# Supplementary material for: Proteotranscriptomic Analysis Reveals Stage Specific Changes in the Molecular Landscape of Clear-Cell Renal Cell Carcinoma
Source: PLoS One. 2016 Apr 29;11(4):e0154074. doi: 10.1371/journal.pone.0154074 (PMC4851420; doi:10.1371/journal.pone.0154074)
Supplement: S1 Table — The tissues analyzed in this study were also part of two previous expression array studies. The proteomic data has been deposited to the ProteomeXchange Consortium via the PRIDE partner repository with the dataset identifier PXD003271 and 10.6019/PXD003271. The PRIDE repository assigns assay numbers, but maintains mzIdentML filenames (.mzid) for each run. These correspond directly to the array data that was deposited on the NCBI Gene Expression Omnibus (GSE 53757). These.cel files have been linked to the respective proteomic mzIdentML files. (XLSX) [file pone.0154074.s007.xlsx]

## Sheet: Table S1
S1 Table. Data organization key. The tissues analyzed in this study were also part of two previous expression array studies. The proteomic data has been deposited to the ProteomeXchange Consortium via the PRIDE partner repository with the dataset identifier PXD003271 and 10.6019/PXD003271. The PRIDE repository assigns assay numbers, but maintains mzIdentML filenames (.mzid) for each run. These co…
Experimental Key	Tissue Type	Stage	Arbitrary pair #	mzID filename	GSE53757 Key	GSE53757 Accession	GSE53757 Filename
MR102	tumor	I	2	MR102 - F005339.mzid	102T	GSM1300062	GSM1300062_Cop048HG-U133_Plus_2.cel
MR103	normal-adjacent	I	2	MR103 - F005340.mzid	103N	GSM1300063	GSM1300063_Cop049HG-U133_Plus_2.cel
MR104	tumor	I	3	MR104 - F005341.mzid	104T	GSM1300064	GSM1300064_Cop050HG-U133_Plus_2.cel
MR105	normal-adjacent	I	3	MR105 - F005342.mzid	105N	GSM1300065	GSM1300065_Cop051HG-U133_Plus_2.cel
MR106	tumor	I	4	MR106 - F005343.mzid	106T	GSM1300066	GSM1300066_Cop052HG-U133_Plus_2.cel
MR107	normal-adjacent	I	4	MR107 - F005344.mzid	107N	GSM1300067	GSM1300067_Cop053HG-U133_Plus_2.cel
MR108	tumor	I	5	MR108 - F005345.mzid	108T	GSM1300068	GSM1300068_Cop054HG-U133_Plus_2.cel
MR109	normal-adjacent	I	5	MR109 - F005346.mzid	109N	GSM1300069	GSM1300069_Cop055HG-U133_Plus_2.cel
MR110	tumor	I	8	MR110 - F005347.mzid	110T	GSM1300070	GSM1300070_Cop056HG-U133_Plus_2.cel
MR111	normal-adjacent	I	8	MR111 - F005348.mzid	111N	GSM1300071	GSM1300071_Cop057HG-U133_Plus_2.cel
MR112	tumor	I	9	MR112 - F005349.mzid	112T	GSM1300072	GSM1300072_Cop058HG-U133_Plus_2.cel
MR113	normal-adjacent	I	9	MR113 - F005350.mzid	113N	GSM1300073	GSM1300073_Cop059HG-U133_Plus_2.cel
MR114	tumor	I	10	MR114 - F005351.mzid	114T	GSM1300074	GSM1300074_Cop060HG-U133_Plus_2.cel
MR115	normal-adjacent	I	10	MR115 - F005352.mzid	115N	GSM1300075	GSM1300075_Cop061HG-U133_Plus_2.cel
MR116	tumor	I	11	MR116 - F005353.mzid	116T	GSM1300076	GSM1300076_Cop062HG-U133_Plus_2.cel
MR117	normal-adjacent	I	11	MR117 - F005354.mzid	117N	GSM1300077	GSM1300077_Cop063HG-U133_Plus_2.cel
MR120	tumor	I	13	MR120 - F005355.mzid	120T	GSM1300078	GSM1300078_Cop064HG-U133_Plus_2.cel
MR121	normal-adjacent	I	13	MR121 - F005356.mzid	121N	GSM1300079	GSM1300079_Cop065HG-U133_Plus_2.cel
MR122	tumor	I	14	MR122 - F005357.mzid	122T	GSM1300080	GSM1300080_Cop066HG-U133_Plus_2.cel
MR123	normal-adjacent	I	14	MR123 - F005457.mzid	123N	GSM1300081	GSM1300081_Cop067HG-U133_Plus_2.cel
MR124	tumor	I	15	MR124 - F005359.mzid	124T	GSM1300082	GSM1300082_Cop068HG-U133_Plus_2.cel
MR125	normal-adjacent	I	15	MR125 - F005360.mzid	125N	GSM1300083	GSM1300083_Cop069HG-U133_Plus_2.cel
MR128	tumor	I	20	MR128 - F005361.mzid	128T	GSM1300084	GSM1300084_Cop070HG-U133_Plus_2.cel
MR129	normal-adjacent	I	20	MR129 - F005362.mzid	129N	GSM1300085	GSM1300085_Cop071HG-U133_Plus_2.cel
MR130	tumor	I	21	MR130 - F005363.mzid	130T	GSM1300086	GSM1300086_Cop072HG-U133_Plus_2.cel
MR131	normal-adjacent	I	21	MR131 - F005364.mzid	131N	GSM1300087	GSM1300087_Cop073HG-U133_Plus_2.cel
MR136	tumor	I	22	MR136 - F005365.mzid	136T	GSM1300088	GSM1300088_Cop074HG-U133_Plus_2.cel
MR137	normal-adjacent	I	22	MR137 - F005366.mzid	137N	GSM1300089	GSM1300089_Cop075HG-U133_Plus_2.cel
MR138	tumor	I	23	MR138 - F005367.mzid	138T	GSM1300090	GSM1300090_Cop076HG-U133_Plus_2.cel
MR139	normal-adjacent	I	23	MR139 - F005368.mzid	139N	GSM1300091	GSM1300091_Cop077HG-U133_Plus_2.cel
MR140	tumor	I	24	MR140 - F005369.mzid	140T	GSM1300092	GSM1300092_Cop078HG-U133_Plus_2.cel
MR141	normal-adjacent	I	24	MR141 - F005370.mzid	141N	GSM1300093	GSM1300093_Cop079HG-U133_Plus_2.cel
MR146	tumor	I	28	MR146 - F005371.mzid	146T	GSM1300094	GSM1300094_Cop080HG-U133_Plus_2.cel
MR147	normal-adjacent	I	28	MR147 - F005372.mzid	147N	GSM1300095	GSM1300095_Cop081HG-U133_Plus_2.cel
MR1096A	tumor	II	7	MR1096A - F005299.mzid
MR1096B	normal-adjacent	II	7	MR1096B - F005302.mzid
MR1255A	tumor	II	18	MR1255A - F005314.mzid
MR1255B	normal-adjacent	II	18	MR1255B - F005315.mzid
MR1546A	tumor	II	29	MR1546A - F005323.mzid
MR1546B	normal-adjacent	II	29	MR1546B - F005324.mzid
MR200	tumor	II	34	MR200 - F005373.mzid	200T	GSM1300110	GSM1300110_Cop098HG-U133_Plus_2.cel
MR201	normal-adjacent	II	34	MR201 - F005374.mzid	201N	GSM1300111	GSM1300111_Cop099HG-U133_Plus_2.cel
MR202	tumor	II	35	MR202 - F005375.mzid	202T	GSM1300112	GSM1300112_Cop100HG-U133_Plus_2.cel
MR203	normal-adjacent	II	35	MR203 - F005376.mzid	203N	GSM1300113	GSM1300113_Cop101HG-U133_Plus_2.cel
MR204	tumor	II	36	MR204 - F005377.mzid	204T	GSM1300114	GSM1300114_Cop102HG-U133_Plus_2.cel
MR205	normal-adjacent	II	36	MR205 - F005378.mzid	205N	GSM1300115	GSM1300115_Cop103HG-U133_Plus_2.cel
MR206	tumor	II	37	MR206 - F005379.mzid	206T	GSM1300116	GSM1300116_Cop104HG-U133_Plus_2.cel
MR207	normal-adjacent	II	37	MR207 - F005380.mzid	207N	GSM1300117	GSM1300117_Cop105HG-U133_Plus_2.cel
MR208	tumor	II	38	MR208 - F005381.mzid	208T	GSM1300118	GSM1300118_Cop106HG-U133_Plus_2.cel
MR209	normal-adjacent	II	38	MR209 - F005382.mzid	209N	GSM1300119	GSM1300119_Cop107HG-U133_Plus_2.cel
MR210	tumor	II	39	MR210 - F005383.mzid	210T	GSM1300120	GSM1300120_Cop108HG-U133_Plus_2.cel
MR211	normal-adjacent	II	39	MR211 - F005384.mzid	211N	GSM1300121	GSM1300121_Cop109HG-U133_Plus_2.cel
MR212	tumor	II	40	MR212 - F005385.mzid
MR213	normal-adjacent	II	40	MR213 - F005386.mzid
MR216	tumor	II	42	MR216 - F005387.mzid	216T	GSM1300122	GSM1300122_Cop110HG-U133_Plus_2.cel
MR217	normal-adjacent	II	42	MR217 - F005388.mzid	217N	GSM1300123	GSM1300123_Cop111HG-U133_Plus_2.cel
MR218	tumor	II	43	MR218 - F005389.mzid	218T	GSM1300124	GSM1300124_Cop112HG-U133_Plus_2.cel
MR219	normal-adjacent	II	43	MR219 - F005390.mzid	219N	GSM1300125	GSM1300125_Cop113HG-U133_Plus_2.cel
MR220	tumor	II	44	MR220 - F005391.mzid	220T	GSM1300126	GSM1300126_Cop114HG-U133_Plus_2.cel
MR221	normal-adjacent	II	44	MR221 - F005392.mzid	221N	GSM1300127	GSM1300127_Cop115HG-U133_Plus_2.cel
MR222	tumor	II	45	MR222 - F005393.mzid	222T	GSM1300128	GSM1300128_Cop116HG-U133_Plus_2.cel
MR223	normal-adjacent	II	45	MR223 - F005394.mzid	223N	GSM1300129	GSM1300129_Cop117HG-U133_Plus_2.cel
MR224	tumor	II	46	MR224 - F005395.mzid	224T	GSM1300130	GSM1300130_Cop118HG-U133_Plus_2.cel
MR225	normal-adjacent	II	46	MR225 - F005396.mzid	225N	GSM1300131	GSM1300131_Cop119HG-U133_Plus_2.cel
MR226	tumor	II	47	MR226 - F005397.mzid	226T	GSM1300132	GSM1300132_Cop120HG-U133_Plus_2.cel
MR227	normal-adjacent	II	47	MR227 - F005398.mzid	227N	GSM1300133	GSM1300133_Cop121HG-U133_Plus_2.cel
MR228	tumor	II	48	MR228 - F005399.mzid	228T	GSM1300134	GSM1300134_Cop122HG-U133_Plus_2.cel
MR229	normal-adjacent	II	48	MR229 - F005400.mzid	229N	GSM1300135	GSM1300135_Cop123HG-U133_Plus_2.cel
MR230	tumor	II	49	MR230 - F005401.mzid	230T	GSM1300136	GSM1300136_Cop124HG-U133_Plus_2.cel
MR231	normal-adjacent	II	49	MR231 - F005402.mzid	231N	GSM1300137	GSM1300137_Cop125HG-U133_Plus_2.cel
MR232	tumor	II	50	MR232 - F005403.mzid	232T	GSM1300138	GSM1300138_Cop126HG-U133_Plus_2.cel
MR233	normal-adjacent	II	50	MR233 - F005404.mzid	233N	GSM1300139	GSM1300139_Cop127HG-U133_Plus_2.cel
MR256A	tumor	II	52	MR256A - F005218.mzid
MR256B	normal-adjacent	II	52	MR256B - F005220.mzid
MR1247A	tumor	III	17	MR1247A - F005312.mzid
MR1247B	normal-adjacent	III	17	MR1247B - F005313.mzid
MR141A	tumor	III	26	MR141A - F005214.mzid
MR141B	normal-adjacent	III	26	MR141B - F005216.mzid
MR1453A	tumor	III	27	MR1453A - F005321.mzid
MR1453B	normal-adjacent	III	27	MR1453B - F005322.mzid
MR300	tumor	III	53	MR300 - F005406.mzid
MR301	normal-adjacent	III	53	MR301 - F005407.mzid
MR306	tumor	III	54	MR306 - F005408.mzid	306T	GSM1300148	GSM1300148_Cop138HG-U133_Plus_2.cel
MR307	normal-adjacent	III	54	MR307 - F005409.mzid	307N	GSM1300149	GSM1300149_Cop139HG-U133_Plus_2.cel
MR308	tumor	III	55	MR308 - F005410.mzid
MR309	normal-adjacent	III	55	MR309 - F005411.mzid
MR310	tumor	III	56	MR310 - F005412.mzid
MR311	normal-adjacent	III	56	MR311 - F005413.mzid
MR312	tumor	III	57	MR312 - F005414.mzid
MR313	normal-adjacent	III	57	MR313 - F005415.mzid
MR318	tumor	III	58	MR318 - F005416.mzid	318T	GSM1300150	GSM1300150_Cop140HG-U133_Plus_2.cel
MR319	normal-adjacent	III	58	MR319 - F005418.mzid	319N	GSM1300151	GSM1300151_Cop141HG-U133_Plus_2.cel
MR322	tumor	III	59	MR322 - F005419.mzid	322T	GSM1300152	GSM1300152_Cop142HG-U133_Plus_2.cel
MR323	normal-adjacent	III	59	MR323 - F005421.mzid	323N	GSM1300153	GSM1300153_Cop143HG-U133_Plus_2.cel
MR336	tumor	III	60	MR336 - F005422.mzid	336T	GSM1300158	GSM1300158_Cop148HG-U133_Plus_2.cel
MR337	normal-adjacent	III	60	MR337 - F005424.mzid	337N	GSM1300159	GSM1300159_Cop149HG-U133_Plus_2.cel
MR340	tumor	III	61	MR340 - F005425.mzid	340T	GSM1300160	GSM1300160_Cop150HG-U133_Plus_2.cel
MR341	normal-adjacent	III	61	MR341 - F005427.mzid	341N	GSM1300161	GSM1300161_Cop151HG-U133_Plus_2.cel
MR342	tumor	III	62	MR342 - F005428.mzid	342T	GSM1300162	GSM1300162_Cop152HG-U133_Plus_2.cel
MR343	normal-adjacent	III	62	MR343 - F005430.mzid	343N	GSM1300163	GSM1300163_Cop153HG-U133_Plus_2.cel
MR344	tumor	III	63	MR344 - F005431.mzid	344T	GSM1300164	GSM1300164_Cop154HG-U133_Plus_2.cel
MR345	normal-adjacent	III	63	MR345 - F005432.mzid	345N	GSM1300165	GSM1300165_Cop155HG-U133_Plus_2.cel
MR346	tumor	III	64	MR346 - F005434.mzid	346T	GSM1300166	GSM1300166_Cop156HG-U133_Plus_2.cel
MR347	normal-adjacent	III	64	MR347 - F005435.mzid	347N	GSM1300167	GSM1300167_Cop157HG-U133_Plus_2.cel
MR752A	tumor	III	76	MR752A - F005228.mzid
MR752B	normal-adjacent	III	76	MR752B - F005230.mzid
MR769A	tumor	III	77	MR769A - F005232.mzid
MR769B	normal-adjacent	III	77	MR769B - F005237.mzid
MR780A	tumor	III	78	MR780A - F005240.mzid
MR780B	normal-adjacent	III	78	MR780B - F005243.mzid
MR7A	tumor	III	79	MR7A - F005202.mzid
MR7B	normal-adjacent	III	79	MR7B - F005205.mzid
MR846A	tumor	III	80	MR846A - F005246.mzid
MR846B	normal-adjacent	III	80	MR846B - F005248.mzid
MR956A	tumor	III	84	MR956A - F005273.mzid
MR956B	normal-adjacent	III	84	MR956B - F005276.mzid
MR1020A	tumor	IV	1	MR1020A - F005284.mzid
MR1020B	normal-adjacent	IV	1	MR1020B - F005287.mzid
MR1095A	tumor	IV	6	MR1095A - F005290.mzid
MR1095B	normal-adjacent	IV	6	MR1095B - F005294.mzid
MR1095C	metastasis	IV	6	MR1095C - F005297.mzid
MR1189A	tumor	IV	12	MR1189A - F005305.mzid
MR1189B	normal-adjacent	IV	12	MR1189B - F005307.mzid
MR1246A	tumor	IV	16	MR1246A - F005309.mzid
MR1246B	normal-adjacent	IV	16	MR1246B - F005310.mzid
MR1246C	metastasis	IV	16	MR1246C - F005311.mzid
MR1272A	tumor	IV	19	MR1272A - F005316.mzid
MR1272B	normal-adjacent	IV	19	MR1272B - F005317.mzid
MR1272C	metastasis	IV	19	MR1272C - F005318.mzid
MR1409A	tumor	IV	25	MR1409A - F005319.mzid
MR1409B	normal-adjacent	IV	25	MR1409B - F005320.mzid
MR1571A	tumor	IV	30	MR1571A - F005325.mzid
MR1571B	normal-adjacent	IV	30	MR1571B - F005326.mzid
MR1571C	metastasis	IV	30	MR1571C - F005327.mzid
MR1594A	tumor	IV	31	MR1594A - F005328.mzid
MR1594B	normal-adjacent	IV	31	MR1594B - F005329.mzid
MR1594C	metastasis	IV	31	MR1594C - F005330.mzid
MR1672A	tumor	IV	32	MR1672A - F005331.mzid
MR1672B	normal-adjacent	IV	32	MR1672B - F005332.mzid
MR1672C	metastasis	IV	32	MR1672C - F005333.mzid
MR1993A	tumor	IV	33	MR1993A - F005334.mzid
MR1993B	normal-adjacent	IV	33	MR1993B - F005335.mzid
MR1993C	metastasis	IV	33	MR1993C - F005336.mzid
MR2146A	tumor	IV	41	MR2146A - F005337.mzid
MR2146B	normal-adjacent	IV	41	MR2146B - F005338.mzid
MR400	tumor	IV	65	MR400 - F005436.mzid
MR401	normal-adjacent	IV	65	MR401 - F005438.mzid
MR408	tumor	IV	66	MR408 - F005439.mzid	408T	GSM1300176	GSM1300176_Cop166HG-U133_Plus_2.cel
MR409	normal-adjacent	IV	66	MR409 - F005440.mzid	409N	GSM1300177	GSM1300177_Cop167HG-U133_Plus_2.cel
MR410	tumor	IV	67	MR410 - F005442.mzid	410T	GSM1300178	GSM1300178_Cop168HG-U133_Plus_2.cel
MR411	normal-adjacent	IV	67	MR411 - F005443.mzid	411N	GSM1300179	GSM1300179_Cop169HG-U133_Plus_2.cel
MR412	tumor	IV	68	MR412 - F005444.mzid	412T	GSM1300180	GSM1300180_Cop170HG-U133_Plus_2.cel
MR413	normal-adjacent	IV	68	MR413 - F005446.mzid	413N	GSM1300181	GSM1300181_Cop171HG-U133_Plus_2.cel
MR414	tumor	IV	69	MR414 - F005447.mzid	414T	GSM1300182	GSM1300182_Cop172HG-U133_Plus_2.cel
MR415	normal-adjacent	IV	69	MR415 - F005448.mzid	415N	GSM1300183	GSM1300183_Cop173HG-U133_Plus_2.cel
MR422	tumor	IV	70	MR422 - F005449.mzid
MR423	normal-adjacent	IV	70	MR423 - F005450.mzid
MR430	tumor	IV	71	MR430 - F005451.mzid	430T	GSM1300184	GSM1300184_Cop174HG-U133_Plus_2.cel
MR431	normal-adjacent	IV	71	MR431 - F005452.mzid	431N	GSM1300185	GSM1300185_Cop175HG-U133_Plus_2.cel
MR432	tumor	IV	72	MR432 - F005453.mzid	432T	GSM1300186	GSM1300186_Cop176HG-U133_Plus_2.cel
MR433	normal-adjacent	IV	72	MR433 - F005454.mzid	433N	GSM1300187	GSM1300187_Cop177HG-U133_Plus_2.cel
MR438	tumor	IV	73	MR438 - F005455.mzid	438T	GSM1300188	GSM1300188_Cop178HG-U133_Plus_2.cel
MR439	normal-adjacent	IV	73	MR439 - F005456.mzid	439N	GSM1300189	GSM1300189_Cop179HG-U133_Plus_2.cel
MR607A	tumor	IV	74	MR607A - F005222.mzid
MR607B	normal-adjacent	IV	74	MR607B - F005226.mzid
MR68A	tumor	IV	75	MR68A - F005209.mzid
MR68B	normal-adjacent	IV	75	MR68B - F005211.mzid
MR922A	tumor	IV	81	MR922A - F005251.mzid
MR922B	normal-adjacent	IV	81	MR922B - F005253.mzid
MR931A	tumor	IV	82	MR931A - F005256.mzid
MR931B	normal-adjacent	IV	82	MR931B - F005258.mzid
MR931C	metastasis	IV	82	MR931C - F005260.mzid
MR947A	tumor	IV	83	MR947A - F005263.mzid
MR947B	normal-adjacent	IV	83	MR947B - F005267.mzid
MR947C	metastasis	IV	83	MR947C - F005270.mzid
MR975A	tumor	IV	85	MR975A - F005279.mzid
MR975B	normal-adjacent	IV	85	MR975B - F005282.mzid
