# Supplementary material for: Proteotranscriptomic Analysis Reveals Stage Specific Changes in the Molecular Landscape of Clear-Cell Renal Cell Carcinoma
Source: PLoS One. 2016 Apr 29;11(4):e0154074. doi: 10.1371/journal.pone.0154074 (PMC4851420; doi:10.1371/journal.pone.0154074)
Supplement: S2 Table — Proteomic data from the pooled samples were evaluated by using the asp values for each protein to perform a Wilcoxon rank sum test using the exact method followed by a Benjamini-Hochberg (BH) procedure to correct for multiple hypothesis testing. Whether the sample is from pooled tumor tissues or normal-adjacent is indicated by a 't' or 'n', respectively, followed immediately by a number which refers to stage. Fold-change (FC) values were determined by taking the log2 of each spectral count (in case of zero, 0.5 was used), and log2 fold-change was the difference in averages. (XLSX) [file pone.0154074.s008.xlsx]

## Sheet: Table S2
S2 Table. Proteomic analysis of pooled samples. Proteomic data from the pooled samples were evaluated by using the asp values for each protein to perform a Wilcoxon rank sum test using the exact method followed by a Benjamini-Hochberg (BH) procedure to correct for multiple hypothesis testing. Whether the sample is from pooled tumor tissues or normal-adjacent is indicated by a 't' or 'n', respecti…
UniProt ID	Gene Symbol	n1_1_asp#	n1_2_asp#	n2_1_asp#	n2_2_asp#	n3_1_asp#	n3_2_asp#	n4_1_asp#	n4_2_asp#	t1_1_asp#	t1_2_asp#	t1_3_asp#	t1_4_asp#	t2_1_asp#	t2_2_asp#	t3_1_asp#	t3_2_asp#	t4_1_asp#	t4_2_asp#	log2FC (T/N)	p-value	BH adjusted p-value
P02794	FTH1	4	1	0	2	5	8	8	9	16	14	15	11	16	16	23	26	15	13	2.31402	4.57059e-05	0.00308217
P05141	SLC25A5	34.6	16.9	13.6	49.8	18.5	27.2	21.2	18.1	10.5	7.7	1.6	1.3	2.2	1	1.3	1.9	10.1	12.3	-2.84001	4.57059e-05	0.00308217
P05165	PCCA	19	8	7	21	10	23	8	5	0	0	0	1	0	0	0	0	4	3	-3.79338	4.57059e-05	0.00308217
P09525	ANXA4	16	6	7	20.6	11	15	15	22	51.6	50.6	47	54	43	48	49	50	45	52	1.926	4.57059e-05	0.00308217
P09668	CTSH	4	3	2	4	4	6	1	1	0	0	0	0	0	0	0	0	0	0	-2.39624	4.57059e-05	0.00308217
P10153	RNASE2	3	3	1	2	2	3	8	6	0	0	0	0	0	0	0	0	0	0	-2.54248	4.57059e-05	0.00308217
P20711	DDC	9	16	2	10	18	16	3	1	0	0	0	0	0	0	0	0	0	0	-3.65584	4.57059e-05	0.00308217
P24752	ACAT1	58	59	63	168	83	121	103	82	44	26	18	11	12	5	15	25	57	54	-2.04756	4.57059e-05	0.00308217
P31930	UQCRC1	32	19	15	24	16	23	15	13	3	2	2	2	0	0	2	2	9	9	-3.14135	4.57059e-05	0.00308217
P31937	HIBADH	28	19	19	31	28	29	33	25	5	5	6	5	7	2	2	1	9	17	-2.53983	4.57059e-05	0.00308217
P48735	IDH2	49	39	33	82.9	34	46	48	40	22	18	26	19	3	2	8	6	22	26	-1.98871	4.57059e-05	0.00308217
P49411	TUFM	22	16	11	33	16	18	12	16	8	6	7	4	3	2	3	3	10	10	-1.81066	4.57059e-05	0.00308217
P53597	SUCLG1	9	12	16	17	13	17	11	15	2	2	4	1	0	0	2	0	3	4	-3.19108	4.57059e-05	0.00308217
P80404	ABAT	41	16	7	46	19	28	17	11	6	6	0	0	0	0	0	0	1	4	-4.16934	4.57059e-05	0.00308217
Q01813	PFKP	0	0	0	0	0	0	0	0	32.6	23.8	27	21	14.7	16.8	19	23.6	10.8	10.9	5.23829	4.57059e-05	0.00308217
Q08AH3	ACSM2A	39.9	22.5	19.9	61.1	22.2	34.6	23.5	24.5	10.8	8.5	4.4	7.2	6	5	2.8	2.4	12	11.3	-2.22711	4.57059e-05	0.00308217
Q68CK6	ACSM2B	32.1	22.5	21.2	63.9	28.8	33.4	19.5	24.5	14.2	17.5	5.6	5.8	13	9	5.2	4.6	18	13.7	-1.60123	4.57059e-05	0.00308217
Q7Z4W1	DCXR	25	13	12	22	19	14	21	20	10	6	0	0	3	0	0	0	0	2	-3.89559	4.57059e-05	0.00308217
Q86WA6	BPHL	10	4	2	2	7	7	6	2	0	0	0	0	0	0	0	0	1	1	-2.8652	4.57059e-05	0.00308217
Q92597	NDRG1	2	0	0	1	0	0	0	1	7	10	7	6	5	3	14	15	4	6	3.27277	4.57059e-05	0.00308217
Q96CM8	ACSF2	22	12	7	24	17	27	20	15	1	0	1	1	0	0	0	0	5	4	-4.13129	4.57059e-05	0.00308217
Q96DC8	ECHDC3	11	8	10	16	14	12	16	11	3	4	3	3	3	1	2	1	3	6	-2.22816	4.57059e-05	0.00308217
Q99714	HSD17B10	25	10	15	25	12	17	17	13	7	8	6	5	2	0	3	2	8	8	-2.06719	4.57059e-05	0.00308217
O75309	CDH16	14	11	3	6	10	11	10	10	5	1	2	0	0	0	0	0	1	2	-3.17555	9.14119e-05	0.00457354
O95154	AKR7A3	12.4	7.6	16	23.6	9.6	10.4	4.9	3	1	1	1	1	0	1	0	1	3	2	-3.14629	9.14119e-05	0.00457354
P21399	ACO1	52	30	12	44	49	52	26	25	12	7	4	1	1	0	0	1	10	5	-3.83528	9.14119e-05	0.00457354
P21980	TGM2	10	1	2	11	4	2	6	4	18	11	15	15	13	16	14	21	15	20	2.03642	9.14119e-05	0.00457354
P40261	NNMT	0	0	0	0	0	0	4	7	15	10	19	18	9	15	14	9	5	8	3.65135	9.14119e-05	0.00457354
P53396	ACLY	4	0	0	2	1	1	0	0	17	17	14	10	4	6	8	8	12	10	3.40461	9.14119e-05	0.00457354
P55809	OXCT1	25	9	1	8	6	6	3	5	0	0	0	0	0	0	0	0	1	0	-3.38632	9.14119e-05	0.00457354
Q13423	NNT	25	4	5	15	12	7	2	4	0	1	1	1	0	0	1	2	1	1	-2.98312	9.14119e-05	0.00457354
P00338	LDHA	21.3	19	9	38.9	20.4	24	41.4	28.2	105.9	79.7	66.4	59	47.1	30.4	61.7	74.4	62	50.4	1.39402	0.000182824	0.00472599
P00966	ASS1	62	34	16	138	50	72	29	32	2	0	2	0	0	0	1	0	24	21	-4.88002	0.000182824	0.00472599
P05023	ATP1A1	75	20	7	67	20	31	16	24	2	2	3	4	0	0	1	3	9	9	-3.50968	0.000182824	0.00472599
P05091	ALDH2	71.5	29	17	66.9	54.5	57	52	49	13.2	9.2	8	7	7	16	5	10	19	24	-2.10913	0.000182824	0.00472599
P09467	FBP1	45.7	29	28	48.9	43	58	38	37	2	2	6	3	0	3	8	7	32	25	-3.096	0.000182824	0.00472599
P11177	PDHB	10	5	2	11	8	11	6	14	0	0	0	1	0	0	0	0	2	3	-3.31088	0.000137118	0.00472599
P12235	SLC25A4	13	9.9	5.8	22.5	5.9	13.6	7.9	8.5	6.5	4.3	1.6	1.3	0.9	1	1.3	0.6	4	2.7	-2.42553	0.000182824	0.00472599
P12236	SLC25A6	18.4	12.3	5.7	23.7	9.6	14.2	7.9	10.4	7.9	5.1	2.9	1.3	0.9	1	1.3	0.6	4	5.1	-2.43521	0.000137118	0.00472599
P15144	ANPEP	53	30	18	64	56	82	58	53	14	11	7	6	7	6	2	0	22	24	-2.85986	0.000182824	0.00472599
P15313	ATP6V1B1	4.3	1.6	1	4.8	1	5.8	1	2.7	1	0	0	0	0	0	0	0	0.2	0.6	-2.1327	0.000182824	0.00472599
P22695	UQCRC2	32	18	7	25	24	28	16	17	3	6	1	2	6	1	0	1	7	9	-2.9894	0.000137118	0.00472599
P28331	NDUFS1	25	16	6	24	18	14	13	4	1	0	1	2	0	0	0	0	5	4	-3.65424	0.000137118	0.00472599
P30837	ALDH1B1	26.2	16	4	27.4	27.3	23	13	15	4.1	3.1	2	3	0	0	2	2	3	8	-2.96488	0.000182824	0.00472599
P35558	PCK1	12	3.9	1.6	6.8	6.5	8.8	4.8	10.4	0	0	0	0	0	0	0	0	2.4	3.2	-3.06483	0.000182824	0.00472599
P35914	HMGCL	7	3	5	4	5	7	4	1	0	0	0	0	3	0	0	0	0	0	-2.72194	0.000137118	0.00472599
P42704	LRPPRC	37	19	8	28	25	31	17	14	2	5	6	4	1	0	1	0	10	8	-3.12182	0.000137118	0.00472599
P50440	GATM	118	67	29	87	77	90	54	76	5	4	7	6	4	0	5	6	38	42	-3.50025	0.000182824	0.00472599
P63313	TMSB10	2	1	1	0	0	3	3	2	4	4	3	4	4	4	4	4	12	10	1.85294	0.000137118	0.00472599
Q03154	ACY1	117	53	18	129	62	66	39	55	3	2	3	3	7	3	3	2	23	26	-3.65998	0.000182824	0.00472599
Q08257	CRYZ	33	18	27	33	20	32	26	18	19	16	14	11	7	6	9	8	15	15	-1.16166	0.000182824	0.00472599
Q08426	EHHADH	40	11	4	40	29	38	13	21	2	3	2	0	0	0	1	0	5	5	-3.86486	0.000182824	0.00472599
Q16762	TST	13	7	2	12	13	11	9	6	0	0	0	0	0	0	0	0	5	5	-3.33655	0.000182824	0.00472599
Q3LXA3	DAK	25	12	7	28	19	25	21	25	3	5	1	1	2	0	0	2	11	9	-3.16781	0.000182824	0.00472599
Q96I99	SUCLG2	31	16	5	26	16	22	18	25	1	0	2	3	0	0	0	1	12	15	-3.54854	0.000137118	0.00472599
Q96IU4	ABHD14B	18	6	3	7	7	9	9	10	2	2	2	1	2	0	0	0	3	3	-2.53505	0.000137118	0.00472599
Q9H2U2	PPA2	11	3	2	6	6	5	5	4	1	1	2	2	0	0	0	0	0	1	-2.53227	0.000137118	0.00472599
Q9UIJ7	AK3	7	2	1	10	8	8	2	3	1	0	0	0	0	0	0	0	1	0	-2.76428	0.000137118	0.00472599
Q9UJ68	MSRA	4	4	3	3	5	7	3	6	0	0	0	0	0	0	0	0	3	1	-2.70015	0.000182824	0.00472599
Q9UJS0	SLC25A13	9	6	2	16.9	3	7	2	2	0	2	1	1	1	0	0	0	0	0	-2.65327	0.000182824	0.00472599
P11498	PC	27	13	5	24	18	17	10	7	5	4	1	0	8	4	0	0	3	4	-2.72792	0.00022853	0.00562618
Q9UBX5	FBLN5	3	0	0	0	0	0	0	1	9	9	5	6	1	2	5	5	6	7	2.78017	0.00022853	0.00562618
Q9ULD0	OGDHL	12.5	2.4	2.5	3.6	2.5	3.4	0.4	4.2	0.5	0	0.1	0	0	0	0	0	1	1	-2.52129	0.00022853	0.00562618
P30048	PRDX3	27	24	7	27	21	20	19	18	6	8	5	5	5	3	2	5	12	12	-1.79152	0.000274236	0.00634835
Q16718	NDUFA5	20	7	1	7	14	9	8	9	0	0	0	0	0	0	0	1	5	5	-3.12109	0.000274236	0.00634835
Q8NE62	CHDH	7	3	1	6	2	4	1	2	0	0	0	0	0	0	0	0	1	1	-2.17216	0.000274236	0.00634835
Q9Y2S2	CRYL1	7	4	4	12	9	8	11	8	4	3	3	2	1	0	0	0	0	4	-2.46072	0.000274236	0.00634835
P30038	ALDH4A1	53	38	31	72	64	98	56	61	13	5	5	5	1	0	3	5	36	41	-3.39654	0.000319941	0.00689207
P36957	DLST	13	3	4	14	7	12	10	7	3	3	2	2	1	1	1	1	0	5	-2.30261	0.000319941	0.00689207
P48047	ATP5O	17	17	23	29	23	21	25	21	9	9	13	8	7	0	5	4	14	21	-1.70164	0.000319941	0.00689207
Q6IB77	GLYAT	20	18	8	17	24	40	25	25	1	9	3	4	10	12	3	2	6	7	-2.18283	0.000319941	0.00689207
Q93088	BHMT	62.3	36.4	20	94.8	49.6	55.5	49.3	49.5	9.9	8.9	15.8	14.5	5	2.8	14.7	16.4	37.1	29.9	-1.97569	0.000319941	0.00689207
P24539	ATP5F1	18	13	4	22	16	17	13	15	9	5	4	4	0	0	0	1	4	3	-2.74539	0.000365647	0.00766377
Q02252	ALDH6A1	43	25	3	36	25	25	26	28	5	4	0	0	0	0	0	0	16	16	-3.82037	0.000365647	0.00766377
O43451	MGAM	10	2	0	10	2	8	1	3	0	0	0	0	0	0	0	0	0	0	-2.5286	0.000502765	0.00795703
O75489	NDUFS3	21	14	1	22	14	18	8	9	1	1	0	1	0	0	0	1	4	5	-3.3186	0.000411353	0.00795703
O75936	BBOX1	8	1	1	4	4	5	5	4	1	0	0	0	0	0	0	0	2	1	-2.30548	0.000457059	0.00795703
P00915	CA1	14	11	1	18	9	14	14	14	15	14	23	19	50	41	36	49	30	24	1.52278	0.000502765	0.00795703
P06576	ATP5B	165	103	62	154	135	153	136	131	102	78	61	46	30	24	38	45	64	64	-1.30174	0.000457059	0.00795703
P06737	PYGL	0.1	0	0	0	0	0	0	0	7	10	7.6	4	0	1	4	3	4	4.6	3.07443	0.000411353	0.00795703
P07911	UMOD	11	0	1	6	1	4	1	1	0	0	0	0	0	0	0	0	0	0	-1.88055	0.000502765	0.00795703
P09327	VIL1	7	1	0	2	6	6	6	5	0	0	0	0	0	0	0	0	0	0	-2.61052	0.000502765	0.00795703
P18859	ATP5J	8	3	5	8	3	7	8	8	1	0	2	2	0	1	1	1	3	5	-2.14671	0.000502765	0.00795703
P25325	MPST	14	7	1	7	6	10	11	6	0	1	2	0	0	0	1	0	4	3	-2.71317	0.000457059	0.00795703
P30740	SERPINB1	3	0	0	2	1	1	0	0	4	3	5	3	3	2	4	3	6	5	2.03375	0.000502765	0.00795703
P31040	SDHA	31	11	5	21	18	19	17	9	3	4	3	3	0	0	3	4	10	9	-2.36722	0.000411353	0.00795703
P49419	ALDH7A1	30	6	4	18	16	22	16	10	4	2	3	3	0	1	0	3	6	6	-2.58791	0.000457059	0.00795703
P52758	HRSP12	17	11	8	18	18	18	12	11	5	6	6	6	3	1	7	7	7	13	-1.3842	0.000502765	0.00795703
P80365	HSD11B2	8	3	0	6	4	11	2	2	0	0	0	0	0	0	0	0	0	0	-2.70367	0.000502765	0.00795703
Q06278	AOX1	7	3	0	10	3	7	1	1	0	0	0	0	0	0	0	0	0	0	-2.38832	0.000502765	0.00795703
Q14914	PTGR1	9	4	4	11	7	8	5	6	1	2	2	0	1	0	4	1	5	3	-2.07726	0.000457059	0.00795703
Q15067	ACOX1	12	6	1	5	6	8	2	1	0	1	0	0	0	0	0	0	1	1	-2.5846	0.000457059	0.00795703
Q8N142	ADSSL1	0	0	0	0	0	0	0	0	4	3	3	1	2	0	1	1	1	2	1.61699	0.000411353	0.00795703
Q9BQI0	AIF1L	4	1	0	4	2	2	2	1	0	0	0	0	0	0	0	0	0	0	-1.75	0.000502765	0.00795703
Q9BYF1	ACE2	3	1	0	1	3	2	1	5	0	0	0	0	0	0	0	0	0	0	-1.68648	0.000502765	0.00795703
Q9P0J0	NDUFA13	3	2	3	16	5	3	1	1	0	0	0	1	0	0	0	0	1	1	-2.2096	0.000457059	0.00795703
Q9UF12	PRODH2	17	5	0	6	13	9	1	2	0	0	0	0	0	0	0	0	0	0	-2.98309	0.000502765	0.00795703
Q9UI17	DMGDH	18	7	2	25	6	10	1	5	1	1	0	0	0	0	0	1	2	1	-3.00624	0.000502765	0.00795703
P05062	ALDOB	87	43	27	109	80	128	120	124	8	6	9	0	0	0	0	0	69	73	-4.71659	0.000548471	0.00825902
P07195	LDHB	66.7	32	23	110.9	37.6	50	47.6	42.8	26.9	13.3	13.6	16	12.7	10.6	10.3	17.6	30	33.6	-1.4506	0.000548471	0.00825902
P14927	UQCRB	14	8	7	9	6	9	9	10	1	1	1	0	0	1	0	2	5	9	-2.77974	0.000548471	0.00825902
P21266	GSTM3	17	16	2	17.8	12	11	7	5	3	4	3	2	0	0	1	3	0	1	-2.70138	0.000548471	0.00825902
P53634	CTSC	4	3	5	8	3	7	4	2	0	1	1	2	1	0	1	1	1	4	-1.9374	0.000548471	0.00825902
P08473	MME	34	10	2	15	27	33	23	15	0	0	0	0	0	0	0	0	12	15	-3.99407	0.000594177	0.00853304
P08574	CYC1	10	9	2	11	10	8	7	4	1	0	1	3	0	0	1	1	6	4	-2.44308	0.000594177	0.00853304
P09110	ACAA1	34	9	1	15	20	19	18	16	2	0	0	0	0	0	1	0	5	10	-3.54862	0.000594177	0.00853304
P30084	ECHS1	73	50	33	63	51	57	43	55	16	20	20	13	3	1	9	10	46	46	-2.14921	0.000594177	0.00853304
Q15063	POSTN	2	0	0	2	0	0	0	0	27	22	27	15	24	25	15	18	0	3	4.07667	0.000594177	0.00853304
P02462	COL4A1	45	93	34	63	86	77	32	36	34	32	28	26	13	2	13	13	32	34	-1.56644	0.000639883	0.00910512
P16444	DPEP1	29	16	8	33	21	28	9	9	0	0	0	0	0	0	0	0	11	11	-4.16335	0.000685589	0.00949418
Q05707	COL14A1	42	21	5	35	11	11	8	8	7	5	8	4	1	1	3	1	4	6	-2.13942	0.000685589	0.00949418
Q9H6R3	ACSS3	4	1	1	1	7	3	2	1	0	0	0	0	0	0	1	0	0	1	-1.72404	0.000685589	0.00949418
P49821	NDUFV1	6	3	0	7	3	5	4	4	0	0	0	0	0	0	0	0	1	1	-2.53552	0.000731295	0.00994946
Q02928	CYP4A11	8	6	0	9	6	6	4	4	0	0	0	0	0	0	0	0	1	2	-2.8156	0.000731295	0.00994946
P11277	SPTB	0	0	0	0	0	0	0.1	0	2	1	1.2	0.1	3	0	2.3	2.2	1.1	1.1	1.40426	0.000777001	0.010389
Q04828	AKR1C1	8.8	3.1	2.8	8.1	0.6	3.6	4.1	3.3	1.8	0.4	0.7	0.8	0.5	0	0.8	2.1	0.2	0.3	-2.42987	0.000777001	0.010389
O60656	UGT1A9	17.3	10.4	1	9.2	10.4	14.9	8.4	11.1	1.7	1.4	1	1	0	0	0.3	0	6.9	7	-2.85314	0.000822707	0.0108137
Q9H0W9	C11orf54	44	34	18	70	55	55	46	45	15	12	11	11	19	15	16	13	42	40	-1.33001	0.000822707	0.0108137
P11310	ACADM	44	19	17	40	31	48	41	31	12	10	4	4	1	1	3	6	31	28	-2.51212	0.000868413	0.0111315
P14618	PKM2	98.8	47	18	95.8	37	34.8	59.9	78	196.9	182	140	117	80.9	60.9	127	130	126	120.9	1.24846	0.000868413	0.0111315
P21281	ATP6V1B2	22.8	14.4	1	10.3	19	23.2	11	10.3	1	1	0	0	0	0	2	2	4.8	4.4	-3.17639	0.000868413	0.0111315
Q16795	NDUFA9	15	5	2	17	5	8	1	6	3	4	0	0	2	0	0	0	0	0	-2.6444	0.000914119	0.0116213
P00367	GLUD1	41	28	14	67	31	33	23	19	14	15	13	12	4	2	11	13	22	21	-1.44993	0.00100553	0.0119968
P02751	FN1	17	5	4	11	6	11	21	27	25	26	27	28	31	29	28	44	19	25	1.40518	0.00100553	0.0119968
P04040	CAT	32	18	8	33	18	28	19	27	7	8	11	6	6	6	6	13	16	18	-1.2516	0.00100553	0.0119968
P16083	NQO2	19	5	3	10	5	8	8	8	2	2	0	0	2	1	0	0	7	5	-2.43691	0.00100553	0.0119968
Q07021	C1QBP	10	5	6	9	9	10	7	6	4	3	4	2	1	0	3	2	6	8	-1.53488	0.00100553	0.0119968
Q5T2W1	PDZK1	15	10	5	11	15	19	18	7	0	0	1	1	0	0	2	2	11	8	-3.07184	0.00100553	0.0119968
Q9UI12	ATP6V1H	6	1	0	4	5	6	2	4	0	0	0	0	0	0	0	0	0	1	-2.33648	0.000959824	0.0119968
Q9Y6C9	MTCH2	9	7	5	16	11	18	7	4	6	7	3	3	2	2	0	1	4	1	-1.93577	0.00100553	0.0119968
O43175	PHGDH	16	4	0	8	4	10	2	4	1	0	0	1	0	0	0	0	0	1	-2.74024	0.00105124	0.0124463
P09417	QDPR	11	5	1	6	7	10	4	3	0	1	2	1	1	1	0	0	2	3	-2.20157	0.00109694	0.0126967
P13073	COX4I1	13	2	1	14	2	8	9	7	0	0	1	0	0	0	0	0	4	5	-2.57844	0.00109694	0.0126967
P19971	TYMP	0	0	0	0	1	3	7	18	9	21	23	16	27	6	6	19	25	24	3.37846	0.00109694	0.0126967
Q9BVM4	A2LD1	13	5	0	11	7	11	5	5	1	0	0	0	0	0	0	0	3	3	-2.80706	0.00114265	0.0131278
P19827	ITIH1	7	2	2	3	0	0	0	1	13	12	7	9	7	6	5	4	5	4	2.30585	0.00123406	0.0140737
P30039	PBLD	21	4	5	7	13	16	21	12	8	3	4	2	1	1	1	1	6	4	-2.18292	0.00127977	0.01428
P30046	DDT	19	10	12	27	10	17	23	20	12	13	5	5	4	2	5	5	10	8	-1.43107	0.00127977	0.01428
Q14764	MVP	8	3	2	5	9	17	22	20	24	27	29	17	26	22	16	29	28	23	1.5702	0.00127977	0.01428
P45954	ACADSB	34	11	1	18	18	19	10	12	8	6	1	1	2	0	0	0	7	5	-2.63377	0.00132547	0.0145802
Q6NVY1	HIBCH	34	10	3	35	19	32	14	27	4	1	0	1	0	0	0	1	17	12	-3.54948	0.00132547	0.0145802
P02675	FGB	28	12	9	22	15	16	68	76	105	96	137	135	88	64	79	104	60	52	1.92151	0.00137118	0.014872
P16152	CBR1	46	23	9	40	26	31	25	24	15	8	9	9	5	6	10	12	15	15	-1.39037	0.00137118	0.014872
P32189	GK	8	5	1	1	4	10	2	0	0	0	0	0	0	0	0	0	0	1	-2.23048	0.00141688	0.015052
P51648	ALDH3A2	9	2	1	10.1	3	4	0	1	0	1	0	0	0	0	0	0	0	0	-2.1614	0.00141688	0.015052
Q86YB7	ECHDC2	3	1	0	4	5	8	1	2	0	0	0	0	0	0	0	0	0	1	-2.01336	0.00141688	0.015052
Q96HE7	ERO1L	0	0	0	0	0	0	0	1	2	2	3	2	3	1	0	3	1	1	1.55049	0.0015083	0.0159141
P00439	PAH	9	7	0	4	5	7	3	1	0	0	0	0	0	0	0	0	2	1	-2.41144	0.00159971	0.0161113
P00918	CA2	32	14	12	41	27	27	18	20	11	9	9	5	11	12	15	14	16	12	-1.02246	0.001554	0.0161113
P05166	PCCB	21	3	1	15	6	7	4	4	1	1	0	0	1	0	0	0	3	4	-2.55106	0.00159971	0.0161113
P50053	KHK	10	5	12	26	6	15	6	2	0	3	3	1	1	1	2	2	5	5	-2.11938	0.00159971	0.0161113
P51970	NDUFA8	3	4	0	2	5	3	5	4	0	0	0	0	0	0	0	0	2	2	-2.07672	0.001554	0.0161113
Q7Z3D6	C14orf159	5	3	1	4	2	3	1	1	0	0	1	1	0	0	0	0	1	1	-1.66148	0.00159971	0.0161113
Q9BQ69	MACROD1	3	4	1	5	5	4	2	1	0	0	1	1	0	0	0	0	1	3	-1.84511	0.00159971	0.0161113
O43678	NDUFA2	4	4	0	2	4	6	4	4	0	0	0	0	0	0	0	0	3	3	-2.05613	0.00164541	0.0164647
P23786	CPT2	13	6	0	7	6	7	5	5	3	3	1	0	0	0	0	0	0	2	-2.44912	0.00169112	0.0168136
Q9Y6M9	NDUFB9	7	6	1	7	6	9	4	4	2	0	0	1	0	1	0	1	4	4	-2.14432	0.00173683	0.0171581
O60494	CUBN	22	10	2	19	10	16	13	12	0	3	0	0	4	1	0	0	11	10	-2.91794	0.00182824	0.0177225
P00734	F2	3	1	2	2	0	0	1	0	6	6	10	9	2	3	2	8	2	4	2.05155	0.00182824	0.0177225
P05026	ATP1B1	16	10	4	37	9	17	10	20	2	1	0	0	0	0	1	1	10	14	-3.26615	0.00182824	0.0177225
P00505	GOT2	18	3	1	14	5	7	8	11	2	2	1	2	1	0	0	1	1	4	-2.34387	0.00187394	0.0178312
P36543	ATP6V1E1	4	3	5	9	11	12	8	8	4	1	1	1	1	1	2	2	5	6	-1.87446	0.00187394	0.0178312
P41222	PTGDS	4	1	2	2	1	2	1	0	0	0	0	0	0	0	0	0	0	1	-1.4	0.00187394	0.0178312
P02679	FGG	29	38	12	31	35	31	97	86	117	110	115	132	106	76	96	116	52	47	1.3022	0.00196535	0.018587
O15540	FABP7	0	0	0	0	0	0	0	0	8	7	10	10	0	0	4	3	11	12	3.10806	0.00205677	0.0186552
P09936	UCHL1	7	6	0	3	5	3	10	14	0	0	0	0	0	0	2	0	2	3	-2.46819	0.00205677	0.0186552
P13807	GYS1	0	0	0	0	0	0	0	0	3	2	3	2	1	1	0	0	2	4	1.61699	0.00205677	0.0186552
P25705	ATP5A1	99	58	28	81	66	83	78	87	47	54	38	32	35	25	20	20	37	51	-1.01216	0.00205677	0.0186552
P42330	AKR1C3	10.2	5.9	4.2	10.9	4.4	14.4	8	4.7	3.2	6.6	3.3	2.2	0.5	0	2.2	4.9	3.8	1.7	-1.69252	0.00201106	0.0186552
Q12805	EFEMP1	0	0	0	0	0	0	1	0	3	3	3	6	0	0	6	8	4	3	2.32598	0.00205677	0.0186552
Q6YN16	HSDL2	7	8	1	13	7	13	6	8	1	1	0	0	0	0	0	1	8	5	-2.66788	0.00205677	0.0186552
O75521	PECI	12	8	0	4	10	11	6	3	0	1	1	0	0	0	0	0	2	3	-2.65853	0.00214818	0.0191484
O75874	IDH1	13	10	1	14.2	11	12	7	9	6	1	5	3	0	0	1	0	5	9	-2.08561	0.00214818	0.0191484
P38117	ETFB	8	8	2	11	11	14	12	4	2	6	3	1	0	0	0	1	5	6	-2.20622	0.00214818	0.0191484
O75947	ATP5H	23	8	3	14	15	14	13	17	6	4	5	3	0	0	2	3	8	10	-2.01238	0.00223959	0.0198492
P00167	CYB5A	16	7	5	8	16	15	13	17	6	1	4	3	1	0	5	4	9	9	-1.89484	0.002331	0.0199745
P11182	DBT	9	3	2	1	3	4	3	2	2	0	2	0	0	0	1	0	2	2	-1.5906	0.0022853	0.0199745
P20674	COX5A	17	16	1	18	23	26	23	25	6	2	3	1	0	0	1	5	15	16	-2.49123	0.002331	0.0199745
P42765	ACAA2	48	28	35	70	29	45	38	49	22	29	30	23	13	9	17	25	30	31	-0.936856	0.0022853	0.0199745
Q15599	SLC9A3R2	3	1	0	1	2	2	1	1	0	0	0	0	0	0	0	0	1	0	-1.22312	0.002331	0.0199745
Q9HCC0	MCCC2	13	5	0	15	5	13	8	3	0	0	0	2	2	0	0	0	3	2	-2.58358	0.002331	0.0199745
P34913	EPHX2	18	7	3	16	4	11	7	7	4	0	0	0	0	0	0	0	8	5	-2.92236	0.00237671	0.0202543
P08559	PDHA1	4	1	2	4	2	3	2	0	1	1	0	0	1	0	0	0	0	0	-1.64812	0.00246812	0.0209183
O14745	SLC9A3R1	17	5	5	21	13	27	32	43	3	2	1	1	0	1	2	1	20	20	-2.87777	0.00255953	0.0215752
A0PJK1	SLC5A10	2	1	1	2	2	2	0	0	0	0	0	0	0	0	0	0	0	0	-1.25	0.00301659	0.0228231
O43396	TXNL1	3	1	0	1	1	1	0	1	0	0	0	0	0	0	0	0	0	0	-0.94812	0.00301659	0.0228231
O43895	XPNPEP2	7	7	0	3	5	3	0	1	0	0	0	0	0	0	0	0	0	0	-2.13832	0.00301659	0.0228231
O75937	DNAJC8	2	0	3	1	3	2	2	2	0	1	1	1	1	0	1	1	1	1	-0.971241	0.00287947	0.0228231
O95299	NDUFA10	10	2	0	4	1	3	1	0	0	0	0	0	0	0	0	0	0	0	-1.73836	0.00301659	0.0228231
P19440	GGT1	11	4	1	9	13	11	6	16	0	2	0	0	0	0	0	0	9	10	-2.74759	0.00287947	0.0228231
P22392	NME2	22	8	7	10	17	17	16	18	4	5	9	4	3	2	8	5	12	9	-1.32633	0.00301659	0.0228231
P23378	GLDC	1	1	0	1	4	2	1	0	0	0	0	0	0	0	0	0	0	0	-1.125	0.00301659	0.0228231
P26440	IVD	13	2	0	11	4	5	2	7	2	1	0	0	0	0	0	1	1	1	-2.31114	0.00297089	0.0228231
P26885	FKBP2	7	1	0	0	2	3	2	1	0	0	0	0	0	0	0	0	0	0	-1.54904	0.00301659	0.0228231
P31323	PRKAR2B	0.4	0.6	0	1.2	0.4	0.1	0	0.2	0	0	0	0	0	0	0	0	0	0	0.345205	0.00301659	0.0228231
P32754	HPD	3	0	1	3	0	1	3	1	0	0	0	0	0	0	0	0	0	0	-1.34436	0.00301659	0.0228231
P35609	ACTN2	10.2	5.3	1.1	5.2	4.7	7.8	6	4.1	2.5	3	2.6	2.7	0.3	0.4	2.5	2.5	3.5	4	-1.35009	0.00301659	0.0228231
Q16134	ETFDH	10	5	0	2	7	7	2	0	0	0	0	0	0	0	0	0	0	1	-2.30732	0.00301659	0.0228231
Q8WW52	FAM151A	3	2	0	2	4	2	0	1	0	0	0	0	0	0	0	0	0	0	-1.57312	0.00301659	0.0228231
Q99798	ACO2	99	51	12	76	76	84	58	56	30	18	23	20	7	3	16	19	35	40	-1.70366	0.00292518	0.0228231
Q9NUJ1	ABHD10	4	0	2	4	1	1	1	0	0	0	0	0	0	0	0	0	0	0	-1.375	0.00301659	0.0228231
Q9UBX3	SLC25A10	5	1	3	10	2	5	0	0	0	0	0	0	0	0	0	0	0	0	-2.06884	0.00301659	0.0228231
Q9UDR5	AASS	3	5	2	0	5	5	5	0	0	0	0	0	0	0	0	0	0	0	-2.23408	0.00301659	0.0228231
Q9UL12	SARDH	3	2	0	2	2	4	0	1	0	0	0	0	0	0	0	0	0	0	-1.57312	0.00301659	0.0228231
Q9Y6R1	SLC4A4	4	1	0	1	5	3	4	2	0	0	0	0	0	0	0	0	1	1	-1.78836	0.00287947	0.0228231
P02763	ORM1	10.2	7.1	5	12	6.8	13	22	38.9	41.1	33.7	27.4	33.4	47.5	51.6	31	23.6	20	27.6	1.47908	0.0030623	0.0230564
Q9NRV9	HEBP1	3	3	1	1	3	5	3	3	2	1	2	2	0	0	0	0	1	2	-1.28084	0.003108	0.0232875
O95954	FTCD	25	13	0	16	14	16	12	9	2	1	1	0	0	0	1	1	4	4	-3.03832	0.00319941	0.0238572
P22830	FECH	16	8	0	3	1	2	3	2	0	0	1	0	0	0	0	0	2	0	-2.09624	0.00329083	0.0243051
P61626	LYZ	16	10	0	14	6	8	6	11	4	4	5	4	0	1	0	0	3	3	-1.87064	0.00329083	0.0243051
P13804	ETFA	39	28	5	46	41	43	31	33	16	19	12	11	3	2	7	6	28	25	-1.568	0.00338224	0.0245133
P17174	GOT1	26	22	5	40	18	32	14	24	17	11	5	6	0	0	7	6	9	9	-2.07715	0.00338224	0.0245133
Q16836	HADH	49	30	6	29	37	33	27	25	9	7	6	6	6	14	12	7	12	11	-1.60452	0.00338224	0.0245133
Q6XQN6	NAPRT1	7	4	2	7	1	7	3	1	3	4	0	0	0	0	0	0	1	0	-1.96738	0.00338224	0.0245133
Q92499	DDX1	9	1	2	2	4	4	1	1	0	1	1	0	0	0	0	0	1	2	-1.64624	0.00342794	0.024729
Q96PD5	PGLYRP2	1	0	0	0	1	0	0	0	6	6	2	3	1	1	0	1	3	3	1.74248	0.00361077	0.0259273
P07858	CTSB	24	16	3	10	24	24	11	11	7	4	6	5	3	2	8	9	10	9	-1.20148	0.00379359	0.0271146
P13861	PRKAR2A	8.6	4.4	0	10.9	7.6	11.9	7	4.8	2	1	1	1	0	0	1	2	2	3	-2.14868	0.0038393	0.0271906
P30041	PRDX6	47	22	9	35	21	28	22	25	17	11	10	12	10	7	11	13	15	12	-1.05354	0.0038393	0.0271906
O43570	CA12	4	2	0	4	3	3	3	1	1	0	1	0	0	0	0	0	1	1	-1.69436	0.003885	0.0273893
Q16698	DECR1	24	7	0	12	8	11	10	9	5	2	3	2	1	0	0	2	3	2	-2.11689	0.00397642	0.0277812
Q9Y696	CLIC4	37	16	1	22.6	20	19	20	13	10	12	8	9	1	1	6	7	11	11	-1.24869	0.00397642	0.0277812
P98160	HSPG2	166	86	47	223	102	123	102	104	73	76	81	67	64	35	21	23	87	101	-0.969074	0.00402212	0.0279745
P63010	AP2B1	2.7	2	3	4.4	3	5.5	1	0	1	1.4	0	1.7	0	0	0	0	0	0.5	-1.72488	0.00406783	0.0281661
O14880	MGST3	9	4	2	8	3	4	1	2	4	3	1	0	0	0	0	0	0	0	-2.06086	0.00415924	0.0281702
P07148	FABP1	10	2	0	6	8	10	4	9	0	0	0	0	0	0	0	0	5	5	-2.51046	0.00411353	0.0281702
Q01955	COL4A3	4	4	1	10	4	1	1	2	0	1	1	0	0	0	1	0	1	3	-1.63174	0.00415924	0.0281702
Q16822	PCK2	63	13.1	6.4	39.2	30.5	39.2	29.2	34.6	1	0	0	0	0	0	0	0	34.6	35.8	-4.40551	0.00415924	0.0281702
Q9HAT2	SIAE	5	2	0	14	8	12	16	9	2	0	0	1	0	0	0	0	4	3	-2.62703	0.00411353	0.0281702
P07954	FH	21	5	1	35	12	18	10	9	3	5	4	1	2	0	0	1	6	5	-2.27991	0.00425065	0.0285401
P20929	NEB	6	1	1	4	2	2	1	2	2	2	1	0	0	0	0	0	0	0	-1.44812	0.00425065	0.0285401
P11586	MTHFD1	6	3	2	15	4	6	5	6	4	3	1	2	2	3	1	1	2	4	-1.30409	0.00438777	0.0293337
Q15843	NEDD8	1	0	0	1	1	0	4	4	5	8	9	9	18	12	2	2	1	3	2.17516	0.00443348	0.0295121
Q86TX2	ACOT1;ACOT2	13	6	0	5	6	6	4	3	2	2	0	1	0	0	0	0	4	3	-1.98678	0.00447918	0.0296889
P18669	PGAM1	20	7	7	26	14	18	31	27	30	29	34	27	31	19	28	31	51	48	0.942398	0.0046163	0.0304676
Q15582	TGFBI	42	16	3	33	17	18	11	18	233	217	200	162	39	16	55	64	36	32	2.19606	0.00479912	0.03154
Q00796	SORD	8	3	11	11	9	17	20	26	7	6	8	1	1	0	0	0	5	12	-2.34303	0.00498195	0.0326034
O95831	AIFM1	12	7	5	28	10	19	14	10	2	6	0	2	7	12	1	3	9	5	-1.82218	0.00502765	0.0326271
P09543	CNP	9	2	0	8	2	2	1	1	1	0	0	0	0	0	0	0	1	1	-1.72124	0.00502765	0.0326271
O00757	FBP2	3.4	4	3	7.1	2	9	4	1	0	0	0	0	0	0	0	0	5	4	-2.16134	0.00530189	0.0338535
P14543	NID1	18	9	4	19.4	13	14	9	10	10.7	6	6	3	4	4	5	2	7	5	-1.18962	0.00534759	0.0338535
P17900	GM2A	6	7	0	8	7	6	8	8	0	0	0	0	0	0	0	0	7	6	-2.60885	0.00534759	0.0338535
Q92820	GGH	19	4	2	15	9	12	7	15	8	7	0	0	8	4	1	0	0	1	-2.39726	0.00534759	0.0338535
Q9BYV1	AGXT2	13	5	0	4	9	12	0	3	0	0	0	0	0	0	0	0	2	2	-2.39528	0.00530189	0.0338535
Q9H2A2	ALDH8A1	7	0	0	3	4	11	6	9	0	0	0	0	0	0	0	0	1	1	-2.50083	0.00530189	0.0338535
P49189	ALDH9A1	12	4	2	10.1	7	11	6	4	2	1	2	4	1	0	1	3	5	5	-1.67374	0.0053933	0.0340041
Q6UWM9	UGT2A3	0	0.2	0	4.7	1.1	1.1	0.4	0.1	0	0	0	0	0	0	0	0	0.1	0	-0.424928	0.00553042	0.0345874
Q9Y617	PSAT1	2	0	0	11	4	4	1	3	0	0	0	0	0	0	0	0	1	0	-1.90555	0.00553042	0.0345874
P30613	PKLR	8.2	2	0	2.2	4	8.2	2.1	3	0.1	0	0	0	0.1	0.1	1	1	1	2.1	-2.67255	0.00557612	0.0347332
Q02218	OGDH	37.5	17.6	2.5	20.4	22.5	20.6	8.6	14.8	5.5	5	8.9	4	1	0	3	4	5	10	-2.04448	0.00562183	0.0348778
P04083	ANXA1	16	11	7	17	21	20	28	24	37	32	33	35	18	13	32	34	37	37	0.818385	0.00571324	0.0350279
P36542	ATP5C1	14	5	1	13	3	9	7	7	5	4	2	2	1	1	0	1	4	1	-1.79272	0.00575895	0.0350279
P38606	ATP6V1A	24	8	1	23	18	25	15	12	3	3	1	4	4	1	4	2	5	9	-1.98559	0.00575895	0.0350279
Q5R3I4	TTC38	4	2	1	4	2	4	1	1	1	0	1	1	0	0	0	0	1	2	-1.4	0.00575895	0.0350279
Q96NB2	SFXN2	5	0	0	3	2	5	2	2	0	0	0	0	0	0	0	0	1	1	-1.7036	0.00575895	0.0350279
Q9H853	TUBA4B	16.7	9.5	4.4	8.3	11.9	12.4	9.7	6.9	6.8	5.3	6.9	6.7	3.3	3.1	6.9	7.8	6.7	6.7	-0.691716	0.00598748	0.0362757
Q16891	IMMT	16	5	1	14	10	10	16	17	2	5	1	3	0	1	2	1	9	8	-1.99989	0.00603318	0.0364104
P08572	COL4A2	48	18	14	54	26	31	17	33	21	15	11	11	9	5	6	11	25	23	-1.17078	0.00612459	0.0368188
P06733	ENO1	180.3	84.1	41.2	175	83.8	128.8	116.2	162.4	412.9	357.5	274.1	274.4	115.1	115	209.4	281.7	213.4	189.1	1.03287	0.00621601	0.0370809
P54652	HSPA2	9.3	4.3	4.5	15.2	4.1	5.5	3.4	3.9	3.3	2.1	2.4	2.8	3	2.7	1.9	2.6	5.2	5	-0.898776	0.00621601	0.0370809
O96000	NDUFB10	10	3	0	3	7	7	5	3	0	1	0	1	0	0	0	0	3	3	-2.15969	0.00635312	0.0376095
P84243	H3F3A	25.9	57.1	61.8	91.6	53.8	84.9	53.7	36.7	44.5	43.6	34.8	30.1	19.4	10.3	25.9	26.9	38.7	33.9	-0.922448	0.00635312	0.0376095
O00764	PDXK	10	4	5	19	3	8	5	4	3	4	4	3	0	0	4	3	4	3	-1.36585	0.00639883	0.0377361
P16930	FAH	16	10	0	19	17	19	12	13	6	4	4	2	0	0	4	5	12	7	-1.64391	0.00644454	0.0378616
P39060	COL18A1	22	14	4	27	23	30	26	23	11	5	6	2	10	6	6	4	21	19	-1.35967	0.00653595	0.0382538
P07711	CTSL1	0	2	2	4	2	4	6	2	0	0	0	0	0	0	0	0	3	2	-1.73962	0.00658165	0.0383765
P34896	SHMT1	42.7	11.9	6	26.6	24.9	26.5	13.9	8.9	11.2	11	6.6	7.1	3	3	5.5	5.7	10.9	11.9	-1.31256	0.00667307	0.0387638
Q16363	LAMA4	3	0	0	1	0	1	1	0	6	6	2	4	0	1	5	2	3	4	1.70956	0.0069016	0.0399417
P98164	LRP2	62	13	0	27	25	40	30	31	2	1	2	1	0	0	1	1	17	17	-3.33706	0.00735865	0.0422714
Q8NF91	SYNE1	2	1	2	1	5	2	1	7	2	1	1	0	1	0	1	0	0	0	-1.41616	0.00735865	0.0422714
P27487	DPP4	6	2	0	5	7	6	1	1	0	0	0	0	0	0	0	1	1	2	-1.8874	0.00754148	0.0430031
P37235	HPCAL1	0	0	0	0	0	0	0	0	4	4	2	0	0	0	1	2	1	1	1.3	0.00754148	0.0430031
Q9BX68	HINT2	11	5	2	8	12	11	16	17	6	2	2	1	0	0	1	1	11	11	-2.16377	0.0076786	0.0436246
P30086	PEBP1	43	40	27	53	43	65	65	79	41	25	31	26	17	10	20	23	47	52	-0.909127	0.00786142	0.0443384
Q15274	QPRT	16	9	0	11	15	16	8	4	3	1	2	1	0	0	1	2	6	5	-2.16785	0.00786142	0.0443384
P01889	HLA-B	0.2	0	0	0.1	0	0	0.4	0.2	1.1	0.6	0.3	0.3	0.2	0.1	0.1	0.6	0.8	0.4	0.118964	0.00804424	0.0444008
P21953	BCKDHB	4	3	0	0	2	3	1	1	0	0	0	1	0	0	0	0	0	0	-1.42124	0.00804424	0.0444008
P35241	RDX	20.7	4.9	0.4	13.5	4.6	5.1	5	6.3	3.8	4.4	1.8	0.4	0.6	0.6	1.1	2	4.7	4.6	-1.5596	0.00790713	0.0444008
Q96HD9	ACY3	11	0	0	1	2	4	1	5	0	0	0	0	0	0	0	0	1	0	-1.74767	0.00804424	0.0444008
Q9UHQ9	CYB5R1	3	3	1	6	1	2	0	0	1	0	0	0	0	0	0	0	0	0	-1.49436	0.00804424	0.0444008
Q9Y224	C14orf166	10	2	0	2	1	2	0	1	1	0	0	0	0	0	0	0	0	0	-1.44024	0.00804424	0.0444008
P40926	MDH2	56	39	30	110	53	67	48	58	57	47	30	30	17	11	23	21	35	40	-0.940721	0.0084556	0.0465058
O75380	NDUFS6	3	1	0	3	2	5	7	5	0	0	0	0	0	0	0	0	4	3	-1.76915	0.00863842	0.0471767
Q14019	COTL1	7	1	0	7	1	1	1	2	0	0	0	0	0	0	0	0	5	1	-1.26965	0.00863842	0.0471767
Q00325	SLC25A3	17	2	6	10	2	3	2	1	0	4	2	1	0	0	0	0	1	2	-1.92241	0.00877554	0.0477574
O94925	GLS	17	5	1	18	11	16	18	14	8	7	4	2	2	0	0	1	9	7	-1.87354	0.00891266	0.048334
P19823	ITIH2	2	1	0	4	0	3	2	1	6	11	9	6	5	2	0	5	8	3	1.65469	0.00900407	0.0484907
P51687	SUOX	1	2	1	2	2	2	1	2	0	0	0	0	2	3	0	0	0	0	-1.1665	0.00900407	0.0484907
Q14894	CRYM	3	0	0	2	7	7	5	4	0	0	1	0	0	0	0	0	1	1	-2.0152	0.00904977	0.0485682
P12111	COL6A3	145	66	23	119	71	82	73	74	194	174	138	123	119	89	84	115	135	124	0.779669	0.00918689	0.049134
O14949	UQCRQ	9	6	2	1	6	5	6	5	1	1	1	1	0	0	1	1	7	4	-1.79035	0.00950683	0.0506704
P19404	NDUFV2	6	2	0	6	3	4	4	5	0	0	1	0	0	0	0	0	4	4	-1.9346	0.00959824	0.0508085
Q93052	LPP	0	0	0	2	0	0	2	3	2	5	3	2	2	1	2	3	4	7	1.6068	0.00959824	0.0508085
P56385	ATP5I	14	3	0	9	8	11	6	10	1	1	1	0	0	0	1	2	5	8	-2.15888	0.00987248	0.0520824
P09622	DLD	16	6	6	37	5	11	17	18	10	8	2	1	2	2	1	2	9	7	-1.92234	0.0102838	0.0540686
P17858	PFKL	2	0	1	7.8	0	2	0	0	4	4.2	4	5	7.2	4.2	4	4.4	2.2	1.2	1.76444	0.0103295	0.0541254
P55795	HNRNPH2	2.2	1.4	1.5	2.8	1.1	1.4	3.7	2.6	0.6	0.8	0.3	2	0.7	0.5	0.7	0.3	2.2	1.5	-1.33174	0.0103752	0.0541818
Q695T7	SLC6A19	4	0	0	3	1	1	1	2	0	0	0	0	0	0	0	0	0	1	-1.22312	0.0105581	0.0549516
P13987	CD59	1	2	2	2	3	2	3	2	1	0	2	1	0	0	3	1	0	1	-1.16274	0.0106952	0.055479
Q95365	HLA-B;HLA-B;HLA-B	0.2	0	0	0.1	0.1	0	0.6	0.3	0.9	1.3	0.5	0.5	0.2	0.1	0.2	0.8	1	0.5	0.698844	0.0107409	0.0555304
Q9Y5K8	ATP6V1D	2	1	1	1	3	2	1	1	0	0	0	1	0	0	0	0	2	2	-0.94812	0.0107866	0.0555814
P14550	AKR1A1	47	12	5	49	21	31	18	31	13	9	11	5	3	3	7	8	15	21	-1.45053	0.010878	0.0556825
P58546	MTPN	3	0	1	2	1	4	3	3	4	4	4	3	3	3	3	5	5	5	1.0862	0.010878	0.0556825
P08729	KRT7	14.4	3	2.4	24.6	4.2	6.8	5.6	3.4	3.2	3.1	2.2	2.2	0	0	2.1	1.1	4.4	5.2	-1.61951	0.0109237	0.0557325
Q9UJW2	TINAG	8	2	1	0	7	7	4	3	0	0	0	0	0	0	0	0	4	6	-1.86646	0.0111065	0.0564795
P47985	UQCRFS1	9.7	0.5	0	4.9	3.1	3.2	2.7	2.2	0	0.5	0	0.5	2.5	1.5	0	0	1.7	0	-1.6142	0.0112894	0.0572216
P09972	ALDOC	5	1.5	1	11.2	1.9	1.8	2.8	0.3	13.2	7.7	11.9	11	4	3	7.2	5.6	5.5	2.2	1.63215	0.011655	0.0577537
P10809	HSPD1	203	64	34	194	163	210	166	195	107	85	50	45	26	14	38	52	123	108	-1.30574	0.011655	0.0577537
P21695	GPD1	19	14	15	15	15	27	22	11	4	4	11	10	4	4	8	8	22	19	-1.10734	0.0114722	0.0577537
P21912	SDHB	11	1	0	12	5	8	6	4	0	2	0	1	0	0	0	0	5	4	-2.06172	0.0115179	0.0577537
P68366	TUBA4A	29.9	22.5	10.6	23.7	27.8	33.5	25.7	28	22.6	19	19.6	19.1	11.3	3.5	17.6	18.9	23.4	23.1	-0.584497	0.011655	0.0577537
P68871	HBB	224.8	195	224.1	423.8	112.2	171.4	230.3	299.4	385.3	274.2	346.9	300.1	287.8	266.1	363.1	511.4	347.4	321.6	0.602905	0.011655	0.0577537
Q01082	SPTBN1	56.8	27	3	49.9	33	53	40.9	45	13	14	9.8	11.9	2	0	6.7	14.8	37.9	37.8	-1.77939	0.011655	0.0577537
Q9H3G5	CPVL	1	1	0	4	1	1	1	1	0	0	0	0	0	0	0	0	2	1	-0.825	0.0119292	0.0589244
A1L0T0	ILVBL	4	0	2	5	1	2	0	0	0	0	0	0	0	0	0	0	0	0	-1.41524	0.0130719	0.0601935
A6ND91	ASPDH	1	1	0	1	1	2	0	0	0	0	0	0	0	0	0	0	0	0	-0.75	0.0130719	0.0601935
O14975	SLC27A2	10	1	0	4	1	6	0	0	0	0	0	0	0	0	0	0	0	0	-1.61336	0.0130719	0.0601935
O95139	NDUFB6	2	1	0	1	1	1	0	0	0	0	0	0	0	0	0	0	0	0	-0.75	0.0130719	0.0601935
P00740	F9	5	2	0	10	1	1	1	0	0	0	0	0	2	0	0	0	0	0	-1.38048	0.0130719	0.0601935
P01833	PIGR	6	5	0	0	3	5	1	0	0	0	0	0	0	0	0	0	0	0	-1.72672	0.0130719	0.0601935
P02730	SLC4A1	0	0	0	2	0	0	0	0	4	2	5	0	6	4	7	8	0	0	2.02142	0.0130262	0.0601935
P07686	HEXB	2	0	0	0	1	1	1	1	0	0	0	0	0	0	0	0	0	0	-0.75	0.0130719	0.0601935
P07900	HSP90AA1	37.7	34.3	20	44.9	32.9	39.8	34.3	30.1	32.2	18.5	26.4	20	22.8	9.9	18.1	17.1	35.9	33.8	-0.604224	0.0125691	0.0601935
P12821	ACE	1	0	0	4	0	3	1	1	0	0	0	0	0	0	0	0	0	0	-1.07312	0.0130719	0.0601935
P16278	GLB1	7	1	0	2	2	2	0	0	0	0	0	0	0	0	0	0	0	0	-1.35092	0.0130719	0.0601935
P19224	UGT1A6	4.4	2	0	0.2	5.1	3.8	2.5	4.2	1	1.4	0	0	0	0	0.3	0	2	1.7	-1.38415	0.0131176	0.0601935
P31939	ATIC	3	1	1	1	3	2	1	1	3	5	2	5	3	3	3	3	2	2	1.03563	0.0131176	0.0601935
P61106	RAB14	3	0	0	4	1	1	1	0	0	0	0	0	0	0	0	0	0	0	-1.07312	0.0130719	0.0601935
Q13576	IQGAP2	4	0	0	4	3	7	1	0	0	0	0	0	0	0	0	0	0	0	-1.67404	0.0130719	0.0601935
Q14444	CAPRIN1	1	0	0	1	1	2	1	0	0	0	0	0	0	0	0	0	0	0	-0.75	0.0130719	0.0601935
Q15404	RSU1	6	3	0	2	2	4	2	3	2	1	2	0	2	1	0	0	0	0	-1.41936	0.0125691	0.0601935
Q3ZCQ8	TIMM50	1	1	0	1	0	3	0	1	0	0	0	0	0	0	0	0	0	0	-0.82312	0.0130719	0.0601935
Q6UWR7	ENPP6	4	0	0	1	1	2	0	2	0	0	0	0	0	0	0	0	0	0	-1.125	0.0130719	0.0601935
Q86Y39	NDUFA11	5	1	0	2	1	1	0	0	0	0	0	0	0	0	0	0	0	0	-1.04024	0.0130719	0.0601935
Q8N474	SFRP1	3	2	0	2	2	1	0	0	0	0	0	0	0	0	0	0	0	0	-1.19812	0.0130719	0.0601935
Q96HY7	DHTKD1	3	0	0	3	1	1	0	1	0	0	0	0	0	0	0	0	0	0	-1.02124	0.0130719	0.0601935
Q9BZZ5	API5	3	1	0	1	2	1	0	1	0	0	1	0	0	0	0	0	0	0	-0.97312	0.0130719	0.0601935
Q9Y646	PGCP	5	1	0	4	2	1	0	0	0	0	0	0	0	0	0	0	0	0	-1.29024	0.0130719	0.0601935
Q03135	CAV1	1	2	1	0	1	1	1	0	4	2	2	2	0	2	2	2	1	2	0.925	0.0131633	0.060225
O75891	ALDH1L1	20	5.8	1	15.9	5	10	3	3	0	2	0	2	5	7	2	1	0	2	-1.84491	0.0137575	0.0625744
Q16775	HAGH	4	3	0	2	3	2	1	1	1	0	1	1	0	0	1	1	0	0	-1.27124	0.0137575	0.0625744
P14854	COX6B1	17	7	1	8	3	11	12	6	1	2	1	2	0	0	1	0	8	10	-2.10645	0.013986	0.0634278
P30043	BLVRB	2	0	0	3	0	3	1	0	2	3	4	3	10	6	0	7	5	2	1.69937	0.0142145	0.0642763
P08107	HSPA1A	41.9	19.7	13.7	35.2	33.5	36.5	34.6	33.5	16.6	12.2	22.9	15.7	15.3	8.5	20.7	23.1	30.5	22.4	-0.730429	0.0144431	0.0651198
P26640	VARS	3	2	0	3	2	2	1	2	3	0	0	1	0	0	1	1	0	0	-1.21274	0.0148544	0.0667803
P07108	DBI	3	3	1	5	3	6	6	4	0	1	1	1	0	0	1	0	4	6	-1.72235	0.0149458	0.0669971
O43707	ACTN4	95.6	60.3	36	110.9	80.9	97.2	69.5	83.8	57.4	43.9	50.4	51.4	20.8	14.1	40.1	48.7	76.3	83.1	-0.798497	0.01554	0.0694598
P07099	EPHX1	3	1	0	1	1	1	1	0	0	0	0	0	0	0	0	0	1	0	-0.84812	0.0155857	0.0694639
Q9NX40	OCIAD1	9	0	0	4	1	2	1	4	0	0	0	1	0	0	0	0	1	0	-1.57124	0.0160428	0.0712961
Q14651	PLS1	7.3	3	1.3	3	6	7	5.6	7	2	1.3	3.6	3.5	0	0	1.7	2.6	1.6	3.4	-1.37553	0.0164541	0.0729153
O94760	DDAH1	30	17	2	22	21	27	15	22	6	11	6	6	3	5	9	11	20	17	-0.979918	0.0167284	0.0732929
P02753	RBP4	19	13	5	13	8	11	3	3	6	5	6	4	0	1	2	2	3	4	-1.54233	0.016637	0.0732929
P30044	PRDX5	41	20	11	41	30	33	34	58	30	27	12	17	4	2	13	21	22	23	-1.18315	0.016637	0.0732929
P55084	HADHB	40	16	4	31	17	19	12	15	14	16	8	5	4	6	4	6	13	10	-1.08076	0.0167284	0.0732929
O75964	ATP5L	14	7	7	15	4	6	9	7	1	0	4	6	0	1	3	4	9	9	-1.73542	0.0171397	0.0746627
Q13228	SELENBP1	27	7	1	25	6	15	9	7	3	3	1	2	5	5	2	3	9	6	-1.36904	0.0171854	0.0746627
Q9P0Z9	PIPOX	8	0	0	2	3	5	5	2	0	1	1	0	0	0	0	0	1	1	-1.7536	0.0171397	0.0746627
P04843	RPN1	7	2	0	4	4	6	4	6	3	1	1	1	0	0	2	2	3	3	-1.27167	0.0172768	0.0748502
P33121	ACSL1	11	1	0	31	3	6	3	5	2	2	2	1	0	0	0	1	2	1	-1.83631	0.0175968	0.076024
Q969Z3	MOSC2	5.8	0	0	6.9	2	4.8	1	2	0	0	0	0	0	0	0	0	1	2	-1.64821	0.0180995	0.0779789
P28161	GSTM2	2.8	2	3	5.5	0	2.8	1	1	0	3	1.7	0.3	0	0.5	0	0	0	0	-1.51555	0.0182824	0.0785484
O43488	AKR7A2	7.3	1.8	1.7	6.2	4	3.3	2.1	3.5	4.2	2	1	2.2	0	1.7	1	1.7	1.5	2	-1.08185	0.018648	0.0796059
P12277	CKB	23.9	4	0	12	10	8.5	3	8	3	2	3	2	0	0	1	0	7	8	-1.72205	0.0187851	0.0796059
Q07075	ENPEP	10	2	0	4	4	3	2	3	1	2	0	0	0	0	0	0	4	2	-1.63648	0.0187851	0.0796059
Q96C23	GALM	9	2	0	7	4	7	5	1	1	1	1	1	0	0	0	1	2	2	-1.73832	0.0186937	0.0796059
Q9UJZ1	STOML2	9	4	1	7	7	8	4	4	4	0	2	1	0	0	2	3	5	5	-1.5002	0.0187851	0.0796059
P04179	SOD2	19	11	2	19	13	15	27	25	75	90	140	142	21	12	40	43	20	17	1.66829	0.0190594	0.0805479
Q9BYZ2	LDHAL6B	3	6	5	12.2	8	6	9	7	23.2	17	16	13	8.2	0	10	11	11	10	0.484367	0.0193793	0.0816775
P02792	FTL	13	10	9	11	22	21	40	60	47	32	28	23	30	35	41	53	67	52	1.06083	0.020522	0.0860258
P68431	HIST1H3A	3.6	3.4	3.2	13.4	5.7	9.7	6.1	6.7	21.8	26.4	17.6	14.8	10.3	2	7.8	10	11.2	10.7	0.952659	0.020522	0.0860258
P07919	UQCRH	4	3	1	3	4	4	6	5	0	0	0	0	0	0	0	1	6	6	-1.94261	0.0208876	0.0873226
P08195	SLC3A2	4	2	1	16	5	11	9	7	4	1	0	0	0	0	0	1	7	11	-2.01815	0.0212533	0.0883748
Q14240	EIF4A2	2.6	1.5	0.5	5.6	1.6	1.6	1.3	1.5	0.3	1	0.3	1.1	0.5	1	1.5	1	0.7	2.3	-1.02751	0.0212076	0.0883748
P07205	PGK2	3.3	0.8	0.6	2.9	1.4	1.3	0.9	1.2	6.8	3.2	3.4	1.6	2.7	3	2.7	1.4	2	2.1	0.992567	0.021756	0.0902235
P29401	TKT	17	6	4	20	9	10	7	7	8	5	8	4	2	3	3	4	6	7	-0.949197	0.0221217	0.0914952
Q96JY6	PDLIM2	5	4	0	4	6	4	6	6	1	0	0	0	0	0	0	0	5	6	-2.09391	0.0223502	0.0921946
Q9Y2V2	CARHSP1	4	4	0	2	6	5	6	6	11	7	7	7	0	0	8	8	9	8	0.44554	0.0224416	0.0923261
O75475	PSIP1	0	0	0	0.5	0	0	0	0	0	1.2	0	1	2	5	1	0	1	0	0.958496	0.0226244	0.0923434
P32456	GBP2	0	0	0	0	0	0	0	0	0.4	0.2	0.4	0	0	0	0.5	0	1.3	1	0.0412727	0.0226244	0.0923434
P52434	POLR2H	0	0	0	0	0	0	0	0	2	2	2	1	0	0	0	0	1	1	0.9	0.0226244	0.0923434
P61160	ACTR2	0	0	1	2	0	0	0	2	1	1	2	2	5	5	1	1	2	2	1.23939	0.022853	0.0930314
O00429	DNM1L	2	0	0	3	1	3	0	2	0	1	0	0	0	0	0	0	0	0	-1.17124	0.0231272	0.0936561
Q14980	NUMA1	2	0	0	1	2	2	3	0	0	0	0	0	0	0	0	0	0	1	-1.09812	0.0231272	0.0936561
P12694	BCKDHA	3	2	0	0	1	6	3	2	0	0	0	0	0	0	0	0	2	2	-1.31936	0.0242698	0.0973823
P40925	MDH1	15	10	3	24	13	17	11	15	7	8	8	7	2	2	3	6	12	17	-1.02342	0.0243613	0.0973823
P56134	ATP5J2	13	0	0	8	1	1	1	7	2	1	0	0	0	0	0	0	0	0	-1.63847	0.0242698	0.0973823
P61604	HSPE1	13	9	6	27	15	11	17	13	7	3	5	4	4	3	5	5	19	18	-1.13446	0.0243613	0.0973823
Q53FZ2	ACSM3	3	3	0	1	1	2	0	1	0	0	0	0	0	0	0	1	1	0	-1.07124	0.0242698	0.0973823
P01877	IGHA2	4.5	0.8	3	5.5	3	5.3	5.5	4.6	3.4	5.8	5.9	4	5.9	6.4	3.3	7.7	6.3	6.6	0.596572	0.0247269	0.0985188
P07339	CTSD	38	15	5	24	26	25	19	29	17	11	12	9	6	7	14	16	17	21	-0.715866	0.0247726	0.0985188
O00483	NDUFA4	4	1	0	3	2	4	1	1	0	1	0	0	0	0	0	0	2	3	-1.13962	0.0252754	0.100005
O75369	FLNB	43	19.8	5	38	34.9	41.4	29.7	27.6	15.7	15.7	13.8	17	1.3	2.5	17.3	17.5	35.7	30	-1.10225	0.0252754	0.100005
P82909	MRPS36	1	2	0	2	1	2	2	2	0	5	1	2	5	8	5	4	3	3	1.01357	0.025961	0.102457
P13611	VCAN	1	1	1	8	0	0	0	0	5	2	7	5	1	0	8	5	6	11	2.00675	0.0261438	0.102916
P27169	PON1	2	0	0	0	0	1	0	0	5	6	2	3	0	1	0	1	1	2	1.27419	0.026738	0.104989
P30711	GSTT1	4	4	0	3	5	7	4	4	1	2	2	1	0	0	2	1	6	3	-1.19729	0.0268751	0.105261
P08263	GSTA1	20.9	3.6	6.5	12.2	17.4	33.9	22.6	21.5	5.5	6.1	7.5	3.4	6.5	5.9	3.7	5.3	14.6	20.8	-1.07975	0.0284291	0.111067
P61457	PCBD1	2	2	0	0	1	2	2	1	1	0	0	0	0	0	0	0	1	1	-0.95	0.0292061	0.113816
Q13642	FHL1	8	0	0	3	0	0	3	3	5	7	5	6	2	2	7	7	4	7	1.77646	0.0308972	0.119981
Q9HAW7	UGT1A7	4.4	2.6	0	3.6	2.6	4.3	3.2	5.7	0.3	0.2	0	0	0	0	0.3	0	4.1	4.3	-2.17008	0.0309429	0.119981
P40939	HADHA	60	15	9	66	24	36	13	22	30	30	15	14	3	1	9	10	7	5	-1.54444	0.0328169	0.12693
Q9Y3Z3	SAMHD1	2	0	0	0	0	0	0	2	3	1	4	2	1	0	0	1	4	3	1.11699	0.0331368	0.127849
P61916	NPC2	7	0	0	2	6	6	11	12	0	0	0	0	0	0	1	0	5	7	-1.93978	0.033731	0.129818
P23526	AHCY	11	5	1	19	5	8	4	6	3	3	2	1	3	2	1	1	7	7	-1.25506	0.0338681	0.130023
P05109	S100A8	2	0	0	3	0	0	3	0	4	3	7	3	1	1	0	1	4	5	1.23368	0.0344623	0.131852
P10606	COX5B	12	10	1	14	12	9	11	14	0	1	0	1	0	0	2	1	15	13	-2.63126	0.0345994	0.131852
Q9BS26	ERP44	3	1	0	0	1	1	1	2	1	0	0	0	0	0	1	0	0	0	-0.87312	0.0345537	0.131852
P02671	FGA	40	13	10	25	15	25	74	107	78	70	82	68	47	40	100	101	67	59	1.28747	0.0362905	0.137957
Q9UM54	MYO6	5	0	0	1	1	4	1	3	0	0	0	0	0	0	0	0	2	2	-1.08836	0.0366104	0.138833
Q13361	MFAP5	2	0	0	0	0	1	0	0	1	6	2	2	2	0	0	1	2	1	1.0835	0.0369761	0.139878
P02549	SPTA1	0	0	0	0	0	0	0	1	3	2	0	2	0	1	4	7	0	0	1.31423	0.0377074	0.142297
Q9NVS9	PNPO	9	5	0	6	12	12	17	12	1	1	2	0	0	0	3	3	13	9	-1.93587	0.038393	0.144533
O60716	CTNND1	17	3	0	4	3	3	5	3	1	1	1	0	0	0	0	0	5	4	-1.78646	0.0387586	0.145556
O43301	HSPA12A	9.9	1	0	9.8	2	2	0	0	1	0	0	0	0	0	0	0	1	0	-1.50003	0.040724	0.150367
P04181	OAT	8	3	0	1	3	2	1	0	0	2	0	1	1	0	0	0	0	0	-1.24624	0.0403126	0.150367
P13716	ALAD	7	1	0	4	3	3	0	0	0	0	0	0	0	0	1	0	0	1	-1.42216	0.040724	0.150367
P31949	S100A11	14	7	1	26	9	14	23	39	49	53	31	25	17	5	25	38	36	43	1.27113	0.0408154	0.150367
P35221	CTNNA1	16.6	4.7	0	6.9	7	10.5	5.9	11.6	3	2	1	3.8	0	0	2	3	7.3	8.5	-1.44097	0.0404497	0.150367
P51649	ALDH5A1	5	0	0	6	0	4	6	2	0	0	0	0	2	2	0	0	0	0	-1.53648	0.040724	0.150367
P58107	EPPK1	2.4	0.4	0	0	1.3	1.2	0.1	0.1	9.3	0.5	4.3	1.1	0.9	0	3.2	3.1	2.1	3.2	1.94424	0.040404	0.150367
Q9H2M3	BHMT2	2.7	2.6	0	6.2	2.4	2.6	1.7	2.5	0.1	0.1	0.2	0.5	1	0.3	1.3	1.6	1.9	3.2	-1.9508	0.0407697	0.150367
O95182	NDUFA7	2	1	0	7	1	1	1	2	0	3	0	0	0	0	0	0	2	1	-0.917423	0.0413639	0.152027
P12955	PEPD	10	6	0	40	10	12	6	10	5	6	0	1	3	4	0	2	11	8	-1.4852	0.0425979	0.156192
O95202	LETM1	4	1	0	0	1	2	0	1	0	0	0	0	0	0	0	0	1	0	-0.9	0.0432378	0.15722
Q8WUM4	PDCD6IP	10	3	1	4	5	11	4	7	1	3	3	1	0	2	2	5	3	7	-1.09853	0.0432835	0.15722
Q9H6S3	EPS8L2	0	0	1	1	0	3	1	6	0	0	0	0	0	0	0	0	2	0	-0.946241	0.0432378	0.15722
Q9P2R7	SUCLA2	3	0	0	3	0	1	1	1	0	1	0	0	0	0	0	0	0	0	-0.921241	0.0432378	0.15722
P08670	VIM	111.6	125.9	39	108.8	100.9	127.9	208.2	259	268.4	259.2	238.8	232.9	98.1	78.6	245.8	276.6	357.3	378.1	0.88542	0.0434206	0.157349
P18463	HLA-B	0.4	0	0	0.1	0.1	0	0.6	0.5	1.2	0.2	0.6	0.5	0.2	0.1	0.2	0.7	1.2	0.4	0.254333	0.0436949	0.157974
O00515	LAD1	2	1	0	0	0	0	1	1	0	0	0	0	0	0	0	0	0	0	-0.625	0.0457516	0.16046
O14976	GAK	3	3	0	0	2	3	0	0	1	0	0	0	0	0	0	0	0	0	-1.11936	0.0457516	0.16046
P13797	PLS3	20.7	6	2.7	10.2	4	7	3.6	6	4.1	4.1	1.5	2.7	4	7	0.3	0.5	3.9	3	-1.45174	0.0448375	0.16046
P13798	APEH	4	0	0	2	0	2	2	0	0	0	0	0	0	0	0	1	0	0	-1.025	0.0457516	0.16046
P19022	CDH2	2	0	0	0	1	1	0	1	0	0	0	0	0	0	0	0	0	0	-0.625	0.0457516	0.16046
P23434	GCSH	2	0	0	1	1	1	0	0	0	0	0	0	0	0	0	0	0	0	-0.625	0.0457516	0.16046
P28288	ABCD3	4	0	0	3	2	0	1	0	0	0	0	0	0	0	0	0	0	0	-1.07312	0.0457516	0.16046
P31146	CORO1A	1	0	0	0	0	0	2	1	7	3	8	7	0	0	1	0	5	6	1.71066	0.0459345	0.16046
P61923	COPZ1	1	0	0	1	0	1	0	2	0	0	0	0	0	0	0	0	0	0	-0.625	0.0457516	0.16046
Q02338	BDH1	6	2	0	0	2	0	0	1	0	0	0	0	0	0	0	0	0	0	-1.07312	0.0457516	0.16046
Q6JQN1	ACAD10	3	0	0	1	1	1	0	0	0	0	0	0	0	0	0	0	0	0	-0.69812	0.0457516	0.16046
Q9NZA1	CLIC5	1	0	0	0	1	3	1	0	0	0	0	0	0	0	0	0	0	0	-0.69812	0.0457516	0.16046
Q9NZM1	MYOF	2	0	0	0	0	0	0	0	1	1	1	2	0	0	0	2	2	2	0.85	0.0459345	0.16046
Q9UBR1	UPB1	2	1	0	0	1	1	0	0	0	0	0	0	0	0	0	0	0	0	-0.625	0.0457516	0.16046
Q9UHK6	AMACR	1	2	1	2	3	4	4	1	0	2	0	0	3	3	0	0	1	1	-1.03113	0.0448375	0.16046
Q9GZM7	TINAGL1	27	10	8	25	12	15	8	14	15	12	9	8	4	0	1	1	9	12	-1.61082	0.046163	0.160896
Q9H4A4	RNPEP	6	0	0	1	2	3	1	1	0	0	0	0	1	0	0	0	1	1	-1.09624	0.0468943	0.163079
O75390	CS	6	2	0	19	2	4	4	2	2	2	4	3	0	1	0	0	1	0	-1.44562	0.0478998	0.166203
Q9NUP9	LIN7C	1	0	0	2	1	1	2	2	0	0	0	0	0	0	0	0	2	1	-0.825	0.048951	0.169471
P04217	A1BG	6	4	1	6	8	8	11	10	7	6	13	6	9	10	14	11	19	23	0.926874	0.0502308	0.173514
Q12955	ANK3	2	0	0	3.8	2	4	1	1	1	1	1	0	0	0	0	0	0	1	-1.09075	0.0505051	0.173688
Q9BXK5	BCL2L13	2	1	0	3	2	2	1	0	0	0	0	0	0	1	0	1	1	1	-0.92312	0.0505051	0.173688
Q9NR12	PDLIM7	3	0	0	5	0	0	2	1	2	3	5	4	0	1	3	4	5	6	1.32651	0.0506879	0.173931
Q16772	GSTA3	11	0.8	1.1	5	3.8	6.9	4.9	8	0	1.2	0	0.3	1.1	0.6	1.6	1.5	5	7.8	-1.70278	0.0508707	0.174173
P00390	GSR	9	2	0	7	2	3	1	1	1	3	0	0	0	0	1	1	2	0	-1.31178	0.0514649	0.175048
P14406	COX7A2	2	0	3	4	1	5	6	4	3	2	0	1	1	3	0	1	0	2	-1.09449	0.0514192	0.175048
Q01995	TAGLN	39	15	12	48	9	14	13	17	49	35	26	31	19	15	14	21	54	58	0.695674	0.0512821	0.175048
O00217	NDUFS8	11	1	1	9	0	3	2	7	1	1	0	1	0	0	0	0	4	5	-1.44552	0.0516934	0.175441
O43681	ASNA1	1	1	0	1	0	1	0	2	0	0	0	0	0	0	0	0	1	0	-0.65	0.0532931	0.179301
O43920	NDUFS5	4	2	0	2	1	1	0	0	0	0	0	0	0	0	0	0	0	2	-0.925	0.0532931	0.179301
P15586	GNS	1	1	0	1	0	2	1	0	1	0	0	0	0	0	0	0	0	0	-0.65	0.0532931	0.179301
Q9Y5P6	GMPPB	2	1	0	1	0	1	0	1	1	0	0	0	0	0	0	0	0	0	-0.65	0.0532931	0.179301
Q9Y2Q3	GSTK1	16	5	0	8	9	10	8	13	4	10	3	5	4	4	5	4	8	6	-0.375707	0.0538873	0.180907
Q4VC31	CCDC58	3	2	1	1	1	2	1	2	0	0	0	1	0	0	1	2	1	3	-0.814624	0.0542072	0.181588
P09104	ENO2	43.3	12.5	1.3	5.3	6.6	21.4	3.4	16.8	80.6	68.3	35.5	32.6	7.9	6	22.5	24.7	17.4	13.4	1.41001	0.0545272	0.182266
P48643	CCT5	13	5	0	6	8	10	4	8	5	4	7	3	0	0	5	3	7	3	-0.864812	0.0551213	0.183856
Q13011	ECH1	30	4	3	14	9	10	10	10	11	7	8	6	2	1	2	9	5	5	-1.01281	0.0561726	0.186961
O15230	LAMA5	30	11	1	48	14	19	16	16	10	11	7	3	0	0	2	7	22	23	-1.55442	0.0573609	0.18924
P15311	EZR	40.8	22.2	1.7	33	27.9	35.7	26.2	33.2	27.8	20.7	14.1	18.8	8.8	7.7	16	22.2	30.4	30.1	-0.258556	0.0575895	0.18924
P22314	UBA1	40	19	16	65	26	35	37	32	30	29	21	18	11	13	19	24	24	34	-0.554695	0.0575438	0.18924
P32119	PRDX2	12.1	22.6	18	21.5	20.9	23.9	25.2	18.3	18.6	18.5	12.2	10	12.3	15.1	18.3	19.7	19.9	16.8	-0.335762	0.0575895	0.18924
P54819	AK2	25	14	15	18	33	39	46	41	20	20	16	13	16	9	10	12	33	31	-0.675397	0.0575895	0.18924
Q9UBQ7	GRHPR	17	5	3	17	10	15	11	16	14	15	8	6	7	4	0	1	4	7	-1.15487	0.0570867	0.18924
O00469	PLOD2	0	0	0	0	0	0	0	0	1	1	2	1	0	1	0	0	0	0	0.6	0.0588235	0.189285
P05107	ITGB2	0	0	0	0	0	0	0	0	1	1	3	2	0	0	0	0	1	0	0.758496	0.0588235	0.189285
P08865	RPSA	7	4	1	3	8	7	6	6	4	4	5	4	0	1	4	4	5	1	-0.806814	0.0582294	0.189285
P11215	ITGAM	0	0	0	0	0	0	0	0	1	8	1	1	2	0	0	0	0	0	0.9	0.0588235	0.189285
P41218	MNDA	0	0	0	0	0	0	0	0	2	1	1	0	0	0	0	0	1	1	0.6	0.0588235	0.189285
P99999	CYCS	3	2	6	7	1	8	10	5	3	6	3	3	3	2	0	0	3	1	-1.12666	0.0580008	0.189285
Q08211	DHX9	7	2	0	2	1	1	1	0	0	2	2	0	0	0	0	0	0	0	-0.950919	0.0585493	0.189285
Q13185	CBX3	0	0	0	0	0	0	0	0	1	0	1	1	0	0	0	0	1	3	0.658496	0.0588235	0.189285
Q6NZI2	PTRF	7	0	1	6	0	1	1	0	3	6	5	8	3	4	1	3	4	4	1.56714	0.0580008	0.189285
Q8NCW5	APOA1BP	5	1	1	3	1	2	2	1	1	1	2	0	0	0	0	2	1	1	-0.938361	0.0580465	0.189285
Q01546	KRT76	0.1	0	0	0.1	0.1	0.1	0.1	0.2	0	0	0	0	0	0	0	0	0.1	1	1.48425	0.0592349	0.190214
P14868	DARS	1	0	0	1	1	1	0	0	1	2	2	1	1	1	1	3	0	1	0.758496	0.0596462	0.191139
P26232	CTNNA2	0.5	1.3	0	0.1	4	2.5	0.1	1.4	0	0	0	0.2	0	0	0	0	2.7	1.5	-0.173152	0.0598291	0.19133
Q9NYL9	TMOD3	3	2	0	2	5	8	4	5	1	0	1	0	0	0	1	2	5	5	-1.36422	0.0603318	0.19254
Q14061	COX17	1	0	0	1	1	1	1	1	0	0	0	0	0	0	0	0	2	1	-0.45	0.0612916	0.195202
P35222	CTNNB1	1.5	0	0	3.4	2	3	5	3	0	2	0	1	1	0	0	0	2	2	-1.05529	0.0622058	0.197707
O43776	NARS	5	1	0	0	2	2	1	0	1	1	0	0	0	0	0	0	0	0	-0.965241	0.0633484	0.200517
Q9BX97	PLVAP	2	0	0	0	1	1	2	1	0	0	2	0	0	0	0	0	0	0	-0.675	0.0633484	0.200517
P30492	HLA-B	0.2	0	0	0	0.1	0	0.3	0.4	0.4	0.2	0.5	0.3	0.1	0	0.1	0.3	1.2	0.8	0.00579001	0.0639883	0.20213
Q9NP80	PNPLA8	1	2	0	1	0	0	0	0	0	1	1	3	3	5	0	2	1	1	0.949185	0.0644911	0.203304
O95168	NDUFB4	2	1	0	4	0	2	1	1	0	0	0	0	0	0	0	0	4	2	-0.75	0.0647196	0.203611
P34932	HSPA4	4	0	1	6	4	3	4	2	2	1	3	3	0	0	1	1	1	2	-0.954248	0.0652224	0.204777
Q13492	PICALM	4	1	1	4	3	7	3	6	2	2	0	2	0	1	2	3	2	4	-0.911784	0.065588	0.205509
Q13113	PDZK1IP1	2	0	0	1	1	2	1	2	0	0	0	0	0	0	0	0	3	2	-0.666504	0.0667764	0.208811
O60936	NOL3	0	0	0	0	0	0	0	1	1	1	2	0	0	0	3	2	1	0	0.833496	0.0678733	0.209287
P00558	PGK1	61.7	56.2	49.4	80.1	60.6	79.7	101.1	87.8	130.2	123.8	91.7	89.4	62.3	53	99.3	103.6	96	77.9	0.353444	0.0675991	0.209287
P05783	KRT18	30.7	10	0	37.5	33	43.8	41.7	38.7	22.2	18.6	17	15	3.5	2	16	30.9	14.1	15.1	-0.588044	0.0675991	0.209287
P05787	KRT8	34.5	8	3.6	53	21.5	28.2	27.5	26.9	22.9	20.2	17.6	14.8	5.1	5	7.9	22.7	10.5	15.2	-0.671823	0.0675991	0.209287
P11766	ADH5	9	4	1	6	4	5	2	0	4	1	4	2	0	0	0	1	1	2	-1.2096	0.0677819	0.209287
Q13509	TUBB3	16.2	7.4	6.3	14.5	11.8	9.7	12	14.3	8.4	8.9	5.1	5	8.6	4.5	8.7	10.2	10.3	12.5	-0.494966	0.0675991	0.209287
Q16527	CSRP2	2	0	0	0	0	0	0	0	1	0	1	3	0	0	0	1	3	3	0.825489	0.0678733	0.209287
P18465	HLA-B;HLA-B	0	0	0	0	0.1	0	0.8	0.3	0.3	0.2	0.2	0.3	0.1	0	0.1	0.2	1.3	1.8	-0.388104	0.0686503	0.211263
O00748	CES2	9	3	2	4	6	8	2	0	1	0	0	3	2	0	0	2	6	3	-1.29199	0.0687874	0.211266
P02461	COL3A1	16	0	0	7	1	2	0	11	0	16	2	7	7	9	12	13	23	27	1.9015	0.069473	0.21295
P01023	A2M	37	8	5	42	7	6	6	4	37	33	18	16	15	13	11	15	18	15	0.909802	0.0703871	0.21448
P62158	CALM1	20	16	12	17	13	17	20	27	6	4	9	9	8	7	15	13	32	33	-0.668995	0.0701586	0.21448
Q13813	SPTAN1	80	52	13	78	68	85	75	88	35	25	24	20	6	1	26	30	88	83	-1.52848	0.0703871	0.21448
P12109	COL6A1	61	23	10	29	25	29	21	22	68	57	50	47	22	19	36	30	37	34	0.596515	0.0709813	0.215867
P55072	VCP	39	12	4	28	18	23	20	23	19	17	14	18	6	4	14	18	16	17	-0.45585	0.0718954	0.218219
P10619	CTSA	5	0	0	2	2	4	1	0	0	0	0	1	0	0	0	0	1	1	-1.11524	0.0729467	0.220546
P37108	SRP14	2	0	0	2	3	3	2	2	0	1	0	0	0	0	0	0	2	3	-1.08774	0.0728095	0.220546
P09669	COX6C	9	1	0	3	4	6	7	10	0	0	1	0	0	0	1	0	11	8	-1.7627	0.0737694	0.2226
O43399	TPD52L2	0	0	0	0	1	1	3	2	3	3	2	1	0	0	2	3	9	11	1.3153	0.0748206	0.225334
O00303	EIF3F	4	3	0	2	5	4	4	3	4	1	2	2	0	0	3	2	3	2	-0.719489	0.0755519	0.226656
P30499	HLA-C	0	0	0	0.1	0	0	0.9	0.8	0.2	0	0.7	0.2	0.2	0.1	0.1	0.7	1.2	1	-0.438093	0.0754148	0.226656
P98082	DAB2	4	2	0	9	4	14	7	6	1	2	0	1	0	0	0	3	9	8	-1.57071	0.0762375	0.228271
P28482	MAPK1	5.7	0	0	1	1	0	1	0	2.6	2	2	2	1	1	1	2.6	1	0	0.661832	0.0771516	0.22995
P45880	VDAC2	3	7	7	6	1	7	6	2	2	6	7	3	1	0	1	0	2	3	-1.16589	0.077243	0.22995
P46952	HAAO	3	2	0	0	2	2	0	1	1	1	0	0	0	0	0	0	1	0	-0.89812	0.0770602	0.22995
P24534	EEF1B2	1	3	1	5	3	5	5	8	3	1.8	0.5	1	0	1	3	2	4	4.5	-0.923179	0.0774715	0.230188
O95782	AP2A1	3.5	0	0	0.8	0	0.5	0.8	0	0	0	0	0	0	0	0	0.5	0	0	-0.520437	0.0784314	0.230359
P08727	KRT19	15.7	5	7	34.8	6	14.3	18.3	18.3	13.8	14	4	7	11.3	7	1	2.1	10.8	11.2	-0.959611	0.0785685	0.230359
P22626	HNRNPA2B1	29	12	2	25	17	28	22	29	12	17	12	13	6	5	12	15	20	23	-0.417173	0.0778372	0.230359
Q6P1X6	C8orf82	3	0	0	3	1	2	0	0	0	1	0	0	0	0	0	0	0	0	-0.921241	0.0784314	0.230359
Q9BWD1	ACAT2	4	2	0	0	1	2	0	0	0	0	0	0	0	0	0	0	0	1	-0.9	0.0784314	0.230359
Q9H0E2	TOLLIP	2	1	0	1	1	3	3	3	1	1	0	0	0	0	0	1	3	1	-0.935865	0.0777458	0.230359
Q9UBQ0	VPS29	3	0	0	3	0	3	1	0	0	0	1	0	0	0	0	0	0	0	-0.994361	0.0784314	0.230359
P02765	AHSG	22	16	1	6	8	8	12	14	17	18	24	15	16	13	12	11	15	15	0.876197	0.078797	0.230593
P49588	AARS	7	3	0	2	4	4	4	5	3	4	3	1	0	0	1	1	4	3	-0.913792	0.0803053	0.234564
P0CB38	PABPC4L	3	1	1	1	3	1	2	2	2	1	1	1	1	1	1	1	0	1	-0.646241	0.0809452	0.235989
O43390	HNRNPR	4	0	0	4.6	0	0	0	0.2	4.6	4.1	1	1	1	0	1	2	2	2	1.01376	0.0814023	0.236876
P02768	ALB	1257	1240	1115	1292	1423	1552	1527	1853	1768	1599	1563	1604	1562	1063	1321	1629	1791	1648	0.146066	0.0831391	0.240576
P49023	PXN	2	1	0	0	4	3	2	2	2	1	0	0	0	0	0	0	2	1	-0.97312	0.0830477	0.240576
Q5JSL3	DOCK11	1	0	0	0	0	0	0	0	1	0	0	0	2	1	1	2	0	1	0.675	0.0829563	0.240576
Q12905	ILF2	6	1	0	4	2	2	0	1	1	1	0	1	0	0	1	0	0	1	-1.07312	0.0835047	0.240736
Q12906	ILF3	7	1	0	1	1	3	3	1	0	2	0	0	1	0	0	0	2	2	-0.92216	0.0833676	0.240736
P49773	HINT1	4	5	2	5	8	5	5	7	4	6	7	6	7	7	8	5	8	10	0.461701	0.0849673	0.244308
Q10713	PMPCA	5	0	0	2	3	4	2	1	1	0	0	0	0	0	1	2	2	1	-1.03836	0.0850587	0.244308
P04424	ASL	5	2	0	5	0	3	0	0	1	1	0	0	0	0	0	0	0	0	-1.2036	0.0859729	0.245258
P22352	GPX3	18	2	1	8	9	23	17	23	16	9	6	5	5	4	0	1	6	8	-0.960934	0.0861557	0.245258
P42224	STAT1	0	0	0	0	0	1	2	1	3	3	6	4	0	0	0	0	3	3	1.19248	0.0862471	0.245258
Q00610	CLTC	75	32	11	64	19	27	17	15	35	25	22	22	8	8	12	13	8	11	-0.866994	0.0863385	0.245258
Q03591	CFHR1	0.1	0	0	1.5	0	1	1	1	0.1	0	0	0	0	0	0	0	0	1	-0.415072	0.0859729	0.245258
Q9NYQ3	HAO2	5	0	0	3	3	4	0	0	1	0	0	1	0	0	0	0	0	0	-1.23648	0.0859729	0.245258
P61224	RAP1B	8.5	3.7	0	4.5	6	6	5	9	6.2	3	3	2.5	0.5	0.5	2.5	3.5	5.5	5	-0.79736	0.0870698	0.246883
P00441	SOD1	18	14	3	19	34	33	51	58	9	7	6	7	6	3	13	15	41	42	-1.04438	0.0881667	0.249083
P30493	HLA-B;HLA-B	0.4	0	0	0.1	0.1	0	0.5	0.7	1.1	0.4	0.7	0.5	0.1	0	0.1	0.7	1.2	0.6	0.426909	0.088121	0.249083
Q15181	PPA1	7	1	0	2	5	3	3	4	3	3	1	0	1	0	0	1	2	3	-1.01191	0.0886238	0.249919
P36871	PGM1	10	2	0	8	0	6	2	0	13	11	8	8	1	1	2	5	10	13	1.36206	0.0897664	0.252682
P10321	HLA-C	0	0	0	0.1	0.1	0	0.6	0.7	0.5	0	0.6	0.1	0.2	0.1	0.2	0.6	1.3	1.3	0.0864623	0.0906349	0.254664
Q14847	LASP1	3	0	0	8	0	1	3	3	5	3	5	5	1	1	1	3	12	14	1.15844	0.0913662	0.256255
P26599	PTBP1	12	6	9	27	3	10	8	10	5	9	4	3	1	2	5	5	12	12	-0.976385	0.0921889	0.258096
O95292	VAPB	0.1	2	1	3	2	3	3	2	0	1	1	0	0	0	1	0.2	3.3	3.4	-0.837513	0.0930116	0.25993
P13746	HLA-A	0	0	0	0.1	0.1	0	0.7	0.7	0.3	0.3	0.8	1	0	0	0.1	0.7	0.7	1	0.444432	0.0933315	0.260355
P30480	HLA-B	0.4	0	0	0.1	0	0	0.4	1.4	1	0.2	0.5	0.3	0.2	0.1	0.1	0.8	0.9	0.5	-0.364816	0.0939714	0.261669
P43243	MATR3	8	4	0	10	7	10	8	11	6	6	4	3	1	3	2	4	8	10	-0.522653	0.0943827	0.262343
P09211	GSTP1	31	32	24	40	41	42	52	53	34	34	25	30	34	10	28	35	41	31	-0.41657	0.095114	0.263812
Q96AB3	ISOC2	8	9	11	15	11	24	28	14	15	17	9	4	10	0	7	10	13	7	-0.96209	0.0952512	0.263812
P16401	HIST1H1B	0	0	0	1	2.1	2.1	4.3	11.5	1	4	5	4	1	2	3.2	6.2	19.8	19.8	1.42863	0.0957539	0.264387
Q13510	ASAH1	8	5	6	15	2	4	2	3	4	3	3	2	2	0	3	2	4	4	-0.899354	0.0957996	0.264387
O75348	ATP6V1G1	2	0	2	5	2	10	10	10	0	1	0	0	0	1	0	1	11	15	-1.54933	0.0969423	0.267065
Q9NSD9	FARSB	2	2	0	0	1	2	1	1	0	1	0	0	2	1	0	0	0	0	-0.725	0.0974907	0.2681
P24666	ACP1	2	0	0	0	0	0	0	0	0	1	1	1	0	0	0	2	1	3	0.608496	0.0980392	0.269131
Q13838	BAT1	12	6	3	8	4	4	2	2	4	3	2	3	2	1	3	3	2	4	-0.760376	0.0988162	0.270784
Q9H299	SH3BGRL3	2	0	0	0	1	2	3	1	4	3	2	3	0	0	2	2	3	3	0.860865	0.098999	0.270807
P32455	GBP1	0	0	0	0	1	1	5	1	7.6	3.8	7.6	1	0	0	0.5	2	5.8	4	1.24116	0.099776	0.271496
P98095	FBLN2	0	1	0	3	0	0	0	0	2	3	1	2	0	0	1	8	0	1	0.910376	0.0996846	0.271496
Q9ULV4	CORO1C	2	0	0	0	0	0	1	0	2	2	2	1	0	0	1	1	0	3	0.783496	0.0996846	0.271496
O00584	RNASET2	1	1	0	1	1	2	4	3	0	0	1	0	0	0	0	0	6	4	-0.689624	0.100599	0.272777
Q99829	CPNE1	2	1	0	0	0	1	1	1	2	2	2	1	0	1	1	1	2	3	0.708496	0.100462	0.272777
P05413	FABP3	7	5	1	9	4	9	6	8	2	3	5	3	2	1	2	3	9	8	-0.757088	0.103433	0.279245
P25786	PSMA1	1	0	0	0	0	0	1	0	1	4	1	2	0	0	0	0	5	3	1.04069	0.103524	0.279245
P63000	RAC1	0	0	0	1	0	0	0	0.3	0.3	0.3	1.4	1.5	0	0	0	0	1.5	2.6	0.523114	0.103524	0.279245
P04075	ALDOA	30	18.5	14	33.9	16.1	29.2	48.2	48.7	54.8	48.3	43.1	48	29	14	34.8	47.4	57.5	56.8	0.581035	0.105352	0.28356
P26038	MSN	39.6	19.9	2.9	30.5	25.5	31.2	23.8	33.5	31.4	29.9	15.2	18.8	7.6	1.8	16	18.8	23.8	29.3	-0.471894	0.105489	0.28356
P62258	YWHAE	35.6	19	8	33.6	29	32.6	24.3	29.3	24.7	20.5	18.3	22.3	6.3	6	26	24.5	29.3	26.2	-0.424425	0.106175	0.284909
P82980	RBP5	7	0	0	5	2	2	3	3	0	1	0	1	0	0	0	0	4	4	-1.2374	0.106632	0.285641
P62873	GNB1	4	1	3	6.9	2	3	3	3	2	2.3	1	4	0	0	0	1	3	5	-1.00495	0.106952	0.286004
Q96A26	FAM162A	1	1	0	0	2	1	1	1	0	1	0	0	0	0	0	0	1	1	-0.575	0.107363	0.28661
P00747	PLG	13	4	1	2	4	1	4	4	17	14	18	17	1	4	4	5	3	4	1.01835	0.107866	0.287457
Q9UBI6	GNG12	2	1	0	3	1	3	1	1	2	0	1	0	0	1	0	1	1	1	-0.696241	0.10942	0.291098
P02788	LTF	0	0	0	1	0	0	4	3	23.1	27.2	29	33	2	0	0	0	1	3	2.05515	0.109923	0.291935
O75306	NDUFS2	3	0	0	10	1	0	1	0	0	2	0	0	0	0	0	0	0	0	-0.913361	0.111111	0.29209
P02795	MT2A	3.8	0	1	2.5	0.3	2.3	1.4	4.6	1	1.3	0.3	1	0	0	0	0	1.9	3.8	-0.800603	0.110608	0.29209
P11279	LAMP1	0	2	0	4	2	3	0	0	2	0	0	0	0	0	0	0	0	0	-0.99812	0.111111	0.29209
P19801	ABP1	4	0	0	3	0	0	1	2	0	0	0	0	0	0	0	0	0	2	-0.87312	0.111111	0.29209
P31689	DNAJA1	2	0	0	1	0	3	0	1	0	0	0	0	0	0	1	0	0	0	-0.72312	0.111111	0.29209
P54868	HMGCS2	3	2	0	6	0	1	0	0	0	0	0	0	0	0	0	0	0	2	-0.946241	0.111111	0.29209
P11216	PYGB	8.9	3	0	3	3	3	0	2	7	9	4.4	5	1	0	4	3	4	3.4	0.617014	0.111705	0.292406
P27338	MAOB	9.8	7	1	8	7	8	0	1	3.7	3.6	5	2	1	1	1	2	0	0	-1.13269	0.111797	0.292406
Q9Y2T3	GDA	8	0	0	0	7	9	6	9	0	0	2	0	0	0	1	2	4	3	-1.40802	0.111568	0.292406
P35611	ADD1	1	0	0	5	1	2	3	0	1	1	0	0	0	0	0	0	0	1	-0.938361	0.112025	0.29251
P02749	APOH	15	7	3	11	12	10	12	11	11	6	6	9	6	2	5	4	11	13	-0.527136	0.112939	0.293399
Q63ZY3	KANK2	2	0	0	0	0	0	0	0	1	0	1	1	0	0	1	0	1	1	0.35	0.113122	0.293399
Q8NBQ5	HSD17B11	0	0	0	0	0	2	0	0	1	2	2	1	1	0	0	2	0	0	0.65	0.113122	0.293399
Q9BRF8	CPPED1	2	1	3	2	3	2	1	0	0	3	0	1	1	0	1	2	0	1	-0.787744	0.112711	0.293399
O00151	PDLIM1	2	1	0	1	0	2	2	3	5	3	2	1	0	0	4	4	7	6	0.9068	0.113853	0.294803
P35754	GLRX	21	10	1	11	22	20	27	27	12	9	9	7	3	3	11	12	22	19	-0.517717	0.114996	0.297265
O95865	DDAH2	4	0	2	7	1	4	3	1	0	3	1	0	0	0	0	0	4	5	-1.05835	0.115865	0.298583
Q8N1N4	KRT78	0.1	0	0	0.1	0.1	0.1	0.1	0.2	0	0	0	0	0	0	0	0	1.1	1	1.8302	0.116139	0.298583
Q96KP4	CNDP2	41	40	29	53	58	47	63	71	70	62	53	48	69	49	54	67	63	65	0.2934	0.116276	0.298583
Q9NY65	TUBA8	14.3	9.3	1.6	7.3	7.3	10.1	6.7	5.4	8.2	5.8	7.7	6.4	1	0.5	7.1	4.8	6.1	5.7	-0.707282	0.116047	0.298583
P51991	HNRNPA3	5.3	1	1	5	4	5	2	3	0	0	2	2	1	1	2	2	2	6	-0.895855	0.118333	0.303362
P59998	ARPC4	5	3	0	3	3	5	3	5	2	5	4	3	1	0	1	0	3	2	-0.789019	0.119064	0.304733
P03989	HLA-B	0.2	0	0	0.1	0.1	0	0.2	0.1	0.8	0.6	0.3	0.2	0.1	0	0	0.2	0.3	0.1	0.419151	0.120801	0.308161
Q14204	DYNC1H1	15	5	3	13	6	5	5	3	5	10	6	2	6	0	1	1	4	2	-1.15962	0.120709	0.308161
Q14117	DPYS	9	3	0	10	4	4	5	2	0	3	3	2	3	0	0	1	5	5	-1.05997	0.121532	0.309518
Q14697	GANAB	9	5	5	8	6	12	12	11	6	10	7	4	5	0	5	6	9	7	-0.711478	0.123315	0.313543
P36269	GGT5	12	1	0	11	3	8	6	7	5	5	2	4	0	0	0	0	9	6	-1.06283	0.124137	0.315118
P53621	COPA	6	2	0	4	2	1	0	0	0	1	0	1	0	0	1	1	0	0	-1.04812	0.124914	0.316572
P55786	NPEPPS	7	1	0	5	3	1	1	1	1	1	1	1	0	1	0	0	2	1	-0.914281	0.1256	0.31779
Q9Y6C2	EMILIN1	11	11	1	15	8	14	1	3	2	6	7	5	0	0	5	3	6	6	-0.823153	0.126057	0.318427
P62834	RAP1A	8.5	2.3	0	4.5	6	6	5	6	4.8	3	3	2.5	0.5	0.5	2.5	3.5	5.5	5	-0.675427	0.126285	0.318486
P05386	RPLP1	14	4	0	8	12	12	15	13	13	5	7	8	2	1	4	7	10	5	-0.494983	0.126697	0.318832
P62917	RPL8	1	1	0	2	4	1	4	2	1	0	1	0	0	0	1	1	3	2	-0.766504	0.126834	0.318832
O00160	MYO1F	0	0	0	0	0	0	0	0	1	2	2	1	0	0	0	0	0	0	0.6	0.137255	0.322549
O15260	SURF4	3	0	0	2	0	1	0	0	0	0	0	0	0	0	0	0	0	0	-0.69812	0.137255	0.322549
O75351	VPS4B	0	0	0	1	0	1	2	0	0	0	0	0	0	0	0	0	0	0	-0.5	0.137255	0.322549
O75746	SLC25A12	4	0	0	2.2	0	1	0	0	0	0	0	0	0	0	0	0	0	0	-0.767188	0.137255	0.322549
P04439	HLA-A	0	0	0	0.1	0.1	0	1.4	1	1.3	1.4	1.1	1.5	0	0	0.1	0.7	1	0.9	0.829594	0.129988	0.322549
P07093	SERPINE2	0	0	0	0	0	0	0	0	5	2	1	1	0	0	0	0	0	0	0.732193	0.137255	0.322549
P0C0L5	C4B	15	9	5	20	12	21	20	8	21	16	17	16	8	10	20	27	32	34	0.569114	0.135564	0.322549
P11166	SLC2A1	0	0	0	0	0	0	0	0	2	4	0	0	1	1	0	0	0	0	0.7	0.137255	0.322549
P13866	SLC5A1	2	0	0	0	0	1	1	0	0	0	0	0	0	0	0	0	0	0	-0.5	0.137255	0.322549
P14920	DAO	2	0	0	0	1	2	0	0	0	0	0	0	0	0	0	0	0	0	-0.625	0.137255	0.322549
P25774	CTSS	2	0	0	0	0	0	1	1	0	0	0	0	0	0	0	0	0	0	-0.5	0.137255	0.322549
P50416	CPT1A	2	2	0	0	1	0	0	0	0	0	0	0	0	0	0	0	0	0	-0.625	0.137255	0.322549
P50895	BCAM	6	0	0	9	1	2	2	5	0	1	0	1	0	0	0	1	3	5	-1.11891	0.130947	0.322549
P51570	GALK1	5	0	0	2	2	3	1	3	1	0	1	0	0	0	0	0	3	3	-0.969489	0.135884	0.322549
P51659	HSD17B4	7	0	0	2	0	4	0	0	0	0	0	1	0	0	0	0	0	0	-1.00092	0.137255	0.322549
P55263	ADK	2	0	0	0	0	1	1	0	0	0	0	0	0	0	0	0	0	0	-0.5	0.137255	0.322549
P56192	MARS	2	0	0	1	0	2	0	0	0	0	0	0	0	0	0	0	0	0	-0.625	0.137255	0.322549
Q01740	FMO1	3	2	0	5	0	0	0	0	0	0	0	0	0	0	0	0	0	0	-0.988361	0.137255	0.322549
Q13425	SNTB2	2	0	0	1	0	1	0	0	0	0	0	0	0	0	0	0	0	0	-0.5	0.137255	0.322549
Q14353	GAMT	5	0	0	2	0	1	0	0	0	0	0	0	0	0	0	0	0	0	-0.790241	0.137255	0.322549
Q14766	LTBP1	0	0	0	0	0	0	0	0	0	0	0	1	0	0	1	2	0	1	0.5	0.137255	0.322549
Q5VT66	MOSC1	1.3	0	0	0.1	0	0.2	0	0	0	0	0	0	0	0	0	0	0	0	0.283168	0.137255	0.322549
Q86X76	NIT1	1	0	0	7	4	4	2	1	2	0	1	0	0	0	0	2	1	1	-1.02592	0.130033	0.322549
Q8WVM8	SCFD1	2	1	0	1	0	0	0	0	0	0	0	0	0	0	0	0	0	0	-0.5	0.137255	0.322549
Q969I3	GLYATL1	4	0	0	6	0	1	0	0	0	0	0	0	0	0	0	0	0	0	-0.94812	0.137255	0.322549
Q96FV2	SCRN2	1	0	0	0	2	0	0	1	0	0	0	0	0	0	0	0	0	0	-0.5	0.137255	0.322549
Q96GK7	FAHD2A	2	1	0	0	0	0	0	1	0	0	0	0	0	0	0	0	0	0	-0.5	0.137255	0.322549
Q96MM6	HSPA12B	0.1	0	1	1.2	0	0	0	0	0	0	0	0	0	0	0	0	0	0	0.00736171	0.137255	0.322549
Q96PE7	MCEE	0	0	0	0	0	1	2	2	0	0	0	0	0	0	0	0	0	0	-0.625	0.137255	0.322549
Q96RQ3	MCCC1	8	1	0	4	0	0	0	0	0	0	0	0	0	0	0	0	0	0	-1	0.137255	0.322549
Q99653	CHP	2	0	0	0	0	2	1	0	0	0	0	0	0	0	0	0	0	0	-0.625	0.137255	0.322549
Q9BSH5	HDHD3	0	0	2	0	0	2	2	0	0	0	0	0	0	0	0	0	0	0	-0.75	0.137255	0.322549
Q9BT78	COPS4	3	1	0	0	3	1	1	1	0	0	1	1	0	0	1	1	0	0	-0.746241	0.132593	0.322549
Q9BYD1	MRPL13	0	1	0	0	2	1	0	0	0	0	0	0	0	0	0	0	0	0	-0.5	0.137255	0.322549
Q9NTK5	OLA1	2	5	4	8	7	8	9	4	7	3	4	4	1	0	7	5	5	4	-0.728048	0.135929	0.322549
Q9NUB1	ACSS1	5	0	0	2	0	0	0	1	0	0	0	0	0	0	0	0	0	0	-0.790241	0.137255	0.322549
Q9P0L0	VAPA	5.9	5	0	2	6	4	6	6	2	2	2	3	0	0	4	3.8	7.7	4.6	-0.663946	0.135838	0.322549
Q9UBN7	HDAC6	1	0	0	4	0	2	0	0	0	0	0	0	0	0	0	0	0	0	-0.75	0.137255	0.322549
Q9UHG3	PCYOX1	2	2	0	0	2	0	0	0	0	0	0	0	0	0	0	0	0	0	-0.75	0.137255	0.322549
Q9UHL4	DPP7	1	0	0	5	3	0	0	0	0	0	0	0	0	0	0	0	0	0	-0.863361	0.137255	0.322549
Q9UMY4	SNX12	1	0	0	2	0	0	0	1	0	0	0	0	0	0	0	0	0	0	-0.5	0.137255	0.322549
Q9Y241	HIGD1A	0	0	0	1	0	0	2	3	0	0	0	0	0	0	0	0	0	0	-0.69812	0.137255	0.322549
Q9Y5K6	CD2AP	3	0	0	0	0	1	1	0	0	0	0	0	0	0	0	0	0	0	-0.57312	0.137255	0.322549
P08708	RPS17	1	0	0	3	1	3	1	2	0	0	0	0	0	0	0	2	2	2	-0.671241	0.137529	0.322705
P00325	ADH1B	15	7.9	11.7	31.1	10	21.8	33.6	36	22.8	20.4	17.8	11.6	22	8	0	0	5.5	11.6	-1.37494	0.138626	0.324752
P07737	PFN1	19	10	3	17	16	20	22	35	32	29	20	24	10	11	21	22	35	31	0.554031	0.139449	0.324752
P11142	HSPA8	41.6	12.2	8.7	50.7	27.9	33.3	28.3	26.9	20.9	15.7	20.9	18.2	8.2	9.2	14.6	24.8	29.2	32.6	-0.494366	0.13922	0.324752
P24844	MYL9	7	3.2	1.3	7.8	1.9	3.1	1.6	1.4	8	6.8	7.9	6.7	1.4	2.5	6	3.2	5.7	6.4	0.83145	0.139175	0.324752
P37802	TAGLN2	41	16	2	23	22	26	29	40	63	49	31	32	7	6	27	32	51	53	0.531762	0.139357	0.324752
Q9H008	LHPP	6	2	0	2	4	4	5	4	2	0	1	1	0	0	1	2	7	5	-1.07543	0.139952	0.325435
P08294	SOD3	5	1	0	2	1	0	1	1	0	0	0	0	0	0	0	1	2	4	-0.565241	0.141368	0.328237
P98179	RBM3	0	0	0	0	1	0	1	0	1	1	0	0	0	0	1	2	2	3	0.708496	0.141917	0.329018
O00499	BIN1	1	0	0	1	0	2	0	1	0	0	0	0	0	0	0	0	0	1	-0.525	0.143791	0.329911
O43795	MYO1B	0.4	1	0	1.3	0	0	0	1	0	0	0	0	0	0	0	0	1	0	-0.282073	0.143791	0.329911
P02760	AMBP	16	4	4	22	3	3	3	6	7	6	2	3	2	2	2	1	6	5	-0.886493	0.143197	0.329911
Q14011	CIRBP	1	0	0	2	0	0	1	1	0	0	0	0	0	0	0	1	0	0	-0.525	0.143791	0.329911
Q15393	SF3B3	0	0	0	2	1	1	1	0	0	0	0	0	0	0	1	0	0	0	-0.525	0.143791	0.329911
Q9H7Z7	PTGES2	4	1	1	1	0	0	0	0	0	0	0	1	0	0	0	0	0	0	-0.65	0.143791	0.329911
Q9UI09	NDUFA12	1	0	1	4	0	0	0	1	0	0	0	0	0	0	0	0	1	0	-0.65	0.143791	0.329911
Q96AG4	LRRC59	3	0	0	1	6	5	9	8	1	2	1	0	0	0	1	1	3	4	-1.17423	0.144019	0.329947
Q13885	TUBB2A	16.3	11.7	5.4	20.6	14.5	14.8	14.6	16.8	15.4	12	14.2	14	5.6	5.9	11.2	12.7	15.7	14.1	-0.241706	0.14571	0.333329
P43490	NAMPT	0	2	0	0	3	4	3	2	8	9	10	10	0	0	2	4	2	3	1.11863	0.145985	0.333464
P30040	ERP29	6	3	0	15	0	6	11	6	2	6	1	0	0	0	0	0	6	8	-1.42128	0.147356	0.336101
P63173	RPL38	0	2	0	0	2	2	2	1	2	1	0	0	0	0	1	0	0	0	-0.725	0.149047	0.338962
Q9Y277	VDAC3	6	1	0	6	2	0	4	0	3	4	1	0	0	0	0	0	0	0	-0.987744	0.149047	0.338962
Q9NSB2	KRT84	0.1	0	0	1.2	0.1	0.1	0.1	0.2	0	1.1	0	0	0	0	0	0	0.1	1.1	1.16363	0.149596	0.339711
P30042	C21orf33	2	5	0	18	5	11	11	9	4	3	6	1	0	0	2	1	8	14	-1.16509	0.15019	0.340065
Q9NZ45	CISD1	3	1	2	5	3	3	2	2	1	3	2	2	0	0	3	2	2	2	-0.642609	0.150098	0.340065
P01019	AGT	6	1	0	12	3	1	2	1	7	7	3	2	9	9	1	2	4	3	0.943088	0.150921	0.340971
P09429	HMGB1	16.9	11	1	8.9	9	16.9	12.7	14.8	1	7.8	10	3	2	2	8	5.8	16.4	18	-0.825722	0.151469	0.340971
P24821	TNC	18	7	7	50	11	9	11	8	22	16	17	19	8	5	28	42	27	28	0.623207	0.151332	0.340971
P50454	SERPINH1	8	0	0	3	9	11	8	15	13	11	12	8	7	5	8	10	19	16	1.32925	0.151104	0.340971
Q99715	COL12A1	6	0	1	12	2	2	1	0	2	4	5	3	2	1	4	4	6	9	0.994937	0.151744	0.341093
O00571	DDX3X	0	2	0	8.8	4	4.6	4	4	3	3.3	1	2	0	0	2	2	3	3.7	-0.514401	0.153755	0.345114
P42126	DCI	8	2	1	5	1	3	2	5	2	3	2	1	0	0	0	2	4	3	-0.88661	0.154212	0.345639
Q00765	REEP5	3	1	0	1	2	2	4	2	0	1	0	0	1	2	2	1	1	2	-0.69812	0.157183	0.35179
P10314	HLA-A;HLA-A	0	0	0	0.1	0.1	0	1	1.2	0.2	0.3	1.2	1.5	0	0	0.1	0.9	1.1	1	0.44287	0.158188	0.35353
Q02978	SLC25A11	12	0	0	9	2	2	0	1	3	2	0	1	0	0	0	0	0	0	-1.16086	0.160016	0.357101
P10316	HLA-A	0.2	0	0	0.3	0.1	0	0.7	1.2	0.7	0.5	0.9	0.5	0	0	0.1	1.5	1.4	1.9	0.729834	0.160976	0.358213
P47755	CAPZA2	2.8	2	3	2	3	5.6	2	0.2	1.7	4.1	3.6	2	1	1.7	0	2	1.9	1.4	-0.194745	0.160885	0.358213
Q96A08	HIST1H2BA	0.5	0.1	0.1	0.7	0.5	1	1.4	2.8	1.1	1.3	1.1	1.1	0.4	0.2	2.5	1.7	2.4	2.3	1.06838	0.16413	0.364707
P49748	ACADVL	37	11	3	31	16	30	17	12	22	24	19	17	5	1	3	5	6	10	-1.02187	0.165044	0.366214
O43237	DYNC1LI2	0	0	0	0	0	0	1	0	0	0	1	0	0	0	1	1	3	3	0.691993	0.167421	0.369374
P04275	VWF	0	0	0	0	0	0	1	0	1	2	2	0	0	0	1	0	1	0	0.575	0.167421	0.369374
P04732	MT1E	2.8	0	0	2	0.3	2.3	1.4	2.2	1	1.3	0.3	0	0	0	0	0	3.1	1.3	-0.631396	0.166872	0.369374
P29350	PTPN6	0	0	0	0	0	1	0	0	1	1	0	2	0	0	0	0	1	2	0.575	0.167421	0.369374
P30501	HLA-C	0	0	0	0.1	0	0	0.4	0.5	0.2	0.3	0.3	0.1	0.1	0	0	0.3	0.5	0.6	-0.460883	0.168472	0.371165
Q99623	PHB2	9	3	2	11	4	1	0	1	3	3	2	2	1	0	0	0	0	3	-1.0013	0.16934	0.372549
Q9BPW8	NIPSNAP1	1	3	1	1	9	6	13	9	3	5	3	1	1	0	0	2	3	4	-0.968595	0.170026	0.373099
Q9Y2R0	CCDC56	2	0	0	1	2	2	2	1	0	0	0	1	0	0	1	1	2	1	-0.65	0.170072	0.373099
P49755	TMED10	1	2	0	2	1	4	2	1	0	1	0	1	1	0	2	0	1	2	-0.7	0.170986	0.374575
P04406	GAPDH	73	147	166	105	158	167	204	189	242	209	241	210	138	72	125	175	199	190	0.240411	0.172814	0.375399
P13796	LCP1	13	4	0	5.8	7	10	22.8	35	32.9	31.7	24.9	18.8	3	1	12	17.9	37.5	36.6	0.989404	0.172814	0.375399
P35580	MYH10	53.4	19.3	4.5	37	28.2	46.2	24.6	31.3	23.5	24.1	20.2	26.5	2.7	4.2	10.1	11.9	45.9	49.3	-0.688978	0.172814	0.375399
P62805	HIST1H4A	72	41	25	67	48	55	45	53	54	37.9	31	24	34	28	27	36	68	66	-0.353974	0.172814	0.375399
P68371	TUBB2C	35.6	19.6	7.8	36.3	24.3	22.9	28.3	30.4	26.2	18.8	23.5	19.8	11.8	9.4	16.4	20.7	28.7	27.6	-0.293975	0.172814	0.375399
P69905	HBA1	117	168	414	374	157	328	431	426	402	351	245	274	566	553	389	594	445	369	0.573806	0.172814	0.375399
P52209	PGD	4	3	1	9	4	8	5	5	8	5	2	1	1	1	3	4	4	4	-0.659154	0.174414	0.378344
P62136	PPP1CA	3.3	1	0.7	2.2	1.9	2.1	1.5	1.9	3.5	2.5	0.5	1.6	0.7	0	0.7	1	0.3	1.9	-0.734869	0.177659	0.384845
Q96QK1	VPS35	4	1	0	3	0	2	0	1	3	5	1	2	3	3	3	2	1	0	0.768057	0.178025	0.385099
Q9BUT1	BDH2	6	4	12	44	5	11	13	18	22	11	4	2	6	1	2	5	15	11	-0.990928	0.178984	0.386636
P01009	SERPINA1	84	53	46	103	72	78	101	140	128	94	92	74	89	72	85	106	156	154	0.340636	0.180447	0.389254
P17661	DES	19	7.1	0	7	0.2	1.1	4.4	7.7	4.6	2.1	0.1	0.1	2.7	1.4	0.2	0.3	3.6	3.7	-1.65031	0.181087	0.390091
Q93099	HGD	4	2	0	2	1	1	1	1	0	6	0	0	4	2	0	0	0	0	-0.516504	0.182504	0.392598
P00568	AK1	14	0	0	2	2	2	3	3	1	2	1	0	0	0	1	2	3	2	-0.838664	0.185155	0.397749
Q9Y4L1	HYOU1	6	0	0	1	3	7	2	6	1	2	1	1	0	0	1	1	2	2	-0.97028	0.185566	0.398082
P01892	HLA-A	0	0	0	0.1	0.1	0	1.8	1.2	0.2	0.3	0.7	0.6	0	0	0.1	0.9	2.1	4	0.420206	0.188126	0.401905
Q04760	GLO1	8	7	7	8	5	4	8	5	6	5	8	5	0	0	3	5	6	8	-0.885254	0.187943	0.401905
Q15293	RCN1	0	0	0	1	0	0	1	1	0	1	1	2	0	0	0	3	3	3	0.800489	0.187988	0.401905
Q15233	NONO	6	2	1	3	0	1	3	2	1	2	0	1	1	0	1	3	1	2	-0.685865	0.188857	0.402912
P50570	DNM2	2	0	0	1	0	0	0	0	0	4	0	1	2	2	2	0	0	1	0.725	0.189908	0.404598
Q29963	HLA-C	0.2	0	0	0.1	0.1	0	0.8	0.7	0.5	0	0.7	0.1	0.2	0.1	0.2	0.6	1.3	1	0.184212	0.190228	0.404724
P17931	LGALS3	11	1	1	3	1	8	11	14	10	8	9	8	10	7	6	12	21	17	1.41319	0.191919	0.407763
P37837	TALDO1	11	1	0	16	3	8	10	14	11	6	4	2	1	0	1	5	3	3	-0.918085	0.192788	0.409047
P08758	ANXA5	56	27	14	70	28	35	29	34	58	67	37	44	29	24	51	56	40	39	0.364681	0.194844	0.411722
P10515	DLAT	7	0	3	8	1	1	2	0	2	1	1	1	0	0	0	1	1	1	-0.99904	0.194342	0.411722
Q71UI9	H2AFV;H2AFZ	3.9	2.4	8.1	10.2	8.5	17.4	19.4	19.6	14.1	12.1	16.3	13.4	25.6	9.5	7.2	13.4	23.8	25	0.720271	0.194707	0.411722
P52597	HNRNPF	2	0.8	0	3.8	2.9	3.1	1.3	3.9	2.3	2.5	0.8	1	0.7	0	1.9	1.5	1	2.6	-0.531644	0.19585	0.413283
P05937	CALB1	12	7	2	15	13	23	17	23	15	12	12	7	11	2	0	0	17	18	-1.05668	0.196581	0.413701
P62879	GNB2	3	3	3	3.2	2	1	1	2	1	3.7	3	2	0	0	0	1	2	2	-0.706871	0.196398	0.413701
Q09028	RBBP4	1	0	0	1	0	2	2	0	0	0	0	1	0	0	0	0	0	1	-0.55	0.199095	0.417292
Q13315	ATM	0	1	0	0	1	3	3	0	0	0	0	0	1	0	0	0	2	0	-0.596241	0.199095	0.417292
Q7KZF4	SND1	3	0	0	0	1	1	3	0	1	0	0	1	0	0	0	0	0	0	-0.696241	0.199095	0.417292
Q9NQC3	RTN4	2	4	0	10	2	5	4	3	0	6	3	3	0	0	3	2	3	1	-0.836121	0.199461	0.417495
P12429	ANXA3	4	1	0	4	1	1	1	0	2	2	0	0	0	0	0	0	1	1	-0.65	0.201335	0.420849
Q9H223	EHD4	5.5	2	1	7	1	1	2	2	0	1.3	1	0.3	0	0	3	2	2	4	-0.910697	0.201655	0.42095
P08134	RHOC	2.4	0	0	3.3	1	1.4	0	0.5	2.9	2	2.9	3.3	2	2	0	0.3	1	2	0.671895	0.20266	0.421914
Q07666	KHDRBS1	1	1	0	1	1	3	3	3	0	0	1	1	0	0	1	1	1	4	-0.669361	0.20266	0.421914
P68363	TUBA1B	30.5	22.1	11.8	25.6	25	24	23.5	23	28.4	24.5	23.7	21.7	15.4	10.2	15.7	18.2	22.5	23.2	-0.19973	0.203071	0.422203
B2RTY4	MYO9A	0	0	0	1	0	0	0	0	1	2	0	0	1	0	1	1	0	0	0.475	0.20362	0.422777
P43652	AFM	1	1	0	3	0	1	0	1	1	5	2	2	0	0	1	3	2	1	0.667569	0.20458	0.424202
P62081	RPS7	1	2	0	8	3	5	4	3	2	6	1	1	0	0	1	2	4	2	-0.752985	0.204854	0.424204
Q9NQR4	NIT2	14	4	0	7	3	7	3	4	5	4	5	3	1	1	1	3	3	3	-0.650628	0.20554	0.425056
P62277	RPS13	5	1	3	5	3	8	13	5	1	4	4	4	0	0	2	2	10	9	-0.855333	0.206865	0.427227
P15153	RAC2	0	0	0	1	0	0	0	2.8	1.7	1.7	2.6	1.5	0	0	0	0	1.5	1.4	0.620815	0.209105	0.430706
P19338	NCL	6	3	1	5	5	7	5	7	7	9	8	6	2	1	3	7	12	10	0.292343	0.208876	0.430706
Q8N0X4	CLYBL	4	1	1	2	1	2	1	0	0	1	0	1	0	0	0	1	2	4	-0.575	0.209562	0.431074
Q14112	NID2	11	3	1	7.6	6	6	7	4	4.3	5	5	3	2	1	6	7	3	4	-0.412416	0.211024	0.433508
P04792	HSPB1	25	21	16	28	27	19	51	73	49	41	42	29	38	21	20	34	53	61	0.354511	0.211756	0.434435
P42766	RPL35	3	1	1	6	3	5	5	6	2	2	2	1	0	1	2	2	6	6	-0.705971	0.212533	0.435453
P04632	CAPNS1	2	1	1	4	1	2	0	4	7	11	2	2	4	0	0	2	5	4	0.733871	0.212853	0.435533
P30447	HLA-A;HLA-A	0	0	0	0.1	0.1	0	0.7	0.7	0.3	0.3	0.4	0.3	0	0	0.1	0.4	1.1	0.7	0.10375	0.213447	0.436174
P08311	CTSG	0	0	0	0	0	0	1	0	3	1	5	2	0	0	0	0	0	0	0.765689	0.215686	0.439592
Q14195	DPYSL3	0	0	0	0.1	0	0	0	0	0	1	0	1.7	0	0	0	0	0.1	0.3	0.260905	0.215686	0.439592
Q95604	HLA-C	0	0	0	0.1	0.1	0	0.6	0.7	0.5	0.3	0.5	0.1	0	0	0.1	0.4	1	1.4	0.165192	0.216875	0.441434
P13761	HLA-DRB1;HLA-DRB1	0.5	0	0	0	0	0	1.2	0	0	1	2	0.5	0	0	0	0.3	2.5	0.3	0.22692	0.218703	0.44283
P20700	LMNB1	0	0	0	1	0	2	4	4	6	4	2	0	0	1	1	1	6	5.1	0.727042	0.218429	0.44283
P46778	RPL21	3	2	2	3	4	5	4	1	1	1	2	1	0	0	3	3	6	4	-0.760993	0.218063	0.44283
P55008	AIF1	0	0	0	0	2	1	2	1	1	1	1	3	0	0	1	2	2	3	0.566993	0.218703	0.44283
O94973	AP2A2	3.5	0	0	2.2	0	0.5	2.2	0	0	0	0	0	3	0	0	0.5	0	0	-0.626799	0.221719	0.447769
Q9BXJ7	AMN	0	0	0	0	1	4	3	3	0	0	0	0	0	0	0	0	1	3	-0.787744	0.221719	0.447769
Q15121	PEA15	1	2	0	1	3	4	3	2	3	5	3	3	0	0	3	4	4	3	0.453433	0.222542	0.448846
O94826	TOMM70A	6	2	0	4	5	4	3	3	3	5	1	4	3	0	3	2	2	0	-0.60192	0.223411	0.448847
P23396	RPS3	1	0	0	10	0	5	4	2	2	5	7	4	1	1	2	3	6	6	0.882935	0.223136	0.448847
Q9ULZ3	PYCARD	0	0	0	0	1	1	3	5	4	3	3	1	0	0	2	1	3	5	0.81932	0.223365	0.448847
P07305	H1F0	9	0	0	9	0	2	2	5	5	16	6	7	6	3	0	1	4	11	1.07664	0.225833	0.451375
P31948	STIP1	4	4	1	5	3	8	5	3	2	4	2	3	0	0	3	3	6	7	-0.637002	0.225559	0.451375
P36955	SERPINF1	4	2	0	18	4	8	3	1	10	10	10	5	0	2	7	10	4	7	0.728074	0.225422	0.451375
Q96DG6	CMBL	10	7	10	9	21	31	24	11	9	12	10	6	12	0	0	9	13	13	-1.26975	0.225833	0.451375
P14923	JUP	1.5	0	0	6.6	0	1	0	0	1	0	0	0	0	0	0	0	0	0	-0.688429	0.228758	0.454877
Q5JRX3	PITRM1	1	0	0	2	0	0	2	0	0	0	0	0	1	0	0	0	0	0	-0.525	0.228758	0.454877
Q5VWZ2	LYPLAL1	6	0	0	0	0	2	1	0	0	0	1	0	0	0	0	0	0	0	-0.72312	0.228758	0.454877
Q96CN7	ISOC1	6	0	0	1	0	2	0	0	0	0	0	1	0	0	0	0	0	0	-0.72312	0.228758	0.454877
Q5XKE5	KRT79	0.6	0	0	0.6	0.1	0.1	0.1	0.2	0.2	0.2	0	0	0.1	0	0	0.1	0.1	0	0.0092414	0.231181	0.459105
P20073	ANXA7	2	0	1	7	2	3	5	7	2	5	1	2	1	1	1	1	2	3	-0.624511	0.232049	0.46024
P02538	KRT6A;KRT6C	0.6	0	0	1.5	0.2	0.2	0.2	0.3	0.3	0.2	0	0	0.1	0	0.2	0.3	0.1	0	-0.51932	0.232552	0.460649
O60749	SNX2	1.5	0	0	1.7	0	0	0	3	1	0	0	0	0	0	0	0	1	0	-0.541932	0.235294	0.464302
P63096	GNAI1	2	0	0	3.2	0	1	0	0	0	0	0	0	0	0	0	0	0.2	0.2	-0.974145	0.235294	0.464302
Q63HR2	TENC1	1.1	1	0	2.3	0	0	0	0	0	0	0	0	0	0	0	0	0.1	0.1	-1.00678	0.235294	0.464302
P01024	C3	94	43	20	99	26	41	39	45	75	60	62	65	49	55	33	42	59	53	0.284639	0.236985	0.465271
P10412	HIST1H1E	27.5	5.7	3	20.8	10.6	11.9	27.9	26.8	6.1	6.3	2.3	3.5	4.5	4.3	8.3	11.7	34.3	27.1	-0.821697	0.236985	0.465271
Q14247	CTTN	1	0	0	1	1	4	3	3	1	0	0	2	0	0	0	0	3	3	-0.579248	0.23662	0.465271
Q6FI13	HIST2H2AA3;HIST2H2AC	5.9	25.4	31.5	39.2	26.3	48.1	55.3	58.8	57.9	48.6	78.2	48.4	42.1	22.5	23.2	33.1	70.1	85.4	0.602753	0.236985	0.465271
P00387	CYB5R3	11	7	2	8	8	5	3	4	10	7	6	6	2	2	4	3	2	3	-0.449796	0.238539	0.46773
P18124	RPL7	9	2	0	4	2	5	7	3	2	1	5	2	0	0	1	1	6	8	-0.819832	0.24023	0.470451
P07585	DCN	11	5	0	14	6	5	8	4	4	2	6	5	0	0	2	4	12	10	-0.730573	0.243658	0.476562
P35555	FBN1	51	8	10	72	8	15	16	18	35	29	35	37	13	10	20	35	47	49	0.641751	0.244847	0.477682
Q04917	YWHAH	4.1	1	0	7.3	3	5.1	3.1	5.1	10.6	6	4.1	7.1	2.2	1	1	9.2	5.1	7.6	0.569285	0.244572	0.477682
P00450	CP	22	4	0	21	3	5	13	15	20	17	22	10	9	7	7	11	19	23	1.04988	0.245715	0.478262
P07237	P4HB	27	13	4	22	25	36	34	45	51	53	36	33	16	10	29	31	37	35	0.495269	0.245761	0.478262
P60660	MYL6	18	18	26	45	9	25	20	22	31	28	15	13	11	7	8	13	20	23	-0.472751	0.246309	0.478729
P19105	MYL12A;MYL12B	7	1.8	2.7	9.2	3.1	5.9	6.4	2.6	8	8.2	4.1	9.3	2.6	2.5	6	6.9	8.3	7.6	0.46652	0.246766	0.479017
P59665	DEFA1;DEFA3	3	0	0	1	0	0	8	10	22	18	16	13	1	0	0	0	2	3	1.10311	0.249417	0.483558
P55083	MFAP4	5	2	0	3	1	0	0	0	9	5	5	4	0	0	1	1	2	1	0.768017	0.250149	0.48437
P30508	HLA-C;HLA-C	0.2	0	0	0.1	0.1	0	0.7	0.8	0.4	0.1	0.8	0.1	0.1	0	0.1	0.5	1.3	1.3	-0.0171688	0.255313	0.493754
P54136	RARS	3	0	0	3	0	4	1	2	2	2	0	1	0	0	0	1	1	0	-0.696241	0.25673	0.495876
P16949	STMN1	0	0	0	0	1	0	1	1	0	2	0	1	0	0	1	1	2	4	0.625	0.257096	0.495965
P60891	PRPS1;PRPS2;PRPS1L1	1	0	0	0	1	1	1	1	2	1	1	1	2	3	1	0	1	0	0.533496	0.258467	0.497991
P04196	HRG	13	2	1	11	5	5	4	3	8	7	5	9	8	4	4	6	5	6	0.53052	0.25993	0.499567
Q9H4M9	EHD1	2.5	0	0	2.3	3	3	3	1	0	1.7	0	0	0	0	0	1	3.8	4	-0.790653	0.259655	0.499567
O60888	CUTA	2	0	0	2	2	1	2	3	2	1	2	1	0	0	1	2	0	0	-0.54812	0.262855	0.500379
P05387	RPLP2	18	6	3	14	8	12	9	16	9	8	6	5	2	4	7	6	15	19	-0.475366	0.261941	0.500379
P07355	ANXA2	40	37	40	84	30	50	52	60	80	82	56	54	38	22	51	67	61	57	0.194659	0.263586	0.500379
P07478	PRSS2	1	2	2	4	5	5	4	3	0	0	2	0	2	2	6	3	4	4	-0.71161	0.264317	0.500379
P10909	CLU	14	8	4	20	7	7	12	11	21	16	17	26	17	6	7	7	12	12	0.44018	0.261255	0.500379
P12110	COL6A2	23	8	1	24	4	11	10	11	37	18	19	13	7	5	11	16	19	18	0.789767	0.262809	0.500379
P15121	AKR1B1	17	5	0	44	1	4	6	12	9	5	4	3	2	2	3	3	5	4	-0.522977	0.262535	0.500379
P23527	HIST1H2BO	11.2	8.5	4.1	15.6	11	14.7	15.2	18.9	8.6	8.6	7.7	5.5	3.3	2.9	11.9	10	18.1	20.4	-0.479963	0.264272	0.500379
P25789	PSMA4	3	1	0	2	0	0	0	0	4	2	1	2	1	0	0	1	1	1	0.50188	0.263815	0.500379
P34897	SHMT2	2.3	0.1	0	4.4	0.2	2.5	0.1	0.1	6.8	10	4.4	5.9	0	0	0.5	2.3	1.2	1.1	2.01712	0.261621	0.500379
P39687	ANP32A	7.5	2.6	0.3	2.8	4.6	3.7	1	1	2.8	2.8	5.2	5.8	1.7	0	4.7	6.4	5.8	4	0.694396	0.263449	0.500379
Q9BQE3	TUBA1C	24.1	18.9	11.8	18.9	21.6	21.3	20.2	21.4	22	22.9	18.3	18.4	14.6	9.3	15.7	16.9	21	21	-0.149882	0.264546	0.500379
Q9UJU6	DBNL	2	0	0	0	0	0	0	1	0	2	0	2	0	0	0	1	3	3	0.641993	0.260935	0.500379
Q31612	HLA-B	0.1	0	0	0.3	0	0	0.3	0.2	0.6	0.4	0.3	0	0.1	0	0	0.3	0.2	0.3	0.0483588	0.271813	0.513498
P02787	TF	159	88	46	187	98	119	109	120	163.9	121.8	129	127	96	81	141	145	161	138	0.243445	0.274281	0.516902
P09493	TPM1	21.7	11.9	3.9	22.5	7.7	9.4	14.1	14.2	33.8	15.6	23.5	19.9	4.2	6.2	9.8	12.7	38.5	39.3	0.477365	0.274281	0.516902
P21926	CD9	1	4	0	11	1	3	2	4	2	1	1	1	0	0	1	2	6	3	-0.713557	0.275195	0.517995
P16188	HLA-A	0.2	0	0	0.1	0.1	0	0.7	0.8	0.4	0.3	0.5	0.3	0	0	0.1	0.5	0.9	0.8	0.341114	0.277115	0.520976
Q15417	CNN3	4.7	1	0	5	1	1	1	3.7	5	6.9	4.6	4	0	0	1	1.4	6.6	5.5	0.617484	0.277618	0.52129
Q13126	MTAP	3	1	1	4	0	2	0	0	0	1	0	0	0	0	1	1	1	1	-0.69812	0.278852	0.522974
Q7Z794	KRT77	0.4	0	0	1.6	0.1	0.1	1.4	1.7	2.8	2	1.3	0	1.4	0.1	0	1	2.6	2.5	1.07738	0.279355	0.523284
P23588	EIF4B	1	1	0	0	4	4	7	5	0	0	0	1	0	0	0	2	6	8	-0.832664	0.280132	0.524106
O15523	DDX3Y	0	0	0	2.3	1	2.4	0	1	0	0.7	0	0	0	0	0	1	0	1.3	-0.52169	0.282051	0.526684
P62829	RPL23	2	1	1	2	3	3	4	4	2	1	2	2	1	0	2	1	3	4	-0.487744	0.282188	0.526684
O75347	TBCA	3	1	0	0	1	1	2	1	2	0	4	3	0	0	1	5	3	4	0.676065	0.284748	0.530822
P22033	MUT	1	1	0	3	0	1	0	0	1	0	0	0	0	0	1	0	0	0	-0.49812	0.289593	0.537914
P63208	SKP1	3	1	0	1	0	0	1	0	2	1	0	0	0	0	0	0	0	0	-0.39812	0.289593	0.537914
Q9UGT4	SUSD2	3	0	1	1	0	0	0	1	0	0	0	0	0	0	0	0	1	1	-0.49812	0.289593	0.537914
O00567	NOP56	0	0	0	0	0	0	0	0	0	0	0	1	0	0	1	0	2	0	0.4	0.294118	0.537944
P07738	BPGM	0	0	0	0	0	1	0	0	0	0	0	0	1	1	3	3	0	0	0.591993	0.294118	0.537944
P14317	HCLS1	0	0	0	0	0	0	1	0	1	0	0	0	0	0	1	0	2	3	0.533496	0.294118	0.537944
P16157	ANK1	0	0	0	0.2	0	0	0	0	0	0	0	0	1	2	0	2	0	0	0.665241	0.294118	0.537944
P41567	EIF1	1	0	0	0	1	2	1	4	0	0	0	0	0	0	1	0	2	3	-0.441504	0.290278	0.537944
P53999	SUB1	2	0	0	2	1	2	4	4	1	1	2	1	0	0	0	1	3	2	-0.566504	0.293523	0.537944
P55265	ADAR	0	0	0	0	0	0	0	0	0	0	0	2	0	0	0	0	1	2	0.5	0.294118	0.537944
Q14344	GNA13	2	0	0	5.3	0	0	0	1	0	0	0	0	0	0	0	0	0.3	1.7	-0.697892	0.294118	0.537944
Q16666	IFI16	0	0	0	0	0	0	0	0	1	0	0	0	0	0	1	0	0	2	0.4	0.294118	0.537944
Q96F07	CYFIP2	4.4	0	0	1	0.5	0	0	0	0.5	0.3	0	0	0	0	0	0	0	0	-0.590884	0.294118	0.537944
Q99747	NAPG	1	0	0	0	0	0	0	0	0	3	2	2	0	0	0	0	0	0	0.533496	0.294118	0.537944
Q9NTX5	ECHDC1	4	0	0	3	2	2	1	1	1	1	0	0	1	0	0	2	1	3	-0.589624	0.292609	0.537944
Q9NZU5	LMCD1	1	0	0	0	0	0	0	0	3	1	0	0	0	0	0	0	1	2	0.533496	0.294118	0.537944
Q07960	ARHGAP1	4	0	1	2	2	2	2	3	3	2	2	2	0	0	1	1	2	1	-0.464624	0.296129	0.540348
Q99525	HIST1H4G	5	0	0	5	0	3	0	0	4	5.1	2	5	3	2	0	2	0	3	0.930633	0.295809	0.540348
P60953	CDC42	16	0	0	10	9	8	8	8	6	3	3	0	1	0	4	3	13	13	-0.712409	0.296906	0.54091
Q86UP2	KTN1	4	0	0	2	2	0	1	1	0	0	0	1	0	0	0	0	2	4	-0.525	0.297134	0.54091
O00264	PGRMC1	6	5	1	3	6	8	10	9	8	3	5	3	1	2	4	5	8	8	-0.339705	0.298048	0.541938
P27695	APEX1	7	4	1	8	5	4	4	3	4	3	5	5	0	0	2	2	7	4	-0.660663	0.298643	0.542382
P06748	NPM1	2	2	6	3	3	13	13	10	11	9	13	6	2	1	6	16	20	15	0.563142	0.299694	0.543655
P21397	MAOA	2.2	2	1	1	5	2	3	1	1.3	2.4	1	4	3	2	0	0	0	0	-0.657898	0.300379	0.544262
Q9BXN1	ASPN	9	3	2	6	8	13	6	2	4	4	3	1	1	0	5	5	9	10	-0.756089	0.301842	0.546274
Q9BX66	SORBS1	1	1	0	0	0	2	1	1	3	1	3	1	0	0	0	1	3	2	0.525489	0.302985	0.547395
Q9Y3D6	FIS1	4	0	0	6	1	3	1	3	4	2	0	0	0	0	0	0	3	5	-0.628672	0.303167	0.547395
P25311	AZGP1	13	5	1	19	6	8	5	12	8	6	5	4	1	0	5	8	10	10	-0.633001	0.303624	0.547583
P31946	YWHAB	17.3	7	3	11.6	18	21.4	13.7	19.2	18.9	16.6	14.2	11.1	3.2	1	10	11.3	12.1	14.2	-0.432035	0.304082	0.547771
P11021	HSPA5	30.7	13	12.3	24.5	30	37	50.3	41.6	21.2	15.2	17.2	21	10.4	5.3	21	25	49.7	53.7	-0.449771	0.304447	0.547793
P04264	KRT1	6.1	1	0	18.8	2.3	0.2	2.8	1.9	4.2	6.4	3.8	3	6.4	4.7	1.3	1.1	1.5	2.5	0.667731	0.305224	0.54792
P17096	HMGA1	0	0	0	2	0	0	1	0	0	2	0	1	1	0	0	1	1	1	0.325	0.305087	0.54792
Q68CZ2	TNS3	0.1	0	0	0.1	1	1	1	1	0	0	1	0	0	0	0	0	1.1	1.1	0.407983	0.307007	0.550483
O76003	GLRX3	2	0	0	0	1	2	1	1	5	3	1	2	0	0	2	0	2	2	0.615689	0.3124	0.558861
P25788	PSMA3	4	0	0	0	1	0	1	0	1	2	1	1	0	1	3	1	0	0	0.333496	0.312126	0.558861
Q8N1F7	NUP93	2	0	0	2	0	1	2	1	1	0	0	2	0	0	0	0	0	2	-0.5	0.313588	0.560341
P08697	SERPINF2	0	1	1	0	0	1	1	0	1	5	3	2	3	1	0	0	0	0	0.749185	0.314045	0.560511
O14561	NDUFAB1	3	0	0	0	1	1	0	0	0	0	0	1	0	0	0	0	0	0	-0.47312	0.320261	0.560638
O60437	PPL	1	0	0	0	0	2	1	0	0	1	0	0	0	0	0	0	0	0	-0.4	0.320261	0.560638
P17540	CKMT2	0.2	0	0	0	1	1.5	0	0	0	0	0	0	0	0	0	1	0	0	-0.0578793	0.320261	0.560638
P23246	SFPQ	6	2	0	1	4	3	2	8	1	4	1	1	0	0	1	2	7	5	-0.658312	0.319896	0.560638
P36405	ARL3	2	1	0	1	0	0	0	0	0	1	0	0	0	0	0	0	0	0	-0.4	0.320261	0.560638
P61313	RPL15	0	0	2	2	0	0	1	2	2	6	1	2	8	4	0	0	1	0	0.783496	0.317885	0.560638
P62314	SNRPD1	8	5	1	0	6	4	3	3	3	1	4	2	0	0	4	4	3	4	-0.492609	0.318342	0.560638
Q04446	GBE1	9	3	0	1	3	2	4	4	3	1	0	1	1	1	2	1	5	5	-0.669599	0.315051	0.560638
Q16719	KYNU	0	0	0	1	2	1	0	0	0	0	0	0	0	0	0	0	1	0	-0.4	0.320261	0.560638
Q2TAA2	IAH1	1	0	0	3	0	1	0	0	1	0	0	0	0	0	0	0	0	0	-0.47312	0.320261	0.560638
Q92947	GCDH	1	0	0	0	2	1	0	0	0	0	0	0	0	0	0	0	0	1	-0.4	0.320261	0.560638
Q96EM0	C14orf149	3	0	0	0	0	1	0	1	1	0	0	0	0	0	0	0	0	0	-0.47312	0.320261	0.560638
Q9BY49	PECR	0	1	0	0	1	2	0	0	0	0	0	0	0	0	0	0	0	1	-0.4	0.320261	0.560638
Q9NZZ3	CHMP5	1	0	0	0	0	1	0	2	0	0	0	0	0	0	0	0	1	0	-0.4	0.320261	0.560638
Q9UBS4	DNAJB11	0	0	0	0	1	1	3	0	0	0	0	1	0	0	0	0	0	0	-0.47312	0.320261	0.560638
Q9Y6U3	SCIN	2	0	1	1	0	0	0	0	0	1	0	0	0	0	0	0	0	0	-0.4	0.320261	0.560638
Q9Y6W5	WASF2	2	0	0	1	0	1	0	0	0	0	0	0	0	0	0	0	1	0	-0.4	0.320261	0.560638
P08237	PFKM	1	0	0	1.2	0	0	0	0	1.4	1.1	1	0	0.1	3	0	0	0	0	0.105717	0.324284	0.565764
P49721	PSMB2	0	0	0	3	0	2	1	1	2	0	1	3	1	0	1	3	1	2	0.493872	0.323872	0.565764
P51665	PSMD7	2	0	0	1	0	0	0	0	0	1	0	0	5	4	1	0	1	0	0.557193	0.324284	0.565764
P50395	GDI2	20	14	6	36.5	14	16.1	12.2	17.5	23.6	20.3	12.6	9.6	3.7	3.9	10.7	10.7	14.7	17.5	-0.480352	0.32602	0.567437
P51884	LUM	24	22	31	66	27	30	40	29	49	46	33	27	29	22	32	34	50	38	0.137837	0.326066	0.567437
P61978	HNRNPK	23	7	4	22	21	15	19	17	16	16	13	11	16	10	9	12	18	21	-0.0232254	0.32634	0.567437
O94905	ERLIN2	1	0	0	2	0	3	1	0	1	1	0	0	0	0	0	0	1	0	-0.52312	0.3273	0.567833
P18428	LBP	6	0	0	0	0	1	4	3	1	0	0	0	0	0	0	0	3	3	-0.654248	0.3273	0.567833
P52272	HNRNPM	3	0	0	7	0	3	2	2	2	2	2	2	6	6	0	2	7	8	0.875568	0.330728	0.573139
P50225	SULT1A1	1	0	0	1	2	1	4	2	1	1	1	0	1	0	1	1	0	1	-0.55	0.332374	0.575347
Q9NZN4	EHD2	8	6	0	5	1	2	2	0	5	4.7	6	2.8	1	2	3	4	5	8	0.864826	0.332876	0.575575
Q04637	EIF4G1	1	0	0	0	0	2	2	1	0	0	0	1	0	0	0	0	0	2	-0.45	0.334842	0.578329
P13010	XRCC5	5	4	1	5	4	5	5	2	4	3	3	5	1	0	4	6	2	4	-0.378282	0.336396	0.580367
P23284	PPIB	7	2	0	4	8	5	8	7	7	3	4	4	2	4	2	4	6	7	-0.0136163	0.337264	0.581218
P02743	APCS	7	3	0	12	0	0	1	0	8	4	5	4	3	1	0	0	4	4	0.793529	0.337858	0.581596
Q9NX63	CHCHD3	3	1	0	1	0	1	3	4	0	1	0	1	0	1	0	1	2	3	-0.537744	0.339138	0.583152
P04114	APOB	12	3	0	4	2	0	0	2	1	1	2	1	1	0	1	1	2	0	-0.771241	0.340281	0.584469
P05164	MPO	0	0	0	1	0	0	5	2	8	15	12	5	2	0	0	0	0	0	1.09114	0.34348	0.589311
A3KMH1	KIAA0564	1	0	0	2	0	0	0	0	0	0	0	0	0	0	0	0	0	0	-0.375	0.366013	0.59011
O15144	ARPC2	4	0	0	1	1	0	0	1	2	2	2	0	0	0	1	2	1	1	0.35	0.360437	0.59011
O15145	ARPC3	1	0	0	3	0	1	0	1	3	2	1	1	0	0	0	2	1	2	0.460376	0.355638	0.59011
O15400	STX7	1	0	0	1	0	0	3	1	0	0	0	0	0	0	0	0	2	2	-0.29812	0.357466	0.59011
O43813	LANCL1	3	0	0	3	0	0	0	0	1	0	0	0	0	0	0	0	0	0	-0.546241	0.366013	0.59011
O60218	AKR1B10	0	0	0	0	0	0	3	2	0	0	0	0	0	0	0	0	0	0	-0.57312	0.366013	0.59011
O95336	PGLS	15	6	0	4	8	10	6	14	10	8	4	2	1	0	7	7	6	7	-0.592867	0.346405	0.59011
P01042	KNG1	8	2	2	6	2	3	2	6	8	7	5	5	3	1	3	5	4	7	0.355681	0.356369	0.59011
P01834	IGKC	63	48	33	63	40	47	69	102	70	42	66	57	68	58	59	63	70	65	0.155417	0.347822	0.59011
P02750	LRG1	0	0	0	0	1	0	3	1	1	0	0	1	1	0	1	1	2	1	0.22688	0.347959	0.59011
P04839	CYBB	1	0	0	0	1	1	2	2	5	4	3	2	0	0	0	0	2	2	0.615689	0.357877	0.59011
P10620	MGST1	2	0	0	2	0	0	0	0	0	0	0	0	0	0	0	0	0	0	-0.5	0.366013	0.59011
P12956	XRCC6	9	5	6	12	3	7	9	5	5	10	7	6	1	0	1	3	7	10	-0.918202	0.350016	0.59011
P16219	ACADS	9	0	0	6	2	5	2	3	3	7	0	1	2	0	1	0	4	2	-0.668491	0.362539	0.59011
P17612	PRKACA;PRKACB	2	0	0	1	0	0	0	0	0	0	0	0	0	0	0	0	0	0	-0.375	0.366013	0.59011
P17987	TCP1	0	0	0	4.3	0	2	2	2	1	5	2	1.9	0.5	2	1	2	1	2	0.486751	0.362996	0.59011
P19652	ORM2	3.8	11.9	6	12	11.2	13	22	14.1	9.9	11.3	10.6	6.6	7.5	2.4	8	9.5	20	18.4	-0.203912	0.359934	0.59011
P23141	CES1	2	1	0	0	0	0	0	0	0	0	0	0	0	0	0	0	0	0	-0.375	0.366013	0.59011
P24298	GPT	6	0	0	1	0	0	0	0	0	0	0	0	0	0	0	0	0	0	-0.57312	0.366013	0.59011
P29972	AQP1	3	0	2	5	1	1	1	2	1	1	1	0	3	3	0	1	1	1	-0.496369	0.345263	0.59011
P31942	HNRNPH3	1	2	1	4	2	1	2	1	1	2	1	1	1	0	2	1	2	1	-0.425	0.356095	0.59011
P35268	RPL22	1	0	0	3	0	0	0	0	0	0	0	0	0	0	0	0	0	0	-0.44812	0.366013	0.59011
P47897	QARS	4	0	0	1	0	0	0	0	0	0	0	0	0	0	0	0	0	0	-0.5	0.366013	0.59011
P49591	SARS	0	1	0	1	0	1	0	0	3	2	1	0	0	0	1	0	1	1	0.483496	0.351159	0.59011
P51888	PRELP	25	9	6	31	9	13	19	15	21	13	14	15	13	11	16	22	41	31	0.37654	0.345811	0.59011
P54802	NAGLU	4	0	0	0	0	2	0	0	0	0	0	0	0	0	0	0	0	0	-0.625	0.366013	0.59011
P62249	RPS16	5	0	0	8	1	2	0	2	4	3	1	0	0	0	1	0	1	0	-0.681745	0.363316	0.59011
P62333	PSMC6	1	0	1	1	0	0	0	0	1	1	2	0	1	0	0	1	0	2	0.425	0.351159	0.59011
P62910	RPL32	2	0	0	1	1	1	1	1	1	1	0	0	0	1	0	0	1	1	-0.375	0.354998	0.59011
P63104	YWHAZ	29.5	8	7	29.3	15	21.4	16.2	30.3	35	41.5	18.3	26.3	21.9	15	15	23.5	21.2	30.2	0.452325	0.35902	0.59011
P68104	EEF1A1;EEF1A1P5	24	12	24	42	18	39	30	28	28	28	20	20	20	11	15	16	32	31	-0.274496	0.346405	0.59011
P68400	CSNK2A1	0	1	0	0	2	0	0	0	0	0	0	0	0	0	0	0	0	0	-0.375	0.366013	0.59011
P68402	PAFAH1B2	0	1	4	12	1	2	5	2	6	4	1	2	0	0	0	0	2	3	-0.696369	0.357009	0.59011
P80297	MT1X	5	0	0	2.5	0.3	1	1.4	2.2	1	1.3	0.3	0	0	0	0	0	3.1	5	-0.431653	0.363956	0.59011
Q03001	DST	0	0	0	2	1	0	0	0	0	0	0	0	0	0	0	0	0	0	-0.375	0.366013	0.59011
Q13057	COASY	2	0	0	7	0	1	0	0	1	1	0	0	0	0	0	0	0	0	-0.650919	0.352941	0.59011
Q13402	MYO7A	2	0	0	0	0	0	0	1	0	0	0	0	0	0	0	0	0	0	-0.375	0.366013	0.59011
Q13621	SLC12A1	4	0	0	4	0	1	0	0	0	0	0	0	0	0	0	0	2	1	-0.575	0.352941	0.59011
Q14376	GALE	2	0	0	1	0	0	0	0	0	0	0	0	0	0	0	0	0	0	-0.375	0.366013	0.59011
Q14624	ITIH4	4	0	0	3	0	0	2	1	5	4	1	2	1	0	0	0	3	6	0.576065	0.364276	0.59011
Q14974	KPNB1	6	0	0	6	3	5	2	3	12	9	5	4	0	0	5	6	5	3	0.581337	0.35678	0.59011
Q15751	HERC1	0	1	0	0	0	0	2	0	0	0	0	0	0	0	0	0	0	0	-0.375	0.366013	0.59011
Q15772	SPEG	1	0	0	3	0	0	0	0	0	0	0	0	0	0	0	0	0	0	-0.44812	0.366013	0.59011
Q53GQ0	HSD17B12	3	0	0	4	1	0	0	0	0	0	0	0	0	2	0	0	0	1	-0.52312	0.352941	0.59011
Q5HYK3	COQ5	2	0	0	0	0	1	0	0	0	0	0	0	0	0	0	0	0	0	-0.375	0.366013	0.59011
Q7Z6Z7	HUWE1	3	0	1	2	0	0	0	0	0	1	0	0	0	0	0	1	0	0	-0.49812	0.352941	0.59011
Q8N2U0	C17orf61	0	0	0	0	0	0	3	2	0	1	0	0	0	0	0	0	0	0	-0.47312	0.366013	0.59011
Q8WXI7	MUC16	0	1	2	0	3	1	3	3	2	0	0	1	0	0	1	2	1	3	-0.510865	0.349193	0.59011
Q92526	CCT6B	1.2	0	0	0.1	0	0	0	1	0	0	0.1	0	0	0	0	0	0.2	0	-0.357024	0.352941	0.59011
Q96AC1	FERMT2	9	3	0	1	3	4	2	3	3	2	3	2	0	0	1	1	3	4	-0.565113	0.354495	0.59011
Q9BTZ2	DHRS4	1	0	0	5	0	0	0	0	0	0	0	0	0	0	0	0	0	0	-0.540241	0.366013	0.59011
Q9H0R4	HDHD2	2	1	0	1	1	2	0	1	0	2	1	1	0	0	0	0	1	1	-0.4	0.365876	0.59011
Q9H0U4	RAB1B	7.5	1.5	0.5	5.9	3.1	5.3	4.6	7.5	3.5	3.1	2.2	4.2	0.5	0.5	4.6	5.3	7.2	4.9	-0.335327	0.365236	0.59011
Q9NZL9	MAT2B	3	0	0	0	0	0	0	2	0	0	0	0	0	0	0	0	0	0	-0.57312	0.366013	0.59011
Q9UBW8	COPS7A	6	0	0	1	0	0	0	0	0	0	0	0	0	0	0	0	0	0	-0.57312	0.366013	0.59011
Q9UGB7	MIOX	4	0	0	0	1	0	0	0	0	0	0	0	0	0	0	0	0	0	-0.5	0.366013	0.59011
Q9UHE5	NAT8	2	0	0	3	0	0	0	0	0	0	0	0	0	0	0	0	0	0	-0.57312	0.366013	0.59011
Q9UNZ2	NSFL1C	0	0	0	1	0	0	1	1	1	1	0	1	0	0	0	1	3	3	0.541993	0.351159	0.59011
O00231	PSMD11	1	1	0	1	0	1	0	1	0	1	0	2	0	0	0	1	0	0	-0.225	0.368435	0.592169
P32969	RPL9	1	0	0	1	1	1	0	1	1	3	0	0	0	0	0	0	0	1	-0.166504	0.368435	0.592169
Q9BSE5	AGMAT	5	2	3	6	8	14	29	14	11	15	8	3	9	2	0	0	3	8	-0.999951	0.368298	0.592169
P14174	MIF	18	0	0	14	7	11	19	16	13	7	8	13	6	10	22	23	26	22	1.1643	0.369715	0.593611
Q99584	S100A13	1	0	0	3	0	1	1	1	2	2	0	0	0	0	3	3	5	2	0.626065	0.370355	0.594024
P01011	SERPINA3	13	0	1	15	3	7	12	22	20	14	6	3	10	6	10	14	21	23	1.04462	0.371041	0.594508
P22307	SCP2	2	0	0	2	0	1	2	0	1	0	0	0	0	0	0	0	1	2	-0.475	0.372549	0.595081
P48444	ARCN1	2	0	0	0	0	1	2	2	1	4	0	0	0	0	0	0	0	1	-0.375	0.372549	0.595081
Q9H3K6	BOLA2	0	0	0	0	0	0	1	0	0	1	2	0	0	0	0	1	0	1	0.375	0.372549	0.595081
P17980	PSMC3	8	1	0	2	1	4	2	3	2	4	2	1	1	0	0	2	1	2	-0.54812	0.37648	0.600741
Q8NBS9	TXNDC5	6	1	0	5	1	0	6	7	4	2	1	1	0	0	1	1	2	2	-0.737401	0.381873	0.608721
Q92882	OSTF1	1	0	0	1	0	0	0	2	2	2	1	0	0	0	0	1	1	4	0.5	0.383793	0.610526
Q9HCE3	ZNF532	0	0	0	0	2	0	1	1	0	1	0	2	1	3	1	0	0	2	0.458496	0.383793	0.610526
P11940	PABPC1	0.5	1	3	2	2	4	1.7	1.7	0	1	2.8	0	1	0	3	0	4	3.7	-0.468713	0.385484	0.612587
Q9HC38	GLOD4	8	0	0	3	0	2	0	3	0	0	1	0	0	0	0	0	4	3	-0.737744	0.387632	0.615371
P36776	LONP1	18	6	0	5	7	7	3	4	11	7	8	7	0	0	0	0	1	2	-1.25215	0.388043	0.615394
P02652	APOA2	52	26	7	27	20	24	31	46	49	40	37	24	11	9	43	46	49	49	0.285494	0.393802	0.622689
P51911	CNN1	12	5	0	8	1	2	3	3	10	6	7	4	2	1	2	3	15	12	0.669504	0.393848	0.622689
Q9Y6G9	DYNC1LI1	2	0	0	0	3	3	1	1	0	0	0	0	0	0	1	1	3	2	-0.487744	0.393665	0.622689
P21810	BGN	36	54	58	98	22	31	29	29	26	39	28	31	22	17	28	38	65	57	-0.295404	0.395631	0.624871
P35237	SERPINB6	9	3	1	12	3	8	5	3	9	8	5	5	6	1	4	6	12	11	0.398847	0.396408	0.625113
Q14254	FLOT2	2	0	0	0	1	3	0	0	2	1	1	1	0	0	2	1	1	1	0.30188	0.39659	0.625113
P62701	RPS4X	6	0	1	8	1	3	3	4	2	7	3	4	5	7	0	3	6	6	0.608288	0.398007	0.62671
Q9BRA2	TXNDC17	1	0	0	1	0	0	1	2	0	0	0	0	0	0	0	0	3	4	-0.0665037	0.402715	0.632838
Q9Y2J2	EPB41L3	0	0	0	1	0	1	1	1	0	0	0	0	0	0	0	0	1	2	-0.2	0.402715	0.632838
P61026	RAB10	4.2	0	0	5.4	0	0	1	4	5.5	4.5	1	0	1	0	1	3	3	5.3	0.507609	0.404223	0.634565
P08571	CD14	0	0	0	0	0	0	2	1	1	1	0	1	0	0	0	0	2	4	0.425	0.408748	0.638437
P09874	PARP1	1	0	0	2	0	0	0	0	0	0	1	0	0	0	1	1	2	3	0.383496	0.408748	0.638437
P21333	FLNA	202.1	82	40	205.3	66	105.4	112.8	121.8	143.1	120.5	145.6	138.6	49.4	35.1	107.7	131.4	239.3	225.4	0.172933	0.408245	0.638437
Q99733	NAP1L4	6	0	0	5.9	1	1	3	5	1	2	0.2	1	0	1	1	1	3	2.5	-0.823075	0.40724	0.638437
Q9BVA1	TUBB2B	17.4	12.1	5.4	20.6	13.3	13.6	14.6	16.8	16.2	12	15.4	14.9	5.6	5.9	11.2	12.7	15.7	14.1	-0.20072	0.408245	0.638437
O75208	COQ9	0	0	0	2	1	1	0	0	0	0	0	0	0	0	0	0	0	2	-0.3	0.411765	0.642502
Q01518	CAP1	20	6	0	14	14	12	14	16	14	9	9	9	2	2	12	14	24	13	-0.0147548	0.416655	0.64948
O75531	BANF1	6	1	0	3	0	0	0	1	2	2	0	0	0	0	0	0	1	0	-0.521241	0.417798	0.649954
P48637	GSS	5	1	0	0	0	2	1	0	0	2	1	0	0	0	0	1	0	0	-0.515241	0.417798	0.649954
P46777	RPL5	3	0	0	4	5	5	5	6	3	1	3	2	0	0	2	1	7	6	-0.535739	0.418346	0.650156
P31943	HNRNPH1	0.8	1.8	1.5	2.3	3	1.5	2	5.5	3.1	1.7	2	2	1.6	0.5	2.5	1.2	0.8	0.9	-0.474062	0.419169	0.650782
P55268	LAMB2	23	12	6	51	12	20	8	13	19	18	7	10	0	1	6	12	28	26	-0.94917	0.419855	0.65104
Q99497	PARK7	17	15	9	29	32	32	43	50	25	22	19	12	14	14	17	21	46	41	-0.245369	0.420175	0.65104
P02511	CRYAB	17	5	1	26	20	28	61	63	49	36	28	25	11	6	39	44	37	31	0.700481	0.42118	0.651296
P62736	ACTA2	35.8	20.2	32.3	31.8	29.7	27.4	36.5	40	35.8	33	42.5	41	37.1	18.4	15	19.7	41.5	43.6	-0.0187029	0.42118	0.651296
P30049	ATP5D	2	0	0	4	0	1	1	1	0	1	0	1	1	1	0	0	1	0	-0.5	0.422186	0.652201
P07384	CAPN1	3	3	0	1	2	1	0	0	3	2	3	2	1	2	1	3	0	1	0.529248	0.42863	0.661498
P20042	EIF2S2	0	0	0	0	0	1	0	1	1	0	1	0	0	0	0	1	1	2	0.35	0.429864	0.662085
Q8WX93	PALLD	1	0	0	2	0	0	0	0	1	2	0	0	0	0	0	2	2	1	0.425	0.429864	0.662085
P39023	RPL3	5	0	0	3	0	1	1	2	0	3	1	1	2	1	1	1	6	5	0.410824	0.430733	0.662764
Q13263	TRIM28	0	1	0	1	1	0	2	2	0	0	0	0	0	0	1	0	3	6	-0.158007	0.432881	0.66541
P40429	RPL13A	1	0	0	2	0	0	2	0	1	2	1	2	0	0	0	0	2	3	0.433496	0.435623	0.668962
O75367	H2AFY	8.8	15	14.7	22.1	16.6	15.5	24.1	16.2	8.5	17.2	14.5	11.1	10.4	6	11.1	17.3	24	26.4	-0.262702	0.445953	0.67411
P07951	TPM2	20.2	8	3.5	12.2	3.5	2.7	7.6	9.5	22.7	5.3	11.2	14	4.8	2.6	5.2	7.3	27.4	29.4	0.503684	0.444582	0.67411
P08133	ANXA6	32	21	6	35	22	23	23	21	33.4	24.3	20	19	11	7	16	15	24	25	-0.211978	0.44609	0.67411
P18206	VCL	36	17	6	35	20	24	16	16	23	25	15	17	0	1	13	13	36	30	-0.870869	0.446364	0.67411
P27105	STOM	0	2	1	6	3	6	8	1	5	13	8	7	0	0	2	4	6	6	0.580604	0.446044	0.67411
P36578	RPL4	8	2	0	4	4	9	7	13	5	3	0	3	2	3	2	5	10	9	-0.395655	0.440377	0.67411
P52907	CAPZA1	0.3	2	0	0	1	4.4	2	3.8	5.3	2.9	2.4	1	0	0.3	2	2	3.1	2.6	0.457072	0.441474	0.67411
P55769	NHP2L1	0	0	0	0	1	1	1	2	0	0	2	1	0	0	2	1	4	4	0.575	0.442022	0.67411
P60842	EIF4A1	5.4	1.5	0.5	1.5	4.4	4.4	2.7	1.5	2.8	1	2.8	3.9	0.5	1	1.5	1	3.3	3.7	-0.299049	0.44289	0.67411
P62491	RAB11A	1.1	0.3	0	4.7	0.3	3.7	1.5	1	1.7	0.5	0.3	0.8	0.5	0.5	0.3	0.5	1.4	0.2	-0.932773	0.443759	0.67411
Q00839	HNRNPU	15	4	0	20	9	12	10	10	11	5	7	8	3	5	7	9	15	13	0.0795762	0.445404	0.67411
Q14533	KRT81;KRT83;KRT85;KRT86	4	1	0	2	0	0	0	0	3	2	0	1	2	1	0	0	1	1	0.308496	0.442022	0.67411
Q15084	PDIA6	16	4	1	14	11	18	18	26	15	20	19	15	10	10	10	19	21	21	0.649814	0.441474	0.67411
Q5TZA2	CROCC	1	0	0	2	0	0	0	1	1	0	1	1	0	0	0	2	2	2	0.4	0.441382	0.67411
Q8TCD5	NT5C	6	0	0	0	2	2	2	1	1	1	1	1	0	0	1	2	0	1	-0.52312	0.442662	0.67411
Q9NVD7	PARVA	5	0	0	5	1	2	1	1	2	2	1	1	0	0	1	1	0	1	-0.555482	0.444993	0.67411
Q9UL46	PSME2	14	7	2	4	10	10	16	15	18	12	15	15	4	1	11	11	12	15	0.177256	0.442388	0.67411
Q92616	GCN1L1	8	0	0	2	1	0	1	1	2	1	1	0	2	0	0	0	0	0	-0.525	0.447141	0.674626
O75431	MTX2	2	0	0	2	2	3	0	0	4	2	0	0	0	0	0	0	0	1	-0.47312	0.447964	0.675165
P10768	ESD	21	9	4	8	15	17	9	8	12	11	11	10	3	2	7	7	9	12	-0.462784	0.450249	0.675165
P18085	ARF4	0	0	0	2.4	0	0	0	0	0.1	0.1	0.5	0.7	0	0	0	0	0	0	-0.698722	0.45098	0.675165
P31947	SFN	0	0	0	1.7	0	0	0	0	1.1	1.5	0	0	0.1	0	0	0	0	1.1	-0.0668877	0.45098	0.675165
P59190	RAB15	0	0	0	0.1	0	0	0	0	1.1	0.2	0	0	0	0	0	0	0	0.1	0.0396057	0.45098	0.675165
Q15661	TPSAB1;TPSB2	1	0	0	0	0	0	0	0	0	0	3	1	0	0	0	0	0	2	0.433496	0.45098	0.675165
Q7Z4I7	LIMS2	0	0	0	0	0	1	0	0	2	1.5	0	1	0	0	0	0	0	0	0.333496	0.45098	0.675165
Q9UNH7	SNX6	0	0	0	0	0	0	2	0	1	1	0	0	0	0	0	0	2	2	0.35	0.45098	0.675165
P80723	BASP1	1	0	0	3	0	1	3	3	1	1	0	0	0	0	0	1	2	3	-0.460865	0.45162	0.675471
P13640	MT1G	6.2	0	0	5	0.3	3.5	2.7	7.1	1	1.3	0.3	1	0	0	0	0	7.9	7.5	-0.857642	0.457425	0.682835
Q92522	H1FX	1	0	0	7	0	1	0	2	0	3	3	1	0	1	0	1	4	4	0.441073	0.457379	0.682835
Q93079	HIST1H2BH;HIST2H2BF	12.1	6.8	3.4	14.2	11	12.3	15.5	20.2	9.5	8.8	9.9	6.4	5.8	4.2	11.5	12	21.3	22.5	-0.116737	0.459756	0.684997
Q99879	HIST1H2BM	12.1	6.8	3.4	14.2	11	11.6	15.5	21.4	9.5	8.8	9.9	6.4	5.8	4.2	11.5	12	21.3	22.5	-0.116577	0.459756	0.684997
O14818	PSMA7	3	0	0	4	0	1	2	0	3	4	0	2	1	1	0	1	3	2	0.443872	0.46131	0.686652
Q96FW1	OTUB1	4	0	0	1	1	1	4	4	3	3	4	2	1	1	0	2	4	5	0.549185	0.46195	0.686946
P13693	TPT1	3	1	0	1	1	1	1	1	2	2	1	1	1	0	1	1	2	2	0.22688	0.466063	0.692399
P62854	RPS26	0	1	0	1	1	3	1	1	1	2	2	1	0	0	0	0	1	0	-0.24812	0.466977	0.693093
Q9Y678	COPG	13	1	0	7	0	4	1	3	7	3	1	3	0	0	0	1	1	2	-0.613867	0.468943	0.695344
P63241	EIF5A	7	3	0	7	9	11	9	9	11	5	5	3	1	0	9	5	8	9	-0.361107	0.471411	0.697873
Q9H254	SPTBN4	0.7	0.5	0	0.3	1.6	1.2	2.2	0.3	0.1	3.3	2.1	2.1	0	0	0.2	1.1	0.2	0	-0.207767	0.471548	0.697873
Q12765	SCRN1	4	3	0	2	2	1	1	1	1	2	1	1	0	0	2	1	2	2	-0.37312	0.474016	0.700857
O14617	AP3D1	3	0	0	0	1	0	1	1	0	0	1	1	0	0	0	1	0	0	-0.39812	0.47813	0.702253
P07358	C8B	3	1	0	0	0	0	1	1	0	0	0	1	0	0	1	1	0	0	-0.39812	0.47813	0.702253
Q02543	RPL18A	1	0	0	2	0	0	1	1	0	0	0	1	0	1	0	0	0	1	-0.325	0.47813	0.702253
Q12931	TRAP1	5	1	0	5	1	5	3	1	6	4	3	5	2	2	1	3	2	4	0.563838	0.476119	0.702253
Q53H82	LACTB2	0	1	0	2	1	1	0	0	0	0	1	0	1	1	0	0	0	0	-0.325	0.47813	0.702253
Q9UL25	RAB21	0	1	0	0	1	0	1	0	1	2	1	1	0	0	0	1	0	1	0.325	0.475936	0.702253
Q9Y3I0	C22orf28	1	0	0	2	0	1	1	0	0	0	0	0	0	0	0	1	1	1	-0.325	0.47813	0.702253
P05455	SSB	2	2	0	3	4	4	4	3	4	4	1	2	0	0	1	1	3	5	-0.580552	0.480872	0.705613
P15880	RPS2	3	0	0	5	0	2	2	3	2	2	0	1	2	1	0	1	0	3	-0.402985	0.483477	0.708765
Q9P1F3	C6orf115	6	1	0	2	2	3	2	2	5	4	1	0	0	0	0	0	4	5	-0.531855	0.484209	0.709167
Q15717	ELAVL1	0	1	0	4	0	1	1	0	1	2	2	1	0	1	0	0	1	3	0.308496	0.486174	0.711373
P09601	HMOX1	2	0	0	0	2	1	3	3	1	1	0	0	0	0	3	2	1	1	-0.412744	0.487454	0.712574
P29590	PML	1	0	0	0	0	0	1	0	0	0	1	0	0	0	1	0	3	3	0.466993	0.493213	0.720313
Q99598	TSNAX	4	0	0	0	1	1	1	1	3	1	1	1	0	0	1	2	2	1	0.283496	0.494355	0.721303
P46940	IQGAP1	13	3	3	17	7	5	6	9	11	10	11	17	2	2	7	10	11	12	0.219943	0.495955	0.722957
P00738	HP	36	8	8	46	33	36	51	55	26	17	30	25	29	26	28	28	66	66	0.164858	0.496686	0.723343
P15954	COX7C	0	3	1	0	4	6	8	6	6	0	5	0	0	0	0	0	8	10	-0.696479	0.500251	0.726489
P29692	EEF1D	2	0	0	3	0	3	1	4	3	4.3	0.5	1	1	0	1	1	4	4.5	0.189682	0.499566	0.726489
P62937	PPIA	67	43	12	46	61	64	58	85	62	50	33	34	32	23	48	50	72	70	-0.121724	0.49984	0.726489
P62826	RAN	3	1	7	2	0	3	6	4	6	8	7	3	2	1	3	3	5	3	0.485129	0.5008	0.726605
P62241	RPS8	6	2	2	7	3	4	2	2	4	5	3	3	2	0	2	2	1	4	-0.472975	0.504959	0.731955
P21964	COMT	4	1	0	3	0	0	1	0	1	1	1	0	0	0	0	0	1	0	-0.54812	0.512409	0.741368
Q9NP97	DYNLRB1	1	0	0	1	0	1	1	1	1	0	0	0	0	0	0	0	3	4	0.0334963	0.512409	0.741368
P28838	LAP3	17	7	15	33	11	17	26	22	24	32	19	17	16	4	13	21	37	38	0.177941	0.513917	0.742166
P60866	RPS20	4	0	0	5	2	1	0	1	0	0	1	0	1	1	0	1	2	1	-0.590241	0.513689	0.742166
P35749	MYH11	132.6	63.3	12.9	66.2	17.6	25.9	25.2	23.6	83.6	60.7	65.8	60.9	14.1	9.2	30.6	34	75	86.8	0.296109	0.514786	0.742728
P63167	DYNLL1	0	0.5	0	0	0	1	0.5	0.5	0	0.5	1	0	0	0	0.5	0.5	1.3	2.7	0.356147	0.518808	0.747836
P02766	TTR	29	33	53	82	40	49	47	31	38	48	51	53	50	21	40	40	58	55	0.0261018	0.528589	0.753839
P07437	TUBB	43.9	20.4	9.9	37.9	21.7	24.3	25.3	31.9	44.2	25.3	33.4	28.6	16	16.8	30.3	29	35.6	34.3	0.180874	0.529777	0.753839
P07942	LAMB1	11	2	0	4	7	9	6	10	9	9	3	4	1	2	3	7	6	7	-0.0970055	0.526578	0.753839
P22234	PAICS	4	1	0	1	3	3	5	3	4	1	3	3	1	1	6	4	3	4	0.324383	0.524795	0.753839
P27816	MAP4	4	2	0	1	3	6	4	7	1	7	3	5	0	0	4	7	7	9	0.177728	0.525938	0.753839
P45381	ASPA	5	1	0	2	1	1	0	1	0	0	1	0	0	0	2	1	3	3	-0.248249	0.527766	0.753839
P51858	HDGF	2	2	3	0.5	5	2	5	5	1	6.8	5	5	9	2	0	2	7	3	0.27832	0.52443	0.753839
P54920	NAPA	1	0	0	2	0	1	0	0	0	0	0	0	0	0	0	0	1	1	-0.3	0.529412	0.753839
P55209	NAP1L1	4	0	0	0.1	1	3	1	3	2	4	3.8	3	0	0	2	3	1	2.5	0.860786	0.528086	0.753839
P60174	TPI1	132	109	27	85	103	97	101	93	122	105	110	104	51	53	72	73	85	82	-0.067198	0.529503	0.753839
P62979	RPS27A	11	1	1	10	4	3	8	9	6	4	5	5	7	7	6	6	16	13	0.704358	0.526989	0.753839
P63267	ACTG2	30.4	18.1	27.9	27.4	27.8	23.6	31	38.5	31	30.1	39.7	32	35.5	15.1	12.6	17.1	36.5	37.4	-0.0416911	0.529503	0.753839
P84098	RPL19	1	0	0	3	0	1	5	5	2	5	2	2	0	0	1	2	5	4	0.460783	0.52932	0.753839
Q8WZ42	TTN	1	0	0	0	0	1	3	0	0	1	0	0	0	0	2	0	0	0	-0.27312	0.529412	0.753839
P60903	S100A10	1	3	2	6	3	4	2	4	3	3	2	4	2	1	6	5	5	6	0.22901	0.531926	0.756202
P07741	APRT	9	4	1	25	6	5	8	5	7	9	4	5	5	2	2	4	5	12	-0.252522	0.534257	0.758126
P62857	RPS28	1	0	0	2	2	1	2	2	2	2	1	1	1	1	1	2	2	3	0.308496	0.534165	0.758126
P50990	CCT8	1	0	0	2	1	1	2	1	3	2	0	0	2	0	2	1	2	1	0.258496	0.535034	0.758425
Q12797	ASPH	0	0	0	0	0	0	1	2	0	1	0	0	0	0	1	1	1	2	0.225	0.535445	0.758425
P01903	HLA-DRA	3	4	0	2	2	2	5	3	5	3	5	3	0	0	6	2	6	2	0.111889	0.53869	0.76163
P67809	YBX1	2	0	0	1	0	1	1	1	1	1	1	1	0	0	1	1	1	3	0.208496	0.538462	0.76163
P50213	IDH3A	4	1	0	1	3	2	2	0	1	4	1	1	1	1	0	0	1	2	-0.34812	0.539696	0.762357
Q02539	HIST1H1A	0.1	0.1	0	1.5	0.5	0.3	0.8	0.7	0.3	0	0	0.1	0.3	0.1	0.4	0.3	0.9	0.8	-0.236016	0.543581	0.767146
P46108	CRK	3	2	0	1	3	3	4	3	1	2	3	2	0	0	3	2	4	3	-0.266993	0.544083	0.767158
O75608	LYPLA1	1	2	0	6	0	1	0	1	3	2	1	2	0	0	0	0	0	0	-0.314624	0.548882	0.768528
P53992	SEC24C	2	0	1	0	0	0	0	2	0	1	1	0	0	0	0	0	1	0	-0.325	0.547511	0.768528
P63244	GNB2L1	2	2	1	2	1	0	0	1	2	1	2	1	0	0	0	0	1	1	-0.325	0.547603	0.768528
Q641Q2	FAM21A;FAM21C	0	0	0	0	2	3	0	0	0	0	0	0	0	0	1	1	0	0	-0.37312	0.54902	0.768528
Q8NC51	SERBP1	2	1	0	1	2	1	3	1	1	3	1	1	1	0	2	2	3	5	0.326065	0.546323	0.768528
Q9H845	ACAD9	2	0	0	0	0	3	0	0	0	1	0	0	0	0	0	0	1	0	-0.37312	0.54902	0.768528
Q9H993	C6orf211	3	0	0	0	2	1	0	0	0	0	0	1	0	0	0	1	0	1	-0.39812	0.547511	0.768528
Q9NSE4	IARS2	4	0	0	0	2	1	0	0	0	1	1	0	1	0	0	0	0	0	-0.45	0.547511	0.768528
Q96BW5	PTER	10	0	0	4	2	5	4	3	5	5	2	1	3	1	4	6	6	4	0.361272	0.550254	0.769561
P08603	CFH	14.9	3	1	9.5	2	4	6	6	7.9	6	4	10	4	3	2	8	7	9	0.332592	0.556652	0.772935
P27797	CALR	26	9	1	15	14	21	21	21	24	12	26	16	4	4	9	8	18	19	-0.0493811	0.555693	0.772935
P62195	PSMC5	1	0	0	2	0	1	1	1	1	2	0	0	0	0	0	1	0	1	-0.25	0.556561	0.772935
P69891	HBG1	15.6	0.7	0.1	1	0.9	1.1	0.6	2.6	4.8	3	0.8	0.2	3.6	2.5	6	8.3	0.2	0.5	0.574769	0.555007	0.772935
P69892	HBG2	15.6	0.7	0.1	1	0.9	1.1	0.6	2.6	4.8	3	0.8	0.2	3.6	2.5	6	7.2	0.2	0.5	0.554257	0.555007	0.772935
Q14315	FLNC	0.9	0.2	0	4.7	0.1	0.2	0.6	0.6	2.2	2.8	0.6	0.5	0.3	0.4	0	0.1	2.1	3.6	0.687235	0.553316	0.772935
Q9P2E9	RRBP1	5	0	0	4	2	6	13	10	1	5	2	1	0	0	4	4	9	11	-0.421029	0.555647	0.772935
Q9UJ70	NAGK	0	0	2	2	0	0	0	0	0	1	1	1	0	0	1	0	0	2	0.1	0.556561	0.772935
P27824	CANX	16	14	4	16	14	12	15	13	19	13	12	9	7	9	14	12	16	15	-0.00290106	0.558252	0.774463
P35270	SPR	8	5	1	2	7	7	15	14	16	11	9	5	10	6	2	3	10	9	0.337139	0.560355	0.776685
P52566	ARHGDIB	5	0	0	0	0	1	2	2	4	0	4	2	0	0	1	0	5	5	0.524145	0.56104	0.776941
Q9HAV7	GRPEL1	0	0	2	3	2	0	0	0	2	3	0	1	0	0	0	1	3	2	0.293872	0.56232	0.778018
P20810	CAST	1	0	0	1	3	3	3	3	2	1	2	2	0	0	3	6	5	9	0.523697	0.5636	0.779094
P63092	GNAS	3	0	0	0.3	1	0	1	1	0	0	1	0	0	1	0	0	1.3	1.3	-0.130297	0.566159	0.781935
O43294	TGFB1I1	2	1	0	4	3	2	4	5	3	2	1	2	0	0	1	2	7	7	-0.293394	0.57201	0.788729
P58876	HIST1H2BD	12.1	6.8	3.4	14.2	11	11.6	15.5	20.2	9.5	8.8	9.9	7.6	5.8	4.2	11.5	12	21.3	22.5	-0.0813775	0.572604	0.788729
P68032	ACTC1	32.3	19	27.7	29.5	29.7	26	31.6	40.4	33.8	30.6	37.9	33	34.8	14.9	15	17.4	36.1	39.8	-0.0720801	0.572604	0.788729
P54619	PRKAG1	3	0	0	0	0	2	0	0	1	1	0	0	0	0	2	2	0	1	0.12688	0.577677	0.795011
P04259	KRT6B	0.6	0	0	1.2	0.2	0.2	0.2	0.3	0.3	1	0	0	0.4	0	0.2	0.3	0.1	0	-0.0468864	0.579871	0.797323
A8MW06	TMSL3;TMSB4X	14	9	4	14	13	15	25	19	13	5	13	9	5	6	12	18	42	37	-0.0448405	0.586041	0.798209
O75935	DCTN3	0	0	0	0	0	0	0	0	0	0	0	1	0	0	0	0	2	0	0.3	0.588235	0.798209
P06312	IGKV4-1	4	0	0	4	0	0	0	1	6	2	1	1	2	0	0	0	1	0	0.183496	0.585356	0.798209
P17655	CAPN2	6	2	1	3	1	2	0	0	4	1	3	2	0	0	1	1	0	1	-0.362744	0.586407	0.798209
P21796	VDAC1	10	9	13	18	4	18	12	10	21	25	14	11	5	0	4	4	12	7	-0.628159	0.586224	0.798209
P26447	S100A4	0	0	0	0	0	0	0	0	0	0	0	0	0	0	0	0	2	2	0.4	0.588235	0.798209
P30101	PDIA3	24	9	3	21	19	23	35	27	20	21	20	17	7	4	16	15	42	37	-0.00451315	0.585356	0.798209
P33241	LSP1	0	0	0	0	0	0	0	1	0	0	0	0	0	0	0	0	2	4	0.375	0.588235	0.798209
Q15008	PSMD6	0	1	0	2	0	0	0	2	0	0	0	0	0	0	0	0	2	1	-0.325	0.588235	0.798209
Q86UK0	ABCA12	0	0	0	0	0	0	0	0	0	0	0	0	1	0	0	0	2	0	0.3	0.588235	0.798209
Q86VP6	CAND1	8	3	0	6	2	4	1	6	11	10	3	4	2	7	4	3	1	3	0.464999	0.587458	0.798209
Q9BVK6	TMED9	1	0	0	0	0	0	0	0	3	2	0	0	0	0	0	0	0	0	0.333496	0.588235	0.798209
Q9BW30	TPPP3	0	0	0	0	0	0	0	0	0	0	0	0	0	0	0	0	1	2	0.3	0.588235	0.798209
Q9NUQ9	FAM49B	0	0	0	0	0	0	0	0	2	1	0	0	0	0	0	0	0	0	0.3	0.588235	0.798209
Q9Y5X3	SNX5	2	0	0	0	0	1	3	3	0	0	1	1	0	0	0	1	1	2	-0.421241	0.581517	0.798209
O00468	AGRN	14	2	0	13	2	5	3	4	8	9	5	5	1	0	4	5	9	8	0.228728	0.595	0.799692
O94761	RECQL4	3	0	0	0	0	1	0	0	1	0	0	0	0	0	0	0	0	0	-0.34812	0.594771	0.799692
P54578	USP14	5	0	0	0	0	1	0	0	0	1	0	0	0	0	0	0	0	0	-0.440241	0.594771	0.799692
Q02790	FKBP4	1	2	0	0	2	2	2	1	2	2	2	2	0	0	0	0	0	1	-0.35	0.592395	0.799692
Q15435	PPP1R7	3	2	0	3	3	4	3	3	5	4	3	2	0	0	3	3	2	0	-0.43292	0.593857	0.799692
Q53SF7	COBLL1	3	0	0	0	0	0	1	0	0	0	0	0	0	0	0	0	0	1	-0.34812	0.594771	0.799692
Q96RP9	GFM1	2	0	0	0	0	0	1	0	0	0	0	0	0	0	1	0	0	0	-0.275	0.594771	0.799692
Q99569	PKP4	4	0	0	1	0	0	0	0	0	0	0	0	0	0	0	0	0	1	-0.4	0.594771	0.799692
Q9NR31	SAR1A	0	0	0	3	1	0	0	0	0	1	0	0	0	0	0	0	0	0	-0.34812	0.594771	0.799692
Q9NTI5	PDS5B	3	0	0	0	0	1	0	0	0	0	1	0	0	0	0	0	0	0	-0.34812	0.594771	0.799692
Q9P032	NDUFAF4	3	0	0	0	0	0	0	1	1	0	0	0	0	0	0	0	0	0	-0.34812	0.594771	0.799692
P62263	RPS14	2	0	0	3	0	0	1	1	0	2	0	0	0	0	0	0	3	1	-0.264624	0.598793	0.804094
Q9Y6N5	SQRDL	3	2	0	1	1	1	0	0	3	0	2	2	0	0	0	0	0	1	-0.189624	0.600713	0.805974
O95678	KRT75	0.5	0	0	1.3	0.1	0.1	0.1	0.6	0.6	0.4	0	0	0.1	0	0	0.3	0.3	0.3	0.206358	0.605009	0.811037
O75923	DYSF	1	0	0	0	0	0	0	0	2	1	0	0	1	0	0	0	0	0	0.275	0.607843	0.813429
P53618	COPB1	1	0	0	0	0	0	0	0	1	1	0	0	0	0	0	0	0	2	0.275	0.607843	0.813429
P05090	APOD	2	0	0	8	0	0	7	8	1	1	0	0	0	1	0	1	4	5	-0.693727	0.610311	0.815447
P10599	TXN	8	0	0	8	0	5	5	7	2	8	3	3	6	8	0	1	9	7	0.466815	0.610403	0.815447
P20774	OGN	16	12	1	7	9	9	9	11	22	19	13	12	2	1	7	7	10	13	0.0427934	0.613831	0.816815
P27635	RPL10;RPL10L	0	0	0	2	3	1	2	0	0	1	2	2	1	0	0	1	3	3	0.268872	0.613831	0.816815
P68133	ACTA1	27.4	15.3	25.3	25	26.4	23.1	29.7	37	29.4	27.3	33.9	28.6	33.3	14.5	14.5	15.9	30.2	34.2	-0.0366773	0.614059	0.816815
P78417	GSTO1	10	0	0	13	1	4	1	4	9	4	0	2	0	2	0	2	3	3	-0.293811	0.612414	0.816815
Q9Y4G6	TLN2	4.1	0	0	2.1	0	1.5	0.3	0.2	3.1	4.5	0.1	1	0	0.6	0.1	1.2	1	0.2	-0.242762	0.614013	0.816815
Q92841	DDX17	2.7	0	0	4.4	0	1.7	1	0.5	0.5	0.5	0	1	0.5	0	0	0	2	3.1	-0.478773	0.61479	0.817087
O60701	UGDH	9	0	0	2	1	3	2	0	8	1	2	2	0	1	0	2	6	8	0.489135	0.61799	0.817649
P00751	CFB	16	3	1	13	5	10	9	8	7	11	4	10	5	6	6	10	16	18	0.419844	0.61703	0.817649
P02545	LMNA	36	13	16	50	23	23	28	30	33	27	19	22	17	12	17	22	48	44.8	-0.0798138	0.617076	0.817649
P06702	S100A9	7	3	2	4	6	5	13	12	8	9	7	6	4	2	8	6	6	8	0.12514	0.618767	0.817649
P07996	THBS1	2	1	0	2	3	3	2	2	2	1	1	0	2	0	0	3	3	3	-0.395752	0.618904	0.817649
P13639	EEF2	28	13	1	22	11	14	18	17	36	26	23	16	4	4	11	13	26	26	0.334043	0.615796	0.817649
Q09666	AHNAK	47	11	4	53	24	35	61	43	39	37	39	38	19	20	36	49	107	110	0.663902	0.617441	0.817649
P01591	IGJ	0	0	0	1	0	0	0	2	0	0	0	0	0	0	1	3	1	2	0.283496	0.61991	0.817766
P50502	ST13	5	1	0	6	2	6	7	5	5	3	2	1	1	0	2	4	7	9	-0.289225	0.620047	0.817766
Q14978	NOLC1	0	0	0	4	0	2	1	3	2	1	0	0	0	0	0	0	3	2	-0.314624	0.622103	0.819781
P00488	F13A1	0	1	0	4	1	1	3	3	4	4	3	2	0	0	1	1	3	2	0.320752	0.623749	0.820735
P30626	SRI	5	3	0	5	2	2	1	2	7	6	4	4	0	1	2	3	2	2	0.269126	0.623886	0.820735
Q8N1G4	LRRC47	0	0	0	1	2	1	0	1	0	0	0	0	0	0	0	1	1	2	-0.225	0.628959	0.826008
Q99613	EIF3C	1	0	0	1	0	2	1	0	0	1	0	0	0	0	0	0	2	1	-0.225	0.628959	0.826008
P08238	HSP90AB1	24.9	17.2	8.5	24.3	13.3	15.9	14.9	19.4	26	14.8	16.5	15.3	8.9	7.8	11.1	17.2	24.1	17.2	-0.145814	0.63257	0.830047
P63261	ACTG1	133.7	99	71.8	107.4	91.9	90.8	92.1	120.7	133.4	138.2	128.9	148.8	91.5	52.4	46	66.4	83.7	90.1	-0.125795	0.633438	0.830484
P42167	TMPO	2	2	0	1	4	5	6	4	1	4	3	3	0	0	2	2	6	4	-0.262873	0.635587	0.832597
P20618	PSMB1	5	0	0	1	0	1	1	1	1	0	0	1	0	1	0	2	1	0	-0.315241	0.637186	0.833285
P62191	PSMC1	1	0	0	1	2	1	1	0	1	1	1	1	0	0	0	0	0	1	-0.25	0.637186	0.833285
P60033	CD81	3	1	0	2	1	2	0	0	0	1	1	2	0	0	1	1	1	1	-0.27312	0.638466	0.834255
P04899	GNAI2	0	2	0	4.5	0	2	1	0	2	1	3	2	0	0	0	0	2.5	2.5	0.201641	0.639746	0.8347
P35637	FUS	2	1	0	1	3	1	1	2	1	2	1	1	0	0	1	0	3	2	-0.264624	0.639883	0.8347
P48059	LIMS1	2	0	0	1	0	1	0	0	4	1.5	2	2	0	0	0	0	0	0	0.358496	0.641026	0.835488
Q8NFV4	ABHD11	0	1	0	0	1	5	11	14	6	9	3	1	9	5	0	0	4	4	0.659581	0.644042	0.838715
P47756	CAPZB	12	5	0	4	8	7	10	8	10	5	3	4	2	1	5	7	14	11	-0.117033	0.646236	0.839457
P51149	RAB7A	4	0	0	2	1	2	1	1	3	3	2	1	0	0	0	0	1	1	-0.233007	0.645962	0.839457
P61247	RPS3A	7	2	0	3	3	3	4	5	5	4	1	2	0	0	2	2	11	9	-0.290393	0.64587	0.839457
Q14192	FHL2	2	1	0	4	0	2	0	0	0	0	3	3	0	0	0	0	1	1	-0.283007	0.646785	0.839467
Q06323	PSME1	16	5	1	13	7	9	13	22	19	15	8	7	5	5	11	14	18	20	0.416527	0.648019	0.840365
P36873	PPP1CC	3.3	1	0.7	2.2	0.6	0.8	0.3	0.6	2.2	1.2	0.5	1.6	0.7	0	0.7	1	0.3	0.6	-0.194018	0.649298	0.841322
Q96KK5	HIST1H2AH;HIST1H2AG;HIST1H2AJ;H2AFJ	5.9	11.2	16.7	32.2	20.4	22.9	28.7	36.8	27.8	22.3	36.8	19.3	16.2	12	20	17.5	40.3	43.3	0.303463	0.650167	0.841744
P62906	RPL10A	1	2	0	0	2	2	4	4	1	1	1	1	0	0	4	2	4	2	-0.225	0.651584	0.842874
Q8IZ83	ALDH16A1	6	0	0	1	0	0	0	2	2	1	0	0	0	0	0	0	1	0	-0.42312	0.656109	0.84802
Q96HC4	PDLIM5	6	2	0	3	8	8	7	4	2	3	3	4	0	0	8	2	8	9	-0.438175	0.656703	0.848082
Q07020	RPL18	2	1	0	5	3	4	1	2	3	1	1	0	0	1	3	3	3	3	-0.27088	0.659491	0.850974
P02656	APOC3	4	2	0	3	3	1	4	3	4	4	0	1	1	0	1	1	4	4	-0.494361	0.660496	0.851563
P30050	RPL12	4	1	0	5	2	1	5	5	3	3	2	3	1	0	2	2	5	2	-0.113041	0.662233	0.853093
Q13418	ILK	1	0	0	3	2	0	1	4	0	2	2	2	1	0	0	0	1	1	-0.29812	0.66918	0.861327
P04080	CSTB	1	1	0	5	2	6	8	5	0	1	4	0	2	1	2	3	7	12	-0.280874	0.67334	0.865962
P06744	GPI	55	30	9	44	32	37	37	37	41	35	40	30	22	24	36	27	44	38	0.0459761	0.679967	0.869555
P16403	HIST1H1C	27.5	6.9	6.9	25.8	14.4	11.9	24.2	28.1	11.1	18.9	21.6	6.1	9.7	8.3	9.6	14.2	36.7	39.3	-0.117203	0.67855	0.869555
P23142	FBLN1	1	1	0	0	1	1	1	0	0	0	0	0	2	0	1	2	2	3	0.333496	0.680059	0.869555
P40227	CCT6A	9.8	2	0	7.9	7	9	3	5	14	14	8.9	7	0	0	6	9	4.8	6	0.198025	0.67919	0.869555
P60981	DSTN	5	0	0	4	0	1	3	0	2	3	4	2	0	1	0	2	2	1	0.320135	0.678093	0.869555
P67936	TPM4	22.8	11	6.6	24.2	13.4	11.6	14.8	11.8	13.9	9.6	12.4	9.4	5.3	2	12.4	12	27.6	34.1	-0.309632	0.67983	0.869555
Q9Y5Z4	HEBP2	1	0	0	3	1	2	1	1	0	0	2	0	1	1	2	1	0	2	-0.17312	0.677499	0.869555
O95926	SYF2	1	0	0	0	0	0	0	1	0	0	0	2	0	0	0	0	1	2	0.25	0.686275	0.875339
P41250	GARS	0	0	0	3	0	1	0	0	6	6	0	1	0	0	0	0	0	0	0.368872	0.686275	0.875339
Q15691	MAPRE1	0	0	0	1	1	2	3	5	1	0	1	1	1	1	1	2	4	4	0.161639	0.68536	0.875339
B9A064	IGLL5;IGLC1	15.3	6.3	4.6	20	5.8	5.9	17.3	22.5	19.5	16.4	12	8.2	10.9	6.2	12.8	19.1	14.5	15.7	0.326477	0.696467	0.881812
P01859	IGHG2	40.5	25.8	8.4	33.9	14.6	11.7	20.9	20.5	34	18.6	28.5	26.3	13.8	16.2	22.5	19.1	21.4	21	0.129072	0.696467	0.881812
P01860	IGHG3	23.1	16.4	5.6	38.9	11.8	13.1	35.8	33.7	33.3	11.5	21.5	22.1	12.5	11.3	27.4	25.1	20.3	18.8	0.0315466	0.696467	0.881812
P13929	ENO3	48.4	12.5	3.5	16.7	6.6	23.9	4.5	16.8	64.5	51.2	28.4	21	9	6	11.1	16.6	6.2	5.5	0.346707	0.696467	0.881812
P16104	H2AFX	4	9.3	16.1	30.9	21.3	23.1	33.7	31.7	28.3	26.8	28.9	20	21.6	20.8	23.4	15.2	35.5	29	0.456115	0.696467	0.881812
P35579	MYH9	134.6	81.7	40.4	154.1	115.5	144.1	152.5	161.6	135	114.4	121.4	116.2	70.7	53	93.7	127.4	196.3	208.5	0.013389	0.696467	0.881812
P61006	RAB8A	1.1	0	0	0.1	0	1	1	0	0.1	0.2	0	0	0	0	0	0	1	1.1	-0.252582	0.694776	0.881812
Q06830	PRDX1	17.6	2.8	0	45.5	8.6	11.2	15.3	21.8	10.2	17.1	7.8	5	7.6	4.9	8.7	9.2	25.7	20.5	0.193675	0.696467	0.881812
Q9Y490	TLN1	74.9	29	6	69.9	39	58.5	52.7	65.8	65.9	51.5	41.9	37	3	4.4	29.9	50.8	91	84.8	-0.385859	0.696467	0.881812
P50552	VASP	1	0	0	0	2	1	0	2	0	2	0	1	0	0	1	0	1	0	-0.25	0.698889	0.884158
P84090	ERH	4	0	1	2	0	2	1	2	1	1	3	3	0	3	1	0	2	3	0.158985	0.700306	0.885228
O94979	SEC31A	1	0	0	4	1	0	0	1	0	1	2	0	0	0	0	0	1	1	-0.25	0.704374	0.888921
Q15124	PGM5	3	1	0	5	0	1	0	0	3	2	2	0	0	0	0	0	1	0	-0.229865	0.704374	0.888921
Q02818	NUCB1	0	0	0	0	1	0	1	2	1	0	0	0	0	0	0	0	2	0	-0.2	0.705882	0.889838
Q56VL3	OCIAD2	14	0	0	17	0	6	7	20	13	11	0	0	8	3	0	6	11	7	-0.0664746	0.706248	0.889838
P02774	GC	39	23	7	33	33	48	47	44	43	31	36	28	9	11	44	49	56	51	0.0410906	0.712281	0.892365
P13489	RNH1	17	8	0	19	7	6	8	8	15	12	11	9	3	2	1	2	9	6	-0.369858	0.711641	0.892365
P46939	UTRN	2	0	0	2	0	2	0	0	1	1	0	1	0	0	0	0	0	1	-0.35	0.710407	0.892365
P61088	UBE2N	3	0	1	2	0	2	0	1	1	3	2	1	0	0	0	2	2	3	0.243872	0.711916	0.892365
P61158	ACTR3	16	3	1	9	8	7	8	10	13	10	8	6	2	0	6	7	8	10	-0.178364	0.711413	0.892365
Q05682	CALD1	11	8	7	14	8	9	18	15	11	12	10	16	7	7	4	17	38	28	0.197267	0.712144	0.892365
Q16555	DPYSL2	11	7	1	13.9	2	4	2	1	6	6	7	10	0	0	5	9	7.4	9.6	0.336187	0.711093	0.892365
P06703	S100A6	2	12	21	9	31	45	53	52	36	33	37	19	31	26	20	24	38	46	0.64777	0.71347	0.893133
P46926	GNPDA1	2	0	0	3	1	3	4	0	3	3	0	2	0	1	0	2	0	2	-0.179248	0.714612	0.893842
P62750	RPL23A	5	0	0	3	0	3	2	3	2	1	1	2	2	1	4	3	4	3	0.382391	0.717263	0.895676
Q16853	AOC3	7	1	0	7	0	0	0	2	1	2	0	0	0	2	0	0	1	4	-0.426839	0.717812	0.895676
Q9BTV4	TMEM43	1	1	0	0	0	0	1	0	3	1	1	1	0	0	0	0	0	1	0.283496	0.717812	0.895676
Q96CX2	KCTD12	1	0	0	2	1	1	1	1	2	1	1	0	1	0	1	1	1	3	0.183496	0.721468	0.899515
P14314	PRKCSH	2	0	1	5	1	4	5	1	1	5	3	3	1	1	1	2	3	7	0.257935	0.723251	0.900648
Q9NRX4	PHPT1	5	1	0	4	1	4	3	4	4	6	2	2	2	1	0	3	2	3	-0.0378726	0.724119	0.900648
Q9Y2B0	CNPY2	1	0	0	0	2	2	1	0	3	1	1	0	0	0	0	2	1	2	0.208496	0.723571	0.900648
Q99729	HNRNPAB	2	2	0	0.5	1	1	1	0	4	0.3	1	1	0.5	0	2	1	1	1.4	0.0998461	0.725307	0.901404
P62851	RPS25	2	0	0	2	2	1	2	2	2	2	0	0	0	0	1	1	4	6	-0.116504	0.72613	0.901704
P61353	RPL27	1	0	0	2	0	2	1	0	0	1	0	0	1	1	1	0	3	3	0.166993	0.730609	0.90654
P07910	HNRNPC	9	1	1	14	4	5	6	5	7	5	4	2	4	2	4	2	7	9	-0.015106	0.732255	0.907855
O94903	PROSC	2	0	0	1	0	1	1	3	1	2	2	1	0	0	1	1	1	2	0.15188	0.733854	0.909112
O14773	TPP1	8	6	2	6	7	6	4	4	2	5	4	5	1	5	8	6	9	6	-0.189717	0.74295	0.914015
O14979	HNRPDL	1.8	0	0	3.1	0	0	0	0.1	2	1.3	0	0	0.5	0	0	0	1.2	1.8	0.379162	0.738928	0.914015
P02647	APOA1	65	36	18	75	32	36	44	61	76	55	41	33	31	33	48	54	62	64	0.178496	0.745372	0.914015
P02735	SAA1	1	0	0	0	5	9	16	20	1	3	1	0	2	0	4	3	8	7	-0.353995	0.740162	0.914015
P02790	HPX	35	14	0	44	15	24	32	34	42	36	33	26	13	13	17	25	33	42	0.690675	0.745007	0.914015
P09382	LGALS1	29	9	3	21	10	11	20	21	20	15	18	21	5	3	12	16	19	15	-0.0438257	0.745189	0.914015
P26641	EEF1G	6	2	0	17	1	4	3	4	7	5	4	2	2	2	1	2	4	1	-0.219245	0.74263	0.914015
P30153	PPP2R1A	17	4	0	7	6	8	2	1	6	10	7	5	0	0	3	5	2	6	-0.15717	0.740482	0.914015
P35232	PHB	8	2	5	17	13	15	12	9	18	15	9	10	11	5	7	4	6	9	-0.00522401	0.745372	0.914015
P62424	RPL7A	3	1	0	2	2	3	9	7	4	6	0	0	5	1	0	2	5	6	-0.287022	0.745738	0.914015
P62899	RPL31	0	0	0	0	3	3	4	2	0	2	0	0	0	0	0	1	5	5	-0.306855	0.742767	0.914015
Q13162	PRDX4	1.3	0.6	0	0.1	1.5	0.9	4.5	3.9	1.2	0.4	1	1	0.1	0	1.1	1.2	2.5	1.7	-0.275029	0.745281	0.914015
Q14152	EIF3A	1	0	0	2	0	0	0	0	0	1	2	1	2	0	0	0	0	0	0.225	0.746606	0.914015
Q99439	CNN2	1.3	0	0	1	1	3	3	1.3	1	0.1	2.4	1	0	0	2	2.6	4.4	5.5	0.0507868	0.746561	0.914015
Q9HBL0	TNS1	17.9	4	0	4.6	6	4	5	3	1	3	5	2	0	0	6	5	15.8	10.8	-0.459063	0.746652	0.914015
O43615	TIMM44	0	0	0	1	0	1	1	0	0	1	0	0	0	0	0	0	0	3	-0.0165037	0.764706	0.925163
P11413	G6PD	0	0	0	2	0	0	0	0	1	2	0	1	0	0	0	0	0	0	0.15	0.764706	0.925163
P22061	PCMT1	1	1	0	1	1	0	1	0	0	0	1	0	0	0	1	0	2	2	-0.025	0.758124	0.925163
P46109	CRKL	0	0	0	0	1	1	1	0	0	0	0	0	0	0	0	0	1	2	-0.075	0.764706	0.925163
P46783	RPS10	1	1	4	7	1	1	4	2	4	5	1	4	1	0	2	3	6	2	0.173266	0.762421	0.925163
P51608	MECP2	1	0	0	1	0	1	0	0	0	0	0	0	0	0	0	0	2	1	-0.075	0.764706	0.925163
P60709	ACTB	130.9	99	73.1	103.3	91.9	90.8	92.1	122	132.1	134.2	131.6	150.2	91.5	52.4	44.6	63.7	81.1	87.5	-0.14066	0.761826	0.925163
P61970	NUTF2	1	1	0	0	0	1	0	0	0	0	2	2	0	0	0	0	0	0	0.025	0.764706	0.925163
P67775	PPP2CA	2	0	0	3	0	1	0	0	0	3	0	1	0	0	0	0	0	1	-0.239624	0.764706	0.925163
P80294	MT1H	2.2	0	0	0	0	0	1	1	0	0	0	0	0	0	0	0	4	4.5	0.0998046	0.764706	0.925163
Q13442	PDAP1	2	0	0	0	0	1	1	0	0	0	0	0	0	0	0	0	4	2	0	0.764706	0.925163
Q13724	MOGS	1	0	0	2	2	0	0	0	2	1	0	0	0	0	1	0	0	0	-0.225	0.764706	0.925163
Q53T59	HS1BP3	0	0	0	0	1	4	1	0	1	0	0	0	0	0	0	0	1	1	-0.325	0.764706	0.925163
Q9H1E3	NUCKS1	2	0	0	0	0	0	0	0	0	0	0	0	0	0	1	0	2	2	0.25	0.764706	0.925163
Q9NPH2	ISYNA1	5	0	0	0	0	0	0	0	1	0	0	0	1	3	0	0	0	0	0.0432552	0.764706	0.925163
P09488	GSTM1;GSTM4	0.3	0	0	1	0	0.3	0	0	0	1	0.3	1.3	0	0.5	0	0	0	0	0.223396	0.767722	0.927366
Q8N3V7	SYNPO	0	0	0	0	0	2	1	1	0	1	1	0	0	0	0	0	3	4	0.258496	0.767722	0.927366
O60784	TOM1	2	0	0	0	0	0	1	1	2	1	0	1	0	0	0	0	2	1	0.2	0.775401	0.933511
P02748	C9	15	3	0	5	5	10	10	9	11	8	9	5	1	1	2	4	10	13	-0.171321	0.778098	0.933511
P06396	GSN	22	7	3	30	7	19	10	13	25	21	19	17	2	4	11	13	19	18	0.115393	0.777184	0.933511
P27361	MAPK3	2.3	0	0	2	1	0	1	0	1.4	2	2	2	0	0	1	1.4	0	0	0.221881	0.7786	0.933511
P35908	KRT2	0.6	0	0	2.1	0.1	0.1	0.3	0.5	0.5	1.1	0.1	0	2.5	0.1	0	0.1	0.4	1.3	0.135948	0.777184	0.933511
P61981	YWHAG	16.3	4	0	8.4	8	11.2	13.7	15.2	19.9	14.5	8.1	6.1	5.3	3	9	11.3	15.2	14.5	0.438662	0.778143	0.933511
P62820	RAB1A	2.1	1.5	0.5	3.1	1.9	1.7	2.4	7.5	3.5	1.7	0.8	2.8	0.5	0.5	3.4	2.7	3.8	2.6	-0.194696	0.778829	0.933511
P84077	ARF1;ARF3	10	1	0	14.6	2	2	2	4	8.9	7.9	5.5	3.3	2	0	0	0	3	2	-0.308476	0.774578	0.933511
Q02878	RPL6	7	3	0	14	6	9	8	11	6	8	3	3	6	1	8	7	16	13	0.0580155	0.776178	0.933511
Q15365	PCBP1	8.9	0	1	4.5	2	3.1	1.7	7.2	7	5.6	1	3.3	1.5	1	0	3.3	2.4	3.7	-0.173868	0.776361	0.933511
O60493	SNX3	1	0	0	0	0	1	2	3	1	1	0	1	0	0	0	1	4	3	0.135376	0.78116	0.93414
P17844	DDX5	1.3	0	0	0.6	0	0.3	0	0.5	0.5	0.5	0	0	0.5	0	0	0	0	1.9	0.0795274	0.78116	0.93414
P48681	NES	2	0	0	3	0	3	0	0	2	2	0	1	0	0	0	1	2	3	0.162256	0.78116	0.93414
P27348	YWHAQ	13.2	3	1	19.1	8	12.2	5.1	5.1	14.7	12.4	5.1	9.1	3.2	1	9	10.2	10.1	9.3	0.170747	0.782028	0.934458
P05155	SERPING1	16	6	4	19	5	9	12	16	19	10	9	7	4	1	5	5	18	20	-0.370429	0.787147	0.93985
O14558	HSPB6	4	3	0	3	2	2	1	6	3	3	2	1	2	4	0	0	3	4	-0.218872	0.789341	0.941745
Q16401	PSMD5	2	1	0	4	0	2	1	0	0	2	1	1	0	0	2	2	0	1	-0.225	0.792358	0.944617
Q99536	VAT1	6	1	0	6	1	2	1	0	2	1	1	2	1	1	0	3	4	2	0.0372556	0.795329	0.947431
P13671	C6	1	1	0	1	0	1	0	0	1	1	2	3	0	0	1	0	0	0	0.258496	0.798437	0.949675
Q9BWM7	SFXN3	0	0	0	1	1	1	1	0	1	0	1	1	0	0	0	0	3	2	0.258496	0.798437	0.949675
O00299	CLIC1	10	8	3	14.4	10	15	11	17	12	13	11	12	7	5	7	10	15	13	0.00324419	0.810549	0.958012
P02452	COL1A1	59	13	9	70	4	13	27	29	17	42	12	7	26	14	21	30	40	45	0.174838	0.810229	0.958012
P22105	TNXB	4	1	4	1	9	6	11	11	0	3	7	4	14	5	2	4	18	19	0.209726	0.809361	0.958012
P23297	S100A1	8	2	0	8	6	7	7	9	13	12	7	4	1	0	3	9	9	6	-0.0109465	0.810595	0.958012
P45974	USP5	4	0	0	2	0	3	3	4	3	3	2	1	1	0	2	4	5	2	0.302945	0.809635	0.958012
P61769	B2M	10	2	0	4	5	3	9	7	4	2	4	2	1	0	6	5	13	12	-0.181533	0.810686	0.958012
P62140	PPP1CB	3.3	1	0.7	3.5	0.6	2.1	0.3	0.6	2.2	1.2	3	2.9	0.7	0	0.7	1	0.3	0.6	-0.107495	0.811006	0.958012
P68036	UBE2L3	5	2	0	3	4	5	5	5	5	4	3	3	0	0	4	6	9	6	-0.0259141	0.81064	0.958012
Q9H9B4	SFXN1	8	2	0	5	8	11	4	4	7	5	5	5	0	0	4	6	6	5	-0.246171	0.809178	0.958012
P34931	HSPA1L	2.3	0.1	0.3	3.5	1	1.3	1.1	2.1	1.7	1.1	1.2	0.9	2	1	0.2	0.9	2	2.5	0.244144	0.81256	0.958388
Q71U36	TUBA1A	32.6	18.7	10.8	24.2	20.4	18.7	18.2	18.4	23	20.5	18.8	18.8	12.3	9.3	15.1	17.4	21.4	23.2	-0.162844	0.812057	0.958388
O00233	PSMD9	1	0	0	0	0	0	0	1	0	0	0	0	0	0	0	0	0	2	-0.05	0.823529	0.95965
O15020	SPTBN2	0.1	0	0	1	0	0	0	0	0	0	0	0	0	0	0	0	0	1.1	0.278991	0.823529	0.95965
P05154	SERPINA5	2	0	0	2	0	0	0	0	0	0	0	0	0	0	0	0	0	2	-0.3	0.823529	0.95965
P09960	LTA4H	3	1	0	2	2	1	0	0	2	3	1	3	0	0	0	1	0	0	-0.156128	0.822752	0.95965
P18621	RPL17	1	0	0	3	2	1	1	3	2	1	2	1	0	0	1	1	5	4	0.160952	0.816948	0.95965
P46459	NSF	1	0	0	3	0	0	0	0	0	1	0	1	0	0	0	0	0	0	-0.24812	0.823529	0.95965
P50135	HNMT	2	0	0	0	0	1	0	0	1	1	0	0	0	0	0	0	0	0	-0.175	0.823529	0.95965
P50897	PPT1	1	0	0	2	0	0	0	0	0	0	1	0	0	0	0	0	0	1	-0.175	0.823529	0.95965
P54727	RAD23B	6	0	0	1	0	0	0	0	0	1	0	0	0	0	0	0	0	1	-0.37312	0.823529	0.95965
Q13596	SNX1	1.5	0	0	0.3	0	0	0	0	0	0	0	0	0	0	0	0	0	2	0.0940004	0.823529	0.95965
Q6IBS0	TWF2	1	0	0	1	0	0	0	0	0	0	2	0	0	0	0	0	0	0	-0.05	0.823529	0.95965
Q8N201	INTS1	0	0	0	0	1	2	0	0	0	0	0	1	0	0	0	0	1	0	-0.175	0.823529	0.95965
Q96M27	PRRC1	2	0	0	0	0	1	0	0	0	1	0	0	0	0	0	0	0	1	-0.175	0.823529	0.95965
Q9UPN3	MACF1;MACF1	0	0	0	2	0	0	0	2	0	0	0	0	0	0	0	0	0	2	-0.3	0.823529	0.95965
Q9Y285	FARSA	0	0	0	3	0	1	0	0	0	0	0	0	0	0	0	0	1	1	-0.24812	0.823529	0.95965
Q9Y383	LUC7L2	0	0	0	0	0	2	0	1	0	1	0	0	0	0	0	0	1	0	-0.175	0.823529	0.95965
P02042	HBD	176	56.7	36.8	153.2	58	65.4	80.6	146.4	110.1	89.8	54.5	68.5	96.9	104.9	102	128.1	82.1	63.4	0.0516482	0.828557	0.963337
P12814	ACTN1	61.6	20.8	3.9	40.7	15.8	21.8	17.3	14.9	36.1	32.8	35	34.9	10.9	10.4	14.3	19.7	26	33.9	0.262066	0.828557	0.963337
P38646	HSPA9	29.3	4.2	2.1	30.3	18.6	28.8	38.9	39.3	37.5	38	20.8	19.9	27	30	24.5	19.8	15.3	25.8	0.565583	0.828557	0.963337
O95810	SDPR	2	0	0	0	1	0	0	0	0	2	1	1	0	0	0	0	0	1	0.125	0.831071	0.964092
P06454	PTMA	1	0	0	2	0	0	0	0	0	1	0	0	1	2	0	0	1	0	0.125	0.831071	0.964092
Q9ULA0	DNPEP	4	0	0	1	0	0	0	0	0	1	0	0	0	0	0	1	1	2	0	0.831071	0.964092
P29966	MARCKS	1	1	0	2	1	2	2	4	1	0	1	2	2	0	1	3	5	6	0.149185	0.833676	0.965723
P43686	PSMC4	1	1	0	8	6	5	3	6	5	4	4	4	1	0	4	4	7	3	0.186823	0.833722	0.965723
P38159	RBMX	1	2	0	2	1	2	3	4	2	0	0	1	0	2	2	2	5	6	-0.107431	0.837744	0.969657
P12268	IMPDH2	1	1	0	0	1	3	1	0	1	1	3	2	0	0	0	1	0	0	-0.0646241	0.838749	0.970097
O00159	MYO1C	7.6	5	1	4.7	2	2	1	1	6	5	4	6	0	0	1	1	2	4	-0.135888	0.845331	0.970191
O95563	BRP44	3	0	0	2	0	0	0	0	1	0	1	1	0	0	0	0	0	0	-0.27312	0.843137	0.970191
P00326	ADH1C	3	0.1	0.3	1.9	0	6.2	22.4	14	4.2	7.6	3.2	6.4	3	2	0	0	0.5	1.4	0.0201524	0.84588	0.970191
P04350	TUBB4	21.5	11	2.8	20.1	12.7	10.7	12.3	11.1	16.8	15.2	17.5	14	5.4	4.3	8.7	12.1	12.7	13.7	-0.0218387	0.846337	0.970191
P08123	COL1A2	94	25	19	123	27	37	54	61	31	48	25	21	38	38	49	60	60	72	-0.137896	0.84492	0.970191
P10155	TROVE2	3	0	0	3	0	0	0	0	1	1	0	0	0	0	0	0	0	1	-0.346241	0.843137	0.970191
P34949	MPI	2	1	0	0	2	2	1	0	3	1	1	1	0	0	2	1	2	1	0.158496	0.844691	0.970191
P52943	CRIP2	1	1	2	2	2	1	3	4	1	1	3	1	4	0	1	1	5	5	-0.100238	0.841949	0.970191
P61586	RHOA	4.6	2	0	4.7	3	2.6	0	0.5	4.1	2	4.1	4.7	2	2	1	1.7	1	2	0.432223	0.842726	0.970191
Q14194	CRMP1	0	0	0	0.1	0	0	1	0	0	0	0	0.2	0	0	0	0	1.5	0.1	-0.0406484	0.843137	0.970191
Q99832	CCT7	7	1	0	5	3	5	3	2	5	8	6	4	0	1	2	3	3	3	0.138536	0.846337	0.970191
Q9NZN3	EHD3	1.1	0	0	3.7	0	0	0	0	0	0.3	0	0	0	0	0	0	0.2	1	-0.609018	0.843137	0.970191
P17066	HSPA6	4	1.6	1.5	5.7	0.9	1.7	2.5	5.8	3.8	3.7	2.7	1.5	4.1	3.3	1.1	1.8	3.2	3	0.103119	0.847891	0.971254
P07814	EPRS	7	0	1	2	0	2	0	0	2	1	1	1	0	0	0	1	0	1	-0.400919	0.850267	0.973258
P53007	SLC25A1	7	0	0	6	0	1	0	0	0	1	1	0	2	2	0	0	0	0	-0.44904	0.852187	0.973301
P62847	RPS24	4	0	0	4	1	1	0	3	4	2	1	1	1	0	0	1	0	2	-0.22312	0.852187	0.973301
Q9C005	DPY30	0	2	1	7	1	1	6	8	8	7	3	0	2	0	0	2	7	7	0.151663	0.851044	0.973301
P19367	HK1	9	2	0	4	0	1	0	1	6	4	3	1	0	0	1	1	0	0	-0.179248	0.853147	0.97368
Q13765	NACA	4	1	0	1	1	4	3	1	2	1	2	3	0	0	1	2	2	3	-0.0561278	0.855341	0.975466
Q95IE3	HLA-DRB1	0.5	0.3	0	0.5	0	0	0.6	0	0.3	0	1.4	0.5	0.3	0	0	0	0	0.3	-0.0133056	0.857946	0.977718
Q16543	CDC37	1	1	1	1	2	2	3	2	1	1	3	1	0	0	2	1	4	4	-0.114624	0.85886	0.978041
A6NCI4	VWA3A	0	0	0	2	0	0	0	0	0	0	0	0	0	0	0	0	0	0	-0.25	0.888889	0.979863
O60506	SYNCRIP	2	0	0	2.4	1	4	2	3.8	2.4	2.9	1	1	0	0	2	4	2	5	0.0634723	0.884318	0.979863
O60684	KPNA6	3	0	0	0	0	0	0	0	1	0	0	0	0	0	0	0	0	0	-0.22312	0.888889	0.979863
O75150	RNF40	0	0	0	0	0	0	2	0	0	0	0	0	0	0	0	0	0	0	-0.25	0.888889	0.979863
O75356	ENTPD5	0	0	0	0	2	0	0	0	0	0	0	0	0	0	0	0	0	0	-0.25	0.888889	0.979863
O75368	SH3BGRL	3	1	0	7	1	1	2	3	3	4	1	1	0	0	1	1	4	5	-0.156471	0.876137	0.979863
O75643	SNRNP200	2	0	0	0	0	0	0	0	1	0	0	0	0	0	0	0	0	0	-0.15	0.888889	0.979863
O94788	ALDH1A2	1	0	0	0	0	0	0	0	0	0	0	0	0	0	0	0	0	0	-0.125	0.888889	0.979863
O95747	OXSR1	2	0	0	0	0	0	0	0	0	0	0	0	0	0	0	0	0	0	-0.25	0.888889	0.979863
P04003	C4BPA	1	1	0	1	0	1	1	1	1	0	2	1	0	0	0	1	1	1	-0.05	0.873303	0.979863
P05362	ICAM1	0	0	0	0	0	0	2	1	0	1	0	1	0	0	0	1	1	0	0.025	0.873303	0.979863
P06727	APOA4	15	10	4	18	5	2	5	2	17	9	12	9	0	1	5	6	7	6	-0.174177	0.879839	0.979863
P13667	PDIA4	5	2	0	7	2	5	5	7	4	4	3	2	2	1	2	6	12	13	0.147971	0.882307	0.979863
P14866	HNRNPL	6	0	0	5	2	2	2	3	3	1	2	1	0	0	3	3	3	5	-0.170304	0.868413	0.979863
P20039	HLA-DRB1	0	0.3	0	0.5	0	0	0.9	0	0.3	0	0.1	0	0.3	0	0	0.3	0.2	0.3	-0.673051	0.867544	0.979863
P23381	WARS	11	3	0	1	9	8	11	14	13	7	8	8	4	4	5	6	12	11	0.66077	0.877874	0.979863
P29218	IMPA1	3	0	0	0	0	0	0	0	0	0	0	0	0	0	0	0	0	0	-0.32312	0.888889	0.979863
P29374	ARID4A	0	0	0	0	0	2	0	0	0	0	0	0	0	0	0	0	0	0	-0.25	0.888889	0.979863
P30419	NMT1	2	0	0	0	0	0	0	0	0	0	0	0	0	0	0	0	0	0	-0.25	0.888889	0.979863
P31639	SLC5A2	0	0	0	0	0	2	0	0	0	0	0	0	0	0	0	0	0	0	-0.25	0.888889	0.979863
P35573	AGL	0	0	0	1	0	0	0	0	2	1	0	0	0	0	0	0	0	0	0.175	0.882353	0.979863
P35858	IGFALS	3	0	0	1	0	0	0	0	1	1	1	1	0	0	0	0	0	0	-0.0481203	0.873303	0.979863
P35998	PSMC2	2	0	0	0	0	0	0	0	0	0	0	0	0	0	0	0	0	0	-0.25	0.888889	0.979863
P51572	BCAP31	0	0	0	0	0	0	2	0	0	0	0	0	0	0	0	0	0	1	-0.15	0.888889	0.979863
P52565	ARHGDIA	7	4	4	7	7	5	11	6	5	8	6	5	5	6	7	4	8	9	0.0127505	0.873303	0.979863
P55285	CDH6	0	0	0	0	0	2	0	0	0	1	0	0	0	0	0	0	0	0	-0.15	0.888889	0.979863
P56537	EIF6	2	0	0	0	0	0	0	0	0	0	0	0	0	0	0	0	0	0	-0.25	0.888889	0.979863
P62280	RPS11	0	2	0	3	2	2	1	0	2	0	1	1	0	0	1	1	2	3	-0.139624	0.88153	0.979863
Q14789	GOLGB1	0	2	15	9	3	3	15	13	5	8	12	4	0	0	5	8	23	18	0.0604717	0.878879	0.979863
Q15185	PTGES3	4	0	0	2	1	1	1	0	2	1	2	0	0	0	0	1	1	1	-0.2	0.864985	0.979863
Q86UX2	ITIH5	0	0	0	2	0	0	0	0	0	0	0	0	0	0	0	0	0	0	-0.25	0.888889	0.979863
Q8IVF4	DNAH10	0	0	0	0	0	0	2	0	0	0	0	0	0	0	0	0	0	0	-0.25	0.888889	0.979863
Q8TBX8	PIP4K2C	2	0	0	0	0	0	0	0	0	0	0	0	0	0	0	0	0	0	-0.25	0.888889	0.979863
Q92688	ANP32B	1.6	1.4	1.7	0.3	3.4	1.3	0	0	0.3	0.3	2.8	3.3	0.3	0	1.3	1.6	1.3	1	-0.198805	0.878559	0.979863
Q92817	EVPL	2	0	0	0	0	0	0	0	0	0	0	0	0	0	0	0	0	0	-0.25	0.888889	0.979863
Q96AE4	FUBP1	1	0	0	0	0	0	0	0	0	0	0	1	0	0	0	0	2	0	0.175	0.882353	0.979863
Q96CU9	FOXRED1	2	0	0	0	0	0	0	0	0	0	0	0	0	0	0	0	0	0	-0.25	0.888889	0.979863
Q96FJ2	DYNLL2	1	0.5	0	0	0	1	0.5	0.5	0	0.5	1	0	0	0	0.5	0.5	2.7	1.3	0.231147	0.865305	0.979863
Q96P44	COL21A1	2	0	0	5	0	0	0	0	0	1	0	0	0	0	1	1	0	1	-0.265241	0.873303	0.979863
Q99685	MGLL	3	0	0	0	0	0	0	0	0	0	0	0	0	0	0	0	0	0	-0.32312	0.888889	0.979863
Q9BYD3	MRPL4	0	0	0	0	0	2	0	0	0	0	0	0	0	0	0	0	0	0	-0.25	0.888889	0.979863
Q9H0A8	COMMD4	4	0	0	0	0	0	0	0	0	0	0	0	0	0	0	0	0	0	-0.375	0.888889	0.979863
Q9NVG8	TBC1D13	2	0	0	0	0	0	0	0	0	0	0	0	0	0	0	0	0	0	-0.25	0.888889	0.979863
Q9UJF2	RASAL2	0	0	0	2	0	0	0	0	0	0	0	0	0	0	0	0	0	0	-0.25	0.888889	0.979863
Q9Y3U8	RPL36	0	0	0	1	0	0	0	0	0	0	0	0	0	0	0	0	1	2	0.175	0.882353	0.979863
Q03252	LMNB2	6	1	0	7	0	4	0	2	2	5	1	1	1	0	0	1	2	5.1	-0.206797	0.889712	0.980073
Q13557	CAMK2D	2	0	0	0	0	1	0	1	1	1	2	1	0	0	0	1	0	0	0.1	0.89058	0.980333
P46782	RPS5	5	2	1	8	2	2	3	6	4	3	2	2	2	3	2	2	6	4	-0.0859929	0.89314	0.981757
P51452	DUSP3	1	0	0	0	1	2	1	1	0	1	0	1	0	0	1	1	3	4	0.208496	0.89314	0.981757
P33176	KIF5B	2	0	0	0	1	0	0	3	1	0	1	0	0	0	0	0	2	1	-0.19812	0.894419	0.982468
P01861	IGHG4	11.7	12	8.2	35.5	10.1	15.4	20.6	31.1	20.9	15.6	14.7	19.7	10.7	9.3	11.8	17.8	23.2	19.1	-0.0234542	0.89675	0.98294
P06753	TPM3	6.3	2.2	1	9.6	5.4	5.9	10.2	10.1	7.3	5.5	4.6	3.7	4.7	4.2	8.5	8.3	13.4	18.2	0.436971	0.89675	0.98294
Q1KMD3	HNRNPUL2	1	1	0	2	1	0	0	0	0	1	0	1	0	0	0	0	6	1	0.0334963	0.896339	0.98294
P01912	HLA-DRB1;HLA-DRB1;HLA-DRB1	0	0.3	0	1.4	0	0	0.5	1	0.3	0	0.8	0	0.3	0.5	0	0.3	0.3	1	-0.345537	0.900818	0.986701
Q04837	SSBP1	4	1	0	2	0	1	0	2	3	1	2	2	0	0	1	1	1	1	0.0334963	0.903195	0.987909
Q13200	PSMD2	4	0	0	1	2	5	2	5	5	1	3	1	1	1	2	1	4	3	0.0187033	0.903195	0.987909
P49368	CCT3	6	0	0	4	1	1	3	3	6	4	2	0	1	0	3	1	2	4	0.0976316	0.905252	0.989461
P04229	HLA-DRB1;HLA-DRB1;HLA-DRB5	0	0.3	0	0.6	0	0	1.8	1	0	0	0.8	0	0	0.5	0	1.2	1	1.2	0.123656	0.907857	0.990215
P46781	RPS9	0	0	0	3	2	1	1	0	1	3	1	1	0	0	1	0	0	0	-0.164624	0.907857	0.990215
P49458	SRP9	1	0	0	2	0	1	2	0	1	1	1	0	0	0	0	1	0	2	-0.15	0.907857	0.990215
P05388	RPLP0	7	1	3	7	0	4	4	2	4	6	5	1	1	0	2	2	7	5	-0.0963417	0.915124	0.991815
P07602	PSAP	15	4	0	15	6	12	9	11	13	8	8	6	3	5	9	12	14	13	0.343865	0.912336	0.991815
P09651	HNRNPA1	11.7	4	2	13	10	11	9	10	7	11	9	11	5	2	7	9	16	14	0.0600095	0.913113	0.991815
P25398	RPS12	4	2	1	3	5	8	5	11	8	7	3	4	1	2	3	5	4	10	0.00108232	0.913433	0.991815
P30085	CMPK1	10	3	0	5	7	11	10	12	8	8	8	4	1	0	9	11	16	12	-0.00388007	0.912016	0.991815
P31150	GDI1	4	7	6	13.5	7	9	7.8	7.5	9.5	11.7	8.4	5.4	1.3	1.1	6.3	9.3	10.3	7.5	-0.378379	0.914987	0.991815
P57053	H2BFS	8.3	5.9	3.4	8.4	10.2	10	12.9	17.1	8.6	11.4	8.5	5.1	4.9	3.3	9.8	10.2	18.1	19	0.000338163	0.914941	0.991815
P78371	CCT2	15	4	0	7	4	9	7	5	14	12	5	5	1	0	4	6	9	9	-0.0555831	0.911513	0.991815
Q92530	PSMF1	1	1	0	1	0	1	1	1	2	0	2	2	0	0	0	1	1	1	0.15	0.91485	0.991815
Q9Y281	CFL2	3	4.3	3.2	3.9	3.5	4	4.4	1.9	6.4	2.8	5	4.2	1.1	0.1	1	0.6	5.4	4.4	-0.854724	0.915718	0.991815
P04844	RPN2	2	1	2	1	1	4	8	4	7	4	3	1	1	0	1	2	3	5	-0.0950792	0.919695	0.991966
P08621	SNRNP70	2	0	0	2	0	2	0	1	1	1	1	0	0	0	0	0	4	6	0.0834963	0.919375	0.991966
P40121	CAPG	7	2	0	10	2	5	10	10	5	3	2	2	4	0	5	8	15	14	-0.017577	0.918735	0.991966
P61960	UFM1	1	0	0	2	0	1	3	2	2	2	1	0	0	0	0	1	3	1	-0.114624	0.917135	0.991966
Q13561	DCTN2	5	0	0	5	2	1	3	3	2	3	1	3	1	1	3	2	5	3	0.214455	0.918278	0.991966
Q15056	EIF4H	8	1	0	0	4	6	6	7	6	4	4	4	2	0	4	4	8	8	0.486336	0.918552	0.991966
P02458	COL2A1	0	0	0	0	1	1	0	0	0	0	1	1	0	0	0	0	0	3	0.208496	0.921569	0.993296
P35606	COPB2	1	1	1	2	1	1	1	0	3	5	1	2	0	0	2	1	0	0	0.190689	0.926276	0.997677
O95817	BAG3	1	0	0	1	0	0	2	3	0	1	1	0	0	0	1	3	1	2	0.0353759	0.927693	0.998501
P55060	CSE1L	2	0	0	2	0	0	2	0	3	1	0	0	2	0	0	1	0	1	0.00849625	0.928973	0.998501
Q01105	SET	2	1	0	5	3	2	1	2	3	2	1	1	2	0	0	2	4	3	-0.121369	0.928562	0.998501
O00410	IPO5	3	0	0	0	0	1	1	2	4	1	0	0	0	0	0	0	3	2	0.0353759	0.975045	1
O14828	SCAMP3	0	0	0	0	0	0	0	0	0	2	0	0	0	0	0	0	0	0	0.2	1	1
O14907	TAX1BP3	0	0	0	1	0	1	0	0	0	2	0	0	0	0	0	0	0	1	0.05	1	1
O14974	PPP1R12A	1	0	0	0	0	1	0	0	0	0	1	0	0	0	0	0	0	2	0.05	1	1
O15078	CEP290	1	0	0	0	1	0	0	0	0	0	1	0	0	0	0	0	2	0	0.05	1	1
O75083	WDR1	10	3	0	6	2	1	3	1	3	2	4	2	2	2	2	1	3	3	0.0408868	0.975913	1
O75822	EIF3J	0	0	0	0	0	0	0	0	0	0	0	0	0	0	0	0	2	0	0.2	1	1
O75915	ARL6IP5	1	0	1	2	2	1	0	0	3	1	1	1	0	0	0	0	2	2	0.0834963	0.961287	1
O95932	TGM6	0	0	0	0	0	0	0	1	0	0	0	0	0	0	0	0	2	0	0.075	1	1
P00352	ALDH1A1	50.3	25	3	42.6	29.3	46	34	37	43.7	40.7	37	38	39	24	34	36	26	30	0.350474	0.948307	1
P00492	HPRT1	3	0	0	4	1	1	0	0	2	3	1	0	0	0	0	1	1	2	0.0103759	0.950089	1
P01008	SERPINC1	12	4	6	26	11	10	12	6	11	11	8	13	11	10	6	11	8	7	-0.00246501	0.97797	1
P01031	C5	2	0	0	0	0	0	0	0	1	1	0	0	0	0	0	0	0	0	-0.05	1	1
P01857	IGHG1	54.7	35.8	26.9	69.7	30.5	31.8	51.8	68.7	53.9	51.3	46.3	45.9	46.1	49.2	41.4	47	49.1	47.2	0.132977	0.965401	1
P01871	IGHM	11.5	3.7	0	11.4	3	2	6.2	4	8.3	4.2	5.2	3.8	6.2	1	3	3.2	5	3	0.0306105	0.984551	1
P01876	IGHA1	16.5	7.2	3	17.5	15	18.7	38.5	41.4	12.6	10.2	18.1	17	14.1	10.6	22.7	21.4	31.7	36.4	0.237023	0.965401	1
P02649	APOE	9	3	0	7	1	1	0	0	5	3	6	1	1	1	0	0	1	1	-0.121095	0.983866	1
P04004	VTN	15	8	3	18	9	11	14	12	27	25	28	22	8	3	7	7	11	8	0.197032	0.948627	1
P04216	THY1	1	0	0	3	3	4	3	2	2	2	2	1	3	3	1	2	3	2	0.256128	0.973079	1
P05556	ITGB1	6	5	0	12	5	5	5	3	6	6	4	6	1	0	3	3	7	11	-0.186165	1	1
P07203	GPX1	3	0	1	4	3	4	4	2	3	4	2	2	2	0	2	3	8	9	0.287744	0.951506	1
P10253	GAA	3	0	0	1	0	0	0	1	1	0	1	1	0	0	0	1	0	0	-0.17312	1	1
P11047	LAMC1	22	7	4	27	9	15	8	9	12	14	10	13	4	4	7	12	16	17	-0.119105	0.981718	1
P12259	F5	0	0	0	1	0	0	0	0	2	0	0	0	0	0	0	0	0	0	0.075	1	1
P12270	TPR	3	1	0	1	0	0	0	0	1	1	1	0	0	0	0	0	1	1	-0.0731203	0.959687	1
P13645	KRT10	5.2	0	0	3	0	2	0	1	1	1.1	1	0	2.1	1	0	3	0	0.2	-0.373342	0.952969	1
P14136	GFAP	0.1	0	0	0.2	0	0	0	0	0.1	0	0	0	0.1	0.1	0	0	0	0	-0.241096	1	1
P14625	HSP90B1	29.8	9.3	1.1	26.4	18.5	35.5	54.3	48.7	35.2	25.2	30.5	28	13.7	8.3	22.6	28.9	50	44	0.468674	1	1
P15502	ELN	7	1	0	0	0	0	0	1	0	1	0	1	1	0	0	1	0	0	-0.325919	1	1
P16402	HIST1H1D	9.8	4.3	3	6	5.5	6.8	6.9	11.9	3.5	3.8	7.1	7.4	4.5	4.3	4.5	6.6	19.3	14.9	0.0343751	0.982129	1
P19012	KRT15	0.4	0	0	1.6	0	0	0	0.1	0	0.4	0	0	0.1	0	0	0	1.1	1.5	0.128584	0.978884	1
P21291	CSRP1	15	8	10	20	7	11	9	7	10	6	14	12	5	5	7	13	23	21	-0.0126778	0.982952	1
P23528	CFL1	25	9.7	8.8	24.1	17.5	20	29.6	23.1	18.6	17.2	25	19.8	8.9	9.9	18	21.4	38.6	27.6	0.0482096	0.984414	1
P25787	PSMA2	7	2	0	1	2	3	1	3	3	4	1	1	1	0	1	2	4	5	-0.0814709	0.982997	1
P26373	RPL13	1	0	0	0	0	0	1	1	1	0	0	0	0	0	0	0	4	2	0.225	1	1
P26583	HMGB2	1.1	2	0	0.1	2	1.1	4.3	3.2	1	1.2	2	1	0	0	2	1.3	6.6	7	0.400201	0.953106	1
P28066	PSMA5	5	1	0	3	1	2	2	0	2	2	3	1	0	0	0	2	3	2	-0.0713688	0.977513	1
P39019	RPS19	2	0	0	3	0	2	1	4	1	1	1	0	1	0	1	1	4	7	-0.0423848	1	1
P42025	ACTR1B	0	1	0	1.3	0.5	0.2	0	0	0.9	0.3	0.3	0.3	0	0	0	0	0.3	0.3	-0.415756	0.934732	1
P46439	GSTM5	0	0	0	1.7	0	0	0	0	0	1	0	0.3	0	0	0	0	0	0	-0.194388	1	1
P46776	RPL27A	0	0	0	1	0	0	2	4	0	0	1	0	0	0	0	1	3	3	-0.0330075	1	1
P50914	RPL14	2	0	0	2	1	2	4	5	4	2	1	0	0	0	1	2	10	6	0.025448	0.988893	1
P50991	CCT4	13	1	0	10.7	3	5	3	3	7	6	4	3.1	0.5	2	4	5	2	1	-0.214948	0.955071	1
P50995	ANXA11	10	2	2	12.4	4	7	5	1	7.1	8.1	7	7	1	1	2	5	3	7	-0.0929653	0.951643	1
P51153	RAB13	0	0	0	1.2	0	0	0	0	0	0.2	0	0	0	0	0	0	0	0.1	-0.522265	1	1
P52815	MRPL12	0	0	0	1	0	0	2	0	0	0	0	0	0	0	0	0	2	2	0.025	1	1
P55290	CDH13	0	0	0	1	0	0	0	0	0	3	0	0	0	0	0	0	0	0	0.133496	1	1
P55327	TPD52	0	2	0	1	1	2	2	1	1	2	1	2	0	0	0	1	2	2	-0.025	1	1
P61163	ACTR1A	8	0	0	6.7	0.5	3.8	1	1	6.1	1.7	1.7	1.7	0	0	1	1	1.7	1.7	-0.140122	0.947027	1
P62266	RPS23	0	0	0	4	0	3	2	0	2	2	1	0	0	0	0	1	2	1	-0.0481203	0.982723	1
P62269	RPS18	2	0	0	3	1	0	0	1	3	2	0	0	0	0	0	0	3	3	0.152368	1	1
P62633	CNBP	0	0	0	0	0	0	2	1	0	0	0	0	0	0	0	0	3	2	0.0834963	1	1
P62753	RPS6	0	0	0	0	1	1	2	1	0	0	1	0	1	0	0	0	2	3	0.0334963	1	1
P62861	FAU	0	0	0	2	0	1	2	3	1	1	0	0	0	0	0	1	7	3	-0.00888857	0.957768	1
P78527	PRKDC	4	0	0	1	0	0	0	0	1	1	2	0	0	0	0	0	0	0	-0.1	1	1
P83731	RPL24	2	0	0	1	0	0	1	0	1	1	1	0	0	0	0	0	1	1	0	0.959687	1
Q01081	U2AF1;U2AF1L4	1	0	0	1	1	1	1	1	2	1	1	1	0	0	0	0	1	2	0.05	0.982997	1
Q02952	AKAP12	4	0	1	2	3	2	3	1	2	1	3	2	0	0	3	2	4	2	-0.0542481	0.931258	1
Q03113	GNA12	0	0	0	1.7	0	0	0	0	0	0	0	0	0	0	0	0	1.7	0.3	-0.117835	1	1
Q04323	UBXN1	1	0	0	0	0	1	0	1	0	2	1	0	0	0	0	0	1	1	0.125	0.978884	1
Q06033	ITIH3	0	0	0	0	0	0	0	0	0	0	0	0	0	0	2	0	0	0	0.2	1	1
Q06210	GFPT1	0	0	0	0	0	0	0	0	0	0	0	0	0	0	0	2	0	0	0.2	1	1
Q07065	CKAP4	1	0	0	1	0	1	4	2	1	0	2	1	0	0	1	2	1	1	-0.1	1	1
Q08380	LGALS3BP	2	1	0	0	1	4	3	2	3	1	2	2	5	0	0	1	1	2	0.0425687	0.994835	1
Q10567	AP1B1	1.3	0	0	0.6	0	0.5	0	0	1	2.6	0	0.3	0	0	0	0	0	0.5	0.0589613	1	1
Q13283	G3BP1	0	1	1	0	0	0	1	0	1	0	1	0	0	0	0	0	0	2	0.025	1	1
Q13310	PABPC4	0.5	0	0	0	0	0	0.3	0.3	0	0	0.3	0	0	0	0	0	1	1.3	0.348396	1	1
Q14103	HNRNPD	11.3	1	1	7.4	6	6	5	7.9	9	7.5	3	7	3	1	1	5	8.8	10.8	-0.0127866	0.982083	1
Q14165	MLEC	1	0	0	0	0	1	1	0	0	0	1	1	0	0	0	2	0	1	0.125	0.978884	1
Q14203	DCTN1	0	1	0	1	2	3	1	0	0	0	2	2	0	1	0	1	1	2	-0.0481203	0.958088	1
Q15286	RAB35	1	0	0	2	0	0	0	0	1.1	2	0	0	0	0	0	0	0	1	0.0387504	1	1
Q15366	PCBP2	11.1	0	0	5.6	0	1.9	0.3	3.8	5	3.4	1	0.7	1.5	0	0	0.7	3.6	1.3	-0.12214	0.946158	1
Q15437	SEC23B	0	0	0	2	0	0	0	0	1	0	1	0	0	0	0	0	0	0	-0.05	1	1
Q15746	MYLK	1	1	0	1	0	0	0	0	0	0	0	1	0	0	0	0	2	2	0.125	1	1
Q15907	RAB11B	3.9	1.7	0	3.3	1.7	1.3	1.5	0	0.3	0.5	1.7	2.2	0.5	0.5	1.7	0.5	2.6	3.8	-0.498949	0.945016	1
Q16851	UGP2	3	2	0	3	5	2	3	3	4	4	2	1	0	0	3	0	5	7	-0.336298	0.945838	1
Q3SY69	ALDH1L2	1	1.3	0	0.1	1	1	1	0	0	2	0	1	5	7	1	0	0	0	0.730855	0.957128	1
Q4G0J3	LARP7	0	0	0	0	0	1	3	0	0	1	0	2	0	0	0	0	0	1	-0.0481203	1	1
Q53GI3	ZNF394	0	0	0	0	0	0	0	0	0	0	0	0	0	0	0	0	0	2	0.2	1	1
Q5SSJ5	HP1BP3	5	0	1	10	1	8	7	2	4	6	3	2	1	0	1	2	11	10	-0.0362729	1	1
Q6NUK1	SLC25A24	3	0	0	1	0	1	0	0	1	1	0	0	0	0	0	1	1	0	-0.17312	1	1
Q6NUP7	PPP4R4	0	0	0	0	0	0	0	0	0	3	0	0	0	0	0	0	0	0	0.258496	1	1
Q6P587	FAHD1	4	2	0	3	2	2	1	2	4	5	0	0	3	3	2	2	1	0	-0.173935	1	1
Q6PCB0	VWA1	1	0	1	0	0	1	1	0	0	0	1	0	2	0	0	0	1	1	0	1	1
Q6QHC5	DEGS2	0	0	0	0	0	0	0	0	0	2	0	0	0	0	0	0	0	0	0.2	1	1
Q7L576	CYFIP1	0.6	0	0	0	0.5	0	0	0	0.5	1.7	0	0	0	0	0	0	0	0	0.143674	1	1
Q7Z406	MYH14	2.4	0.7	0.2	6.7	1.7	1.9	0.7	2.4	2	3.8	2.6	1.4	0.5	1.7	0.7	1.7	1.8	1.5	0.172603	0.945336	1
Q8NBN7	RDH13	1	0	1	0	1	4	5	0	4	5	2	3	0	0	0	1	0	1	0.125448	0.980164	1
Q92930	RAB8B	0	0	1	1.2	0	0	0	0	0.1	1.2	0	0	0	0	0	0	0	0.1	-0.620961	1	1
Q92945	KHSRP	2	0	0	1	0	0	0	0	0	0	0	0	0	0	0	0	1	2	-0.075	1	1
Q93077	HIST1H2AC	8.6	12.8	17.2	33.2	25	23.7	31.3	25.5	22.6	18.9	37	21.2	19.1	11	22.6	17	33.3	32.9	0.126332	0.947712	1
Q99460	PSMD1	3	1	0	2	1	0	0	0	2	3	0	0	1	0	0	0	1	1	-0.0646241	1	1
Q9BTT6	LRRC1	0	0	0	0	0	0	0	0	0	0	0	0	0	0	0	0	0	2	0.2	1	1
Q9BUF5	TUBB6	10.2	3.6	2.6	4.5	2.2	4.3	5.4	5.2	4.5	5.5	4.9	4.3	2.3	1.6	4.6	5.1	5.5	2.6	-0.170405	0.982952	1
Q9H0K6	PUS7L	0	0	0	0	0	2	1	0	1	0	2	0	0	0	0	0	0	0	-0.075	1	1
Q9H8H3	METTL7A	4	0	1	5	1	4	1	2	2	2	2	3	2	2	0	2	2	2	0.0682552	0.950409	1
Q9NQW7	XPNPEP1	4	0	0	1	0	1	0	0	2	0	1	2	0	0	0	0	1	0	-0.025	1	1
Q9NR45	NANS	0	0	0	1	0	0	1	2	0	1	1	0	0	0	1	0	2	0	0	1	1
Q9NRC6	SPTBN5	0	0	0	0	0	0	0	2	0	1	0	1	0	0	0	0	0	0	-0.05	1	1
Q9NWH9	SLTM	0	0	0	0	0	1	0	0	0	0	0	0	0	0	0	0	2	0	0.075	1	1
Q9NYJ1	CHCHD8	0	0	0	0	0	0	2	1	0	0	0	0	0	0	0	0	1	2	-0.075	1	1
Q9NYQ6	CELSR1	0	0	0	0	0	0	0	0	2	0	0	0	0	0	0	0	0	0	0.2	1	1
Q9P0M6	H2AFY2	3.2	2	1.3	0.9	2.4	0.5	3.9	0.8	1.5	4.8	0.5	2.9	3.6	0	1.9	0.7	2	1.6	0.0310094	0.948307	1
Q9UHV9	PFDN2	0	0	0	0	0	0	0	0	0	0	0	0	0	0	0	0	0	2	0.2	1	1
Q9Y230	RUVBL2	0	0	0	0	0	0	0	0	0	0	0	0	0	0	0	0	0	2	0.2	1	1
Q9Y262	EIF3L	0	0	0	0	0	0	0	0	0	0	0	2	0	0	0	0	0	0	0.2	1	1
Q9Y2X3	NOP58	3	1	1	2	1	0	0	1	1	3	2	1	0	0	1	2	0	1	-0.0146241	1	1
Q9Y4I1	MYO5A	0	0	0	0	0	0	0	0	0	0	0	0	0	0	0	2	0	0	0.2	1	1
