# Supplementary material for: Proteotranscriptomic Analysis Reveals Stage Specific Changes in the Molecular Landscape of Clear-Cell Renal Cell Carcinoma
Source: PLoS One. 2016 Apr 29;11(4):e0154074. doi: 10.1371/journal.pone.0154074 (PMC4851420; doi:10.1371/journal.pone.0154074)
Supplement: S3 Table — Normalized spectral count values for the 783 proteins identified across 177 samples is given along with sample information and protein information. (XLSX) [file pone.0154074.s009.xlsx]

## Sheet: Table S3
S3 Table. Proteomic analysis of individual samples. Normalized spectral count values for the 783 proteins identified across 177 samples is given along with sample information and protein information.
		Experimental Key	MR102	MR103	MR104	MR105	MR106	MR107	MR108	MR109	MR110	MR111	MR112	MR113	MR114	MR115	MR116	MR117	MR120	MR121	MR122	MR123	MR124	MR125	MR128	MR129	MR130	MR131	MR136	MR137	MR138	MR139	MR140	MR141	MR146	MR147	MR1096A	MR1096B	MR1255A	MR1255B	MR1546A	MR1546B	MR200	MR201	MR202	MR203	MR204	MR205	MR206
		Tissue Type	tumor	normal-adjacent	tumor	normal-adjacent	tumor	normal-adjacent	tumor	normal-adjacent	tumor	normal-adjacent	tumor	normal-adjacent	tumor	normal-adjacent	tumor	normal-adjacent	tumor	normal-adjacent	tumor	normal-adjacent	tumor	normal-adjacent	tumor	normal-adjacent	tumor	normal-adjacent	tumor	normal-adjacent	tumor	normal-adjacent	tumor	normal-adjacent	tumor	normal-adjacent	tumor	normal-adjacent	tumor	normal-adjacent	tumor	normal-adjacent	tumor	normal-adjacent	tumor	normal-adjacent	tumor	normal-adjacent	tumor
		Stage	I	I	I	I	I	I	I	I	I	I	I	I	I	I	I	I	I	I	I	I	I	I	I	I	I	I	I	I	I	I	I	I	I	I	II	II	II	II	II	II	II	II	II	II	II	II	II
		Arbitrary Pair #	2	2	3	3	4	4	5	5	8	8	9	9	10	10	11	11	13	13	14	14	15	15	20	20	21	21	22	22	23	23	24	24	28	28	7	7	18	18	29	29	34	34	35	35	36	36	37
UniProt ID	Description	HGNC Approved Symbol
P02768	ALBU_HUMAN Serum albumin OS=Homo sapiens GN=ALB PE=1 SV=2	ALB	1329.24	913.14	675.59	683.2	478.06	406.07	645.33	545.06	2414.57	1495.38	1600.64	1530.68	770.2	562.91	744.93	497.71	534.75	424.35	829.87	622.21	1687.65	2483.73	1011.32	1126.74	587.92	386.14	903.57	1649.36	1906.91	2093.49	396.11	419.7	522.58	444.82	2343.48	1721.35	2432.01	1872.89	1774.38	3330.21	791.78	472.6	714.08	495.58	4908.19	2359.18	168.77
P02675	FIBB_HUMAN Fibrinogen beta chain OS=Homo sapiens GN=FGB PE=1 SV=2	FGB	0	2.98	2.83	8.65	5.62	11.69	179.57	2.85	13.08	8.17	0	0	34.49	5.93	17.81	5.66	2.83	8.6	0	23.44	5.55	16.56	0	0	27.42	35.37	0	9.3	16.75	17.59	8.25	13.99	2.78	8.24	625.29	195.37	0	2.66	0	29.69	48.54	6.02	2.96	2.97	6.35	3.55	0
P08670	VIME_HUMAN Vimentin OS=Homo sapiens GN=VIM PE=1 SV=4	VIM	96.02	5.97	87.63	51.89	101.24	70.11	101.01	34.24	26.16	13.62	52.08	18.59	43.11	44.44	71.23	56.56	127.32	40.14	123.18	27.7	66.62	0	56.03	6.28	67.02	23.58	33.28	12.4	11.17	11.73	41.26	27.98	55.59	16.47	84.28	39.6	98.98	21.25	158.19	24.29	57.64	51.17	74.08	41.55	88.89	10.66	9.04
P12111	CO6A3_HUMAN Collagen alpha-3(VI) chain OS=Homo sapiens GN=COL6A3 PE=1 SV=5	COL6A3	15	0	178.08	54.77	129.36	61.35	8.42	28.54	0	8.17	8.22	0	25.86	11.85	53.42	8.48	48.1	17.2	38.9	17.05	19.43	8.28	8.4	3.14	21.32	11.79	23.04	9.3	50.26	26.39	57.77	8.39	55.59	0	0	21.12	16.97	0	5.27	2.7	30.34	39.13	38.52	5.94	31.75	14.21	3.01
P21333	FLNA_HUMAN Filamin-A OS=Homo sapiens GN=FLNA PE=1 SV=4	FLNA	3	11.94	81.98	28.83	154.67	73.03	11.22	48.51	7.85	8.17	0	6.2	0	8.89	11.87	19.8	42.44	5.73	0	38.36	11.1	5.52	2.8	6.28	63.97	2.95	23.04	12.4	25.13	20.52	11	8.39	8.34	5.49	10.87	23.76	14.14	5.31	5.27	2.7	12.13	27.09	17.78	23.74	3.17	3.55	15.07
P35579	MYH9_HUMAN Myosin-9 OS=Homo sapiens GN=MYH9 PE=1 SV=4	MYH9	9	5.97	50.88	11.53	67.49	14.61	8.42	31.39	15.7	8.17	2.74	24.79	5.75	17.78	0	14.14	39.61	22.94	45.38	31.96	8.33	2.76	5.6	15.69	18.28	2.95	15.36	15.5	19.54	14.66	19.26	19.59	38.92	13.73	27.19	18.48	53.73	7.97	21.09	5.4	0	39.13	8.89	11.87	0	10.66	0
P02787	TRFE_HUMAN Serotransferrin OS=Homo sapiens GN=TF PE=1 SV=3	TF	42.01	14.92	90.46	98.01	53.43	11.69	101.01	65.64	115.1	32.69	46.59	46.48	181.05	68.14	118.71	50.9	73.56	34.41	25.93	59.66	44.41	77.27	33.62	28.25	82.25	17.69	40.96	108.51	64.22	52.78	63.27	83.94	75.05	27.46	87	50.16	110.29	29.22	63.28	145.73	185.05	114.39	160	97.93	187.31	106.59	36.17
P02751	FINC_HUMAN Fibronectin OS=Homo sapiens GN=FN1 PE=1 SV=4	FN1	0	0	11.31	0	11.25	0	0	2.85	0	0	0	0	8.62	0	5.94	2.83	0	0	0	0	0	0	0	0	0	2.95	0	0	2.79	0	5.5	0	13.9	0	67.97	0	2.83	0	0	0	12.13	0	2.96	0	0	0	6.03
P06733	ENOA_HUMAN Alpha-enolase OS=Homo sapiens GN=ENO1 PE=1 SV=2	ENO1	258.05	71.62	84.8	66.3	47.81	17.53	126.26	65.64	23.54	57.2	115.11	99.15	71.85	97.77	115.75	73.53	215.03	60.21	64.83	46.88	252.59	57.95	75.64	59.63	45.69	41.27	53.75	74.41	47.46	55.71	41.26	44.77	141.77	30.2	57.09	97.68	313.9	172.68	329.57	172.72	124.38	84.28	118.52	86.06	139.69	39.08	24.11
P98160	PGBM_HUMAN Basement membrane-specific heparan sulfate proteoglycan core protein OS=Homo sapiens GN=HSPG2 PE=1 SV=4	HSPG2	3	8.95	28.27	37.48	95.61	17.53	14.03	42.81	0	21.79	0	0	2.87	71.1	11.87	31.11	25.46	37.27	6.48	51.14	5.55	5.52	0	9.42	18.28	35.37	17.92	24.8	5.58	35.18	90.78	25.18	5.56	27.46	5.44	42.24	5.66	37.19	10.55	37.78	6.07	96.33	8.89	32.64	3.17	24.87	0
P05062	ALDOB_HUMAN Fructose-bisphosphate aldolase B OS=Homo sapiens GN=ALDOB PE=1 SV=2	ALDOB	0	74.6	0	51.89	0	0	0	39.95	2.62	174.32	0	58.87	0	8.89	0	56.56	0	94.62	0	72.45	0	27.6	0	100.43	0	100.22	35.84	55.81	0	46.91	0	44.77	0	82.37	21.75	87.12	0	159.4	31.64	105.25	0	81.27	2.96	53.42	0	71.06	0
P14618	KPYM_HUMAN Pyruvate kinase isozymes M1/M2 OS=Homo sapiens GN=PKM PE=1 SV=4	PKM	108.02	11.94	48.05	17.3	25.31	11.69	101.01	14.27	54.94	10.9	65.78	9.3	60.35	38.51	89.04	16.97	138.64	5.73	6.48	6.39	152.67	5.52	44.82	6.28	51.79	0	5.12	34.1	30.71	0	71.52	13.99	72.27	8.24	89.72	23.76	155.54	31.88	163.46	35.08	57.64	48.16	77.04	14.84	25.4	0	9.04
P02679	FIBG_HUMAN Fibrinogen gamma chain OS=Homo sapiens GN=FGG PE=1 SV=3	FGG	3	8.95	14.13	5.77	8.44	8.76	137.48	5.71	7.85	0	5.48	9.3	34.49	2.96	5.94	11.31	0	0	12.97	8.52	8.33	13.8	11.21	3.14	18.28	20.63	2.56	15.5	11.17	14.66	16.5	5.6	0	2.75	638.88	195.37	2.83	5.31	7.91	13.49	63.71	3.01	5.93	5.94	9.52	7.11	6.03
P04406	G3P_HUMAN Glyceraldehyde-3-phosphate dehydrogenase OS=Homo sapiens GN=GAPDH PE=1 SV=3	GAPDH	144.03	80.57	50.88	51.89	36.56	26.29	106.62	42.81	47.09	92.61	71.26	58.87	34.49	50.37	50.45	45.25	96.2	63.08	32.42	36.22	202.63	57.95	44.82	31.39	45.69	44.21	30.72	49.6	39.09	29.32	46.76	30.78	75.05	63.15	157.68	126.72	231.89	172.68	274.2	140.33	45.5	63.21	59.26	47.48	57.15	17.76	9.04
P02671	FIBA_HUMAN Fibrinogen alpha chain OS=Homo sapiens GN=FGA PE=1 SV=2	FGA	0	2.98	11.31	20.18	11.25	2.92	157.12	2.85	18.31	10.9	0	0	22.99	5.93	17.81	5.66	5.66	5.73	6.48	25.57	0	0	0	0	21.32	29.48	0	3.1	0	2.93	13.75	16.79	11.12	10.98	494.79	126.72	5.66	5.31	10.55	18.89	51.57	0	5.93	2.97	0	0	0
P01009	A1AT_HUMAN Alpha-1-antitrypsin OS=Homo sapiens GN=SERPINA1 PE=1 SV=3	SERPINA1	30.01	32.83	48.05	77.83	61.87	32.13	61.73	14.27	94.18	73.54	21.93	34.08	48.86	26.66	65.29	42.42	33.95	31.54	45.38	72.45	30.53	77.27	19.61	18.83	15.23	11.79	48.63	80.61	27.92	49.84	33.01	22.38	33.36	19.22	78.84	68.64	56.56	7.97	21.09	59.37	103.14	42.14	62.22	23.74	107.94	63.95	57.26
P10809	CH60_HUMAN 60 kDa heat shock protein, mitochondrial OS=Homo sapiens GN=HSPD1 PE=1 SV=2	HSPD1	0	32.83	0	28.83	2.81	2.92	36.48	19.98	0	35.41	0	46.48	0	23.7	2.97	33.93	5.66	65.95	0	44.75	0	24.84	2.8	31.39	21.32	47.16	17.92	12.4	0	49.84	0	16.79	0	65.9	27.19	50.16	2.83	74.38	21.09	59.37	0	45.15	2.96	35.61	0	21.32	0
P35749	MYH11_HUMAN Myosin-11 OS=Homo sapiens GN=MYH11 PE=1 SV=3	MYH11	0	0	33.92	20.18	56.24	23.37	2.81	25.68	2.62	5.45	0	6.2	2.87	8.89	5.94	5.66	0	2.87	6.48	6.39	0	11.04	0	3.14	15.23	0	12.8	21.7	13.96	11.73	5.5	8.39	5.56	2.75	8.16	2.64	8.48	2.66	5.27	10.79	0	3.01	5.93	5.94	3.17	3.55	0
P04179	SODM_HUMAN Superoxide dismutase [Mn], mitochondrial OS=Homo sapiens GN=SOD2 PE=1 SV=2	SOD2	9	5.97	31.09	8.65	14.06	14.61	58.92	0	0	10.9	0	9.3	5.75	5.93	2.97	16.97	22.64	5.73	0	2.13	2.78	0	19.61	6.28	6.09	5.9	0	3.1	0	5.86	0	0	0	5.49	0	18.48	8.48	7.97	50.09	18.89	0	3.01	2.96	11.87	0	3.55	0
P01024	CO3_HUMAN Complement C3 OS=Homo sapiens GN=C3 PE=1 SV=2	C3	9	5.97	11.31	8.65	2.81	5.84	19.64	0	13.08	2.72	8.22	6.2	20.12	2.96	17.81	14.14	14.15	14.34	6.48	2.13	11.1	33.12	2.8	6.28	30.46	0	7.68	24.8	5.58	2.93	24.76	8.39	27.8	8.24	46.22	26.4	5.66	0	10.55	21.59	42.47	12.04	23.7	2.97	12.7	17.76	21.1
P35555	FBN1_HUMAN Fibrillin-1 OS=Homo sapiens GN=FBN1 PE=1 SV=3	FBN1	3	2.98	31.09	20.18	42.18	17.53	0	2.85	0	2.72	0	0	2.87	14.81	32.65	0	0	0	6.48	4.26	0	0	0	0	30.46	2.95	2.56	6.2	8.38	0	96.28	2.8	5.56	0	0	7.92	0	0	0	2.7	0	21.07	0	2.97	0	0	0
P68871	HBB_HUMAN Hemoglobin subunit beta OS=Homo sapiens GN=HBB PE=1 SV=2	HBB	318.06	295.43	186.56	98.01	126.55	111.01	126.26	151.25	2139.89	754.5	1449.89	814.92	91.96	154.06	207.75	189.47	186.74	151.96	149.12	147.03	238.71	452.59	1627.64	414.29	258.93	129.69	84.47	89.91	1549.54	765.27	107.28	125.91	314.11	129.05	475.76	425.06	975.63	967	1426.36	1257.6	276.06	72.24	216.3	148.38	219.06	358.85	126.58
P62736	ACTA_HUMAN Actin, aortic smooth muscle OS=Homo sapiens GN=ACTA2 PE=1 SV=1	ACTA2	81.01	119.36	192.22	144.14	165.92	73.03	81.37	119.86	149.11	160.71	74	127.04	48.86	94.81	80.13	84.84	96.2	63.08	19.45	61.79	72.17	71.75	89.65	84.74	103.57	53.06	84.47	108.51	111.68	99.69	46.76	55.96	63.93	57.66	149.53	158.41	248.86	199.24	166.1	140.33	72.81	114.39	59.26	71.22	95.24	95.93	9.04
P00558	PGK1_HUMAN Phosphoglycerate kinase 1 OS=Homo sapiens GN=PGK1 PE=1 SV=3	PGK1	102.02	35.81	50.88	28.83	39.37	20.45	78.56	42.81	62.78	62.65	74	24.79	31.61	35.55	59.36	42.42	149.96	25.8	32.42	29.83	185.97	19.32	19.61	34.52	27.42	29.48	23.04	24.8	25.13	17.59	52.26	27.98	77.83	35.7	27.19	50.16	189.47	87.67	245.2	110.65	57.64	45.15	77.04	29.68	63.5	28.42	3.01
Q15063	POSTN_HUMAN Periostin OS=Homo sapiens GN=POSTN PE=1 SV=2	POSTN	6	0	5.65	0	22.5	8.76	0	0	0	0	0	0	43.11	0	23.74	0	2.83	0	6.48	0	8.33	0	0	0	0	0	2.56	0	5.58	0	0	0	5.56	0	8.16	2.64	0	0	2.64	0	12.13	0	0	0	15.87	0	0
P00352	AL1A1_HUMAN Retinal dehydrogenase 1 OS=Homo sapiens GN=ALDH1A1 PE=1 SV=2	ALDH1A1	63.01	14.92	19.79	8.65	0	2.92	11.22	14.27	18.31	21.79	13.7	6.2	5.75	8.89	23.74	19.8	25.46	11.47	0	17.05	61.07	11.04	14.01	6.28	21.32	8.84	5.12	6.2	0	14.66	5.5	8.39	16.68	16.47	0	10.56	28.28	13.28	34.27	16.19	24.27	18.06	26.67	26.71	9.52	3.55	0
P07355	ANXA2_HUMAN Annexin A2 OS=Homo sapiens GN=ANXA2 PE=1 SV=2	ANXA2	27	8.95	42.4	34.59	44.99	37.98	50.5	39.95	13.08	8.17	21.93	12.39	11.5	32.59	32.65	19.8	31.12	11.47	25.93	19.18	30.53	0	8.4	0	24.37	17.69	38.4	24.8	25.13	11.73	38.51	25.18	27.8	16.47	89.72	34.32	33.93	7.97	58	5.4	6.07	45.15	17.78	11.87	6.35	0	0
P69905	HBA_HUMAN Hemoglobin subunit alpha OS=Homo sapiens GN=HBA1 PE=1 SV=2	HBA1	210.04	205.9	93.28	60.54	73.12	46.74	58.92	91.32	1310.62	520.25	605.72	455.49	57.48	94.81	118.71	98.98	90.54	57.34	84.28	117.2	199.85	209.74	790.01	175.76	112.71	91.38	33.28	55.81	692.41	413.42	57.77	78.34	186.24	71.39	231.09	221.77	483.57	443.65	743.5	620.7	136.51	63.21	118.52	71.22	133.34	262.92	48.22
O43707	ACTN4_HUMAN Alpha-actinin-4 OS=Homo sapiens GN=ACTN4 PE=1 SV=2	ACTN4	6	23.87	19.79	11.53	25.31	11.69	0	0	2.62	19.07	2.74	24.79	5.75	2.96	5.94	25.45	16.98	20.07	0	14.92	5.55	5.52	0	21.97	12.18	14.74	12.8	9.3	5.58	8.8	0	8.39	0	5.49	0	10.56	11.31	26.57	10.55	13.49	0	30.1	5.93	23.74	6.35	10.66	3.01
P01834	IGKC_HUMAN Ig kappa chain C region OS=Homo sapiens GN=IGKC PE=1 SV=1	IGKC	33.01	17.9	59.36	54.77	33.75	23.37	53.31	25.68	73.25	38.13	38.37	40.28	66.1	44.44	86.07	36.76	36.78	34.41	0	31.96	47.19	52.43	50.43	34.52	48.74	23.58	74.23	102.31	41.88	46.91	30.26	39.17	41.7	32.95	165.84	142.57	118.77	53.13	39.55	67.47	87.98	48.16	65.19	35.61	76.19	49.74	15.07
P04075	ALDOA_HUMAN Fructose-bisphosphate aldolase A OS=Homo sapiens GN=ALDOA PE=1 SV=2	ALDOA	3	5.97	14.13	0	5.62	2.92	42.09	2.85	20.93	19.07	0	9.3	0	8.89	0	2.83	11.32	0	6.48	4.26	27.76	5.52	8.4	6.28	6.09	2.95	7.68	9.3	0	5.86	2.75	5.6	0	8.24	51.65	18.48	25.45	5.31	47.46	8.1	6.07	6.02	11.85	0	6.35	7.11	3.01
P06576	ATPB_HUMAN ATP synthase subunit beta, mitochondrial OS=Homo sapiens GN=ATP5B PE=1 SV=3	ATP5B	6	29.84	16.96	54.77	5.62	5.84	25.25	68.49	15.7	68.1	5.48	52.68	0	62.22	8.9	56.56	11.32	54.48	0	40.49	11.1	16.56	5.6	43.94	27.42	50.11	12.8	15.5	5.58	20.52	13.75	41.97	11.12	54.92	8.16	79.2	31.11	98.29	52.73	64.77	3.03	81.27	26.67	62.32	0	31.98	0
P25705	ATPA_HUMAN ATP synthase subunit alpha, mitochondrial OS=Homo sapiens GN=ATP5A1 PE=1 SV=1	ATP5A1	6	29.84	5.65	49.01	5.62	2.92	33.67	74.2	7.85	54.48	0	37.18	0	77.03	0	45.25	11.32	54.48	0	19.18	11.1	13.8	11.21	43.94	3.05	47.16	7.68	21.7	0	29.32	5.5	30.78	0	38.44	2.72	39.6	5.66	39.85	21.09	45.88	0	48.16	8.89	62.32	3.17	21.32	0
P12109	CO6A1_HUMAN Collagen alpha-1(VI) chain OS=Homo sapiens GN=COL6A1 PE=1 SV=3	COL6A1	0	0	42.4	0	44.99	29.21	0	2.85	0	2.72	0	3.1	14.37	5.93	14.84	0	11.32	2.87	19.45	0	2.78	0	0	0	15.23	0	10.24	6.2	19.54	0	13.75	0	11.12	0	0	2.64	8.48	7.97	2.64	2.7	3.03	3.01	17.78	11.87	3.17	0	0
P00338	LDHA_HUMAN L-lactate dehydrogenase A chain OS=Homo sapiens GN=LDHA PE=1 SV=2	LDHA	72.01	0	14.13	5.77	11.25	0	33.67	5.71	44.47	5.45	32.89	3.1	11.5	14.81	35.61	5.66	93.37	11.47	19.45	0	88.82	2.76	30.82	0	15.23	2.95	15.36	9.3	19.54	0	11	0	22.24	2.75	43.5	7.92	79.18	7.97	110.73	24.29	30.34	0	23.7	0	31.75	0	3.01
P60709	ACTB_HUMAN Actin, cytoplasmic 1 OS=Homo sapiens GN=ACTB PE=1 SV=1	ACTB	66.01	71.62	79.15	69.18	50.62	35.06	53.31	42.81	44.47	114.4	24.67	83.66	31.61	50.37	29.68	59.39	56.59	31.54	25.93	42.62	44.41	30.36	44.82	81.6	18.28	20.63	46.07	58.91	39.09	35.18	11	19.59	8.34	19.22	125.06	163.69	166.85	154.08	126.55	121.44	42.47	57.19	38.52	56.38	47.62	53.29	27.12
Q99798	ACON_HUMAN Aconitate hydratase, mitochondrial OS=Homo sapiens GN=ACO2 PE=1 SV=2	ACO2	0	14.92	2.83	14.41	0	0	2.81	5.71	0	13.62	0	18.59	0	32.59	2.97	16.97	5.66	31.54	0	12.79	0	5.52	0	28.25	3.05	29.48	5.12	9.3	0	20.52	5.5	8.39	0	27.46	0	34.32	2.83	42.51	31.64	37.78	0	15.05	11.85	26.71	0	3.55	0
Q02252	MMSA_HUMAN Methylmalonate-semialdehyde dehydrogenase [acylating], mitochondrial OS=Homo sapiens GN=ALDH6A1 PE=1 SV=2	ALDH6A1	0	44.76	0	14.41	0	0	0	25.68	0	49.03	0	24.79	0	8.89	0	33.93	0	40.14	0	19.18	0	11.04	0	34.52	0	58.95	0	18.6	2.79	11.73	0	30.78	0	49.42	0	39.6	0	61.1	7.91	48.58	0	12.04	0	32.64	0	7.11	0
Q13813	SPTN1_HUMAN Spectrin alpha chain, non-erythrocytic 1 OS=Homo sapiens GN=SPTAN1 PE=1 SV=3	SPTAN1	0	2.98	0	0	0	0	0	2.85	0	8.17	2.74	15.49	0	14.81	0	2.83	5.66	0	0	19.18	2.78	0	0	12.55	3.05	5.9	2.56	0	2.79	5.86	11	5.6	5.56	10.98	0	13.2	8.48	13.28	2.64	5.4	0	3.01	0	2.97	0	10.66	0
Q9Y490	TLN1_HUMAN Talin-1 OS=Homo sapiens GN=TLN1 PE=1 SV=3	TLN1	12	0	16.96	5.77	19.69	5.84	0	2.85	2.62	0	8.22	6.2	0	0	2.97	14.14	25.46	5.73	0	4.26	5.55	0	0	6.28	12.18	8.84	5.12	3.1	2.79	5.86	0	0	11.12	8.24	5.44	2.64	2.83	5.31	2.64	0	0	0	0	2.97	0	0	0
P09211	GSTP1_HUMAN Glutathione S-transferase P OS=Homo sapiens GN=GSTP1 PE=1 SV=2	GSTP1	12	2.98	8.48	23.06	22.5	23.37	8.42	25.68	10.46	21.79	5.48	21.69	11.5	35.55	20.77	16.97	31.12	5.73	0	6.39	5.55	0	5.6	0	21.32	8.84	2.56	15.5	5.58	2.93	27.51	11.19	19.46	2.75	2.72	31.68	2.83	15.94	47.46	16.19	24.27	27.09	17.78	29.68	6.35	10.66	0
Q15582	BGH3_HUMAN Transforming growth factor-beta-induced protein ig-h3 OS=Homo sapiens GN=TGFBI PE=1 SV=1	TGFBI	0	0	16.96	2.88	22.5	2.92	95.4	5.71	0	0	2.74	0	22.99	17.78	8.9	5.66	8.49	0	0	0	8.33	0	0	0	12.18	5.9	5.12	0	16.75	8.8	16.5	5.6	5.56	0	0	2.64	0	0	2.64	0	6.07	18.06	0	0	6.35	0	0
P15144	AMPN_HUMAN Aminopeptidase N OS=Homo sapiens GN=ANPEP PE=1 SV=4	ANPEP	0	17.9	0	5.77	0	0	0	2.85	0	10.9	0	18.59	0	0	0	19.8	0	31.54	0	12.79	0	0	0	31.39	0	20.63	2.56	6.2	0	26.39	0	5.6	0	13.73	0	13.2	0	21.25	0	13.49	0	12.04	0	14.84	0	0	0
P01857	IGHG1_HUMAN Ig gamma-1 chain C region OS=Homo sapiens GN=IGHG1 PE=1 SV=1	IGHG1	42.01	20.89	90.46	74.95	56.24	61.35	56.12	39.95	167.42	114.4	30.15	46.48	114.96	65.18	86.07	67.87	53.76	51.61	6.48	59.66	49.96	88.31	75.64	59.63	63.97	32.42	140.78	319.33	64.22	55.71	63.27	69.95	83.39	41.19	168.56	108.24	121.6	66.41	63.28	118.74	97.08	72.24	124.45	83.09	111.12	67.51	15.07
P60174	TPIS_HUMAN Triosephosphate isomerase OS=Homo sapiens GN=TPI1 PE=1 SV=3	TPI1	108.02	35.81	48.05	37.48	42.18	20.45	81.37	42.81	57.55	51.75	79.48	49.58	51.73	47.4	74.2	45.25	104.69	40.14	12.97	29.83	152.67	22.08	28.01	40.8	63.97	56	25.6	21.7	8.38	26.39	35.76	22.38	66.71	49.42	87	58.08	141.4	63.76	152.92	59.37	72.81	57.19	82.96	50.45	79.37	17.76	6.03
P02647	APOA1_HUMAN Apolipoprotein A-I OS=Homo sapiens GN=APOA1 PE=1 SV=1	APOA1	6	11.94	50.88	57.65	39.37	29.21	36.48	14.27	62.78	38.13	19.19	21.69	51.73	44.44	26.71	22.62	36.78	28.67	0	46.88	22.21	49.67	25.21	31.39	42.65	11.79	7.68	37.2	30.71	41.05	27.51	33.58	50.03	27.46	16.31	2.64	0	2.66	10.55	29.69	109.21	45.15	77.04	47.48	76.19	60.4	3.01
Q13885	TBB2A_HUMAN Tubulin beta-2A chain OS=Homo sapiens GN=TUBB2A PE=1 SV=1	TUBB2A	15	17.9	42.4	37.48	33.75	11.69	28.06	22.83	7.85	21.79	13.7	18.59	14.37	29.63	14.84	19.8	36.78	14.34	12.97	21.31	22.21	13.8	11.21	21.97	24.37	17.69	15.36	18.6	11.17	20.52	11	19.59	8.34	10.98	48.94	52.8	48.07	39.85	39.55	35.08	18.2	33.11	17.78	32.64	19.05	17.76	0
P31327	CPSM_HUMAN Carbamoyl-phosphate synthase [ammonia], mitochondrial OS=Homo sapiens GN=CPS1 PE=1 SV=2	CPS1	0	0	0	0	0	0	0	2.85	0	0	0	0	0	0	0	0	0	0	0	0	0	0	0	0	0	2.95	0	0	0	0	0	0	2.78	0	2.72	0	0	0	0	0	0	0	0	0	0	0	0
P50440	GATM_HUMAN Glycine amidinotransferase, mitochondrial OS=Homo sapiens GN=GATM PE=1 SV=1	GATM	3	68.63	5.65	51.89	2.81	0	2.81	28.54	2.62	70.82	0	71.27	0	20.74	0	36.76	5.66	68.81	0	34.09	2.78	33.12	0	103.57	12.18	61.9	38.4	31	0	67.44	0	27.98	0	38.44	16.31	63.36	19.8	122.2	39.55	67.47	0	60.2	0	44.51	3.17	49.74	0
P30038	AL4A1_HUMAN Delta-1-pyrroline-5-carboxylate dehydrogenase, mitochondrial OS=Homo sapiens GN=ALDH4A1 PE=1 SV=3	ALDH4A1	0	14.92	0	23.06	0	0	0	2.85	0	46.3	0	37.18	0	5.93	0	19.8	2.83	31.54	0	27.7	2.78	16.56	0	40.8	0	58.95	7.68	18.6	0	29.32	0	5.6	0	43.93	0	23.76	0	47.82	5.27	35.08	3.03	30.1	0	8.9	0	28.42	0
P06744	G6PI_HUMAN Glucose-6-phosphate isomerase OS=Homo sapiens GN=GPI PE=1 SV=4	GPI	9	0	5.65	8.65	2.81	2.92	11.22	8.56	13.08	5.45	0	3.1	2.87	5.93	8.9	14.14	31.12	8.6	0	4.26	38.86	2.76	0	0	3.05	0	0	0	0	0	8.25	5.6	13.9	8.24	16.31	13.2	45.25	13.28	55.37	24.29	12.13	3.01	17.78	0	0	0	0
P02462	CO4A1_HUMAN Collagen alpha-1(IV) chain OS=Homo sapiens GN=COL4A1 PE=1 SV=3	COL4A1	3	0	28.27	31.71	47.81	23.37	0	42.81	5.23	29.96	0	0	0	50.37	5.94	25.45	16.98	22.94	0	25.57	5.55	8.28	2.8	12.55	15.23	14.74	15.36	24.8	2.79	41.05	22.01	16.79	5.56	10.98	8.16	26.4	2.83	31.88	13.18	13.49	12.13	39.13	0	35.61	6.35	28.42	0
Q96KP4	CNDP2_HUMAN Cytosolic non-specific dipeptidase OS=Homo sapiens GN=CNDP2 PE=1 SV=2	CNDP2	45.01	23.87	31.09	49.01	14.06	5.84	36.48	17.12	5.23	62.65	10.96	24.79	17.24	23.7	32.65	33.93	90.54	31.54	6.48	14.92	52.74	11.04	28.01	34.52	36.55	23.58	5.12	12.4	11.17	14.66	19.26	27.98	41.7	43.93	5.44	31.68	124.43	74.38	105.46	45.88	12.13	39.13	65.19	26.71	6.35	17.76	0
Q03154	ACY1_HUMAN Aminoacylase-1 OS=Homo sapiens GN=ACY1 PE=1 SV=1	ACY1	0	38.79	0	60.54	0	0	0	57.07	0	68.1	0	55.77	0	17.78	0	33.93	0	48.74	0	36.22	0	16.56	0	94.16	0	32.42	23.04	34.1	0	32.25	0	13.99	0	54.92	0	39.6	0	85.01	2.64	48.58	0	33.11	0	44.51	0	42.64	0
Q08AH3	ACS2A_HUMAN Acyl-coenzyme A synthetase ACSM2A, mitochondrial OS=Homo sapiens GN=ACSM2A PE=1 SV=2	ACSM2A	0	29.84	2.83	5.77	0	0	2.81	0	0	27.24	0	30.99	0	0	0	14.14	0	48.74	0	6.39	2.78	16.56	0	50.22	0	26.53	5.12	3.1	0	23.46	0	27.98	0	52.17	0	31.68	0	63.76	2.64	35.08	0	15.05	0	14.84	0	14.21	0
Q71U36	TBA1A_HUMAN Tubulin alpha-1A chain OS=Homo sapiens GN=TUBA1A PE=1 SV=1	TUBA1A	24	17.9	39.57	25.94	22.5	23.37	42.09	22.83	13.08	35.41	10.96	34.08	8.62	38.51	11.87	33.93	33.95	28.67	12.97	17.05	30.53	5.52	8.4	40.8	30.46	35.37	23.04	24.8	2.79	26.39	33.01	33.58	30.58	21.97	59.81	47.52	45.25	39.85	52.73	37.78	15.17	54.18	41.48	47.48	15.87	42.64	0
P21810	PGS1_HUMAN Biglycan OS=Homo sapiens GN=BGN PE=1 SV=2	BGN	3	0	14.13	49.01	11.25	8.76	0	14.27	7.85	0	5.48	3.1	37.36	47.4	14.84	0	22.64	0	51.87	12.79	0	0	0	0	6.09	2.95	2.56	27.9	13.96	0	63.27	13.99	5.56	2.75	0	10.56	0	0	10.55	5.4	6.07	24.08	0	5.94	9.52	3.55	0
P30084	ECHM_HUMAN Enoyl-CoA hydratase, mitochondrial OS=Homo sapiens GN=ECHS1 PE=1 SV=4	ECHS1	0	23.87	5.65	46.12	0	0	14.03	28.54	0	40.86	0	37.18	2.87	23.7	0	39.59	8.49	51.61	0	21.31	0	16.56	0	40.8	9.14	23.58	5.12	9.3	0	32.25	0	5.6	0	43.93	10.87	21.12	8.48	69.07	18.46	40.48	0	24.08	8.89	38.58	3.17	21.32	0
P02545	LMNA_HUMAN Prelamin-A/C OS=Homo sapiens GN=LMNA PE=1 SV=1	LMNA	6	8.95	14.13	8.65	33.75	14.61	11.22	25.68	0	0	2.74	6.2	2.87	11.85	14.84	2.83	8.49	2.87	0	25.57	13.88	0	2.8	0	3.05	17.69	7.68	9.3	2.79	5.86	5.5	5.6	22.24	2.75	2.72	7.92	28.28	5.31	10.55	10.79	0	9.03	5.93	8.9	0	7.11	0
P30086	PEBP1_HUMAN Phosphatidylethanolamine-binding protein 1 OS=Homo sapiens GN=PEBP1 PE=1 SV=3	PEBP1	27	44.76	11.31	20.18	5.62	0	0	51.37	0	59.92	10.96	55.77	11.5	41.48	2.97	39.59	39.61	34.41	6.48	42.62	41.64	24.84	16.81	65.91	9.14	35.37	17.92	34.1	0	32.25	16.5	27.98	19.46	32.95	5.44	71.28	53.73	82.35	76.46	62.07	0	45.15	11.85	44.51	25.4	28.42	0
P52565	GDIR1_HUMAN Rho GDP-dissociation inhibitor 1 OS=Homo sapiens GN=ARHGDIA PE=1 SV=3	ARHGDIA	3	0	5.65	2.88	5.62	2.92	0	5.71	0	5.45	2.74	3.1	0	2.96	2.97	2.83	2.83	0	0	6.39	2.78	2.76	8.4	3.14	3.05	0	0	3.1	0	8.8	0	2.8	0	2.75	2.72	5.28	5.66	5.31	7.91	2.7	0	3.01	0	5.94	0	3.55	0
P00915	CAH1_HUMAN Carbonic anhydrase 1 OS=Homo sapiens GN=CA1 PE=1 SV=2	CA1	12	8.95	2.83	0	5.62	5.84	0	0	41.86	10.9	16.44	6.2	0	2.96	2.97	0	0	0	0	4.26	0	11.04	61.63	9.42	0	5.9	0	0	19.54	5.86	2.75	0	25.02	0	0	2.64	5.66	0	13.18	5.4	45.5	0	29.63	2.97	0	28.42	18.08
P08758	ANXA5_HUMAN Annexin A5 OS=Homo sapiens GN=ANXA5 PE=1 SV=2	ANXA5	33.01	2.98	19.79	14.41	28.12	20.45	19.64	5.71	2.62	21.79	19.19	9.3	2.87	20.74	11.87	25.45	25.46	11.47	12.97	6.39	22.21	2.76	11.21	6.28	15.23	8.84	10.24	3.1	11.17	20.52	22.01	19.59	27.8	13.73	10.87	15.84	39.59	10.63	18.46	5.4	6.07	33.11	17.78	14.84	31.75	0	0
P24752	THIL_HUMAN Acetyl-CoA acetyltransferase, mitochondrial OS=Homo sapiens GN=ACAT1 PE=1 SV=1	ACAT1	0	44.76	5.65	14.41	0	0	8.42	25.68	2.62	51.75	0	55.77	0	11.85	0	2.83	5.66	14.34	0	42.62	0	30.36	0	65.91	6.09	17.69	10.24	31	2.79	49.84	5.5	11.19	5.56	35.7	0	60.72	11.31	103.61	23.73	62.07	0	27.09	5.93	11.87	0	42.64	0
P05091	ALDH2_HUMAN Aldehyde dehydrogenase, mitochondrial OS=Homo sapiens GN=ALDH2 PE=1 SV=2	ALDH2	0	17.9	2.83	17.3	0	0	2.81	2.85	0	35.41	0	15.49	0	20.74	0	5.66	2.83	25.8	0	12.79	0	8.28	0	9.42	6.09	14.74	0	3.1	0	8.8	2.75	22.38	0	43.93	0	18.48	2.83	31.88	0	24.29	3.03	24.08	0	14.84	0	3.55	0
P09525	ANXA4_HUMAN Annexin A4 OS=Homo sapiens GN=ANXA4 PE=1 SV=4	ANXA4	69.01	0	19.79	8.65	0	0	28.06	5.71	7.85	8.17	41.11	0	31.61	2.96	29.68	8.48	50.93	8.6	6.48	4.26	86.05	0	5.6	0	9.14	2.95	0	0	0	0	11	11.19	25.02	5.49	8.16	10.56	56.56	13.28	31.64	2.7	18.2	3.01	23.7	5.94	9.52	0	0
Q16822	PCKGM_HUMAN Phosphoenolpyruvate carboxykinase [GTP], mitochondrial OS=Homo sapiens GN=PCK2 PE=1 SV=3	PCK2	0	11.94	0	8.65	0	0	2.81	2.85	0	38.13	0	15.49	0	11.85	0	11.31	0	20.07	0	12.79	0	5.52	0	40.8	3.05	47.16	0	0	0	23.46	0	19.59	0	30.2	0	2.64	0	55.79	0	32.38	0	6.02	0	20.77	0	7.11	0
P00966	ASSY_HUMAN Argininosuccinate synthase OS=Homo sapiens GN=ASS1 PE=1 SV=2	ASS1	0	38.79	0	17.3	0	0	0	11.41	0	40.86	0	43.38	0	14.81	0	36.76	0	43.01	0	23.44	2.78	13.8	0	37.66	9.14	70.74	15.36	9.3	0	23.46	0	22.38	0	52.17	0	18.48	0	42.51	0	32.38	0	21.07	0	29.68	0	21.32	0
P02788	TRFL_HUMAN Lactotransferrin OS=Homo sapiens GN=LTF PE=1 SV=6	LTF	0	0	0	0	2.81	5.84	14.03	0	2.62	0	0	0	0	0	0	0	0	0	0	0	0	0	0	0	0	0	0	0	0	0	0	0	0	0	5.44	0	0	0	0	0	0	0	0	0	0	0	0
P51884	LUM_HUMAN Lumican OS=Homo sapiens GN=LUM PE=1 SV=2	LUM	12	8.95	16.96	11.53	22.5	20.45	8.42	19.98	7.85	0	19.19	9.3	45.98	23.7	20.77	14.14	14.15	8.6	12.97	8.52	16.65	5.52	8.4	15.69	9.14	8.84	15.36	18.6	16.75	20.52	2.75	11.19	8.34	10.98	5.44	10.56	11.31	2.66	2.64	16.19	15.17	21.07	11.85	5.94	47.62	17.76	0
Q14764	MVP_HUMAN Major vault protein OS=Homo sapiens GN=MVP PE=1 SV=4	MVP	0	0	8.48	5.77	2.81	0	11.22	0	0	2.72	0	0	0	0	0	2.83	5.66	0	0	0	8.33	0	0	0	6.09	0	0	0	0	2.93	0	0	5.56	0	0	2.64	5.66	7.97	13.18	0	9.1	0	0	2.97	0	0	0
Q93088	BHMT1_HUMAN Betaine--homocysteine S-methyltransferase 1 OS=Homo sapiens GN=BHMT PE=1 SV=2	BHMT	9	29.84	2.83	8.65	0	0	0	14.27	0	68.1	0	37.18	2.87	0	2.97	31.11	8.49	22.94	6.48	27.7	24.98	19.32	0	59.63	0	26.53	10.24	15.5	0	2.93	0	22.38	5.56	41.19	5.44	36.96	8.48	61.1	7.91	48.58	0	6.02	2.96	11.87	3.17	24.87	0
Q3LXA3	DHAK_HUMAN Bifunctional ATP-dependent dihydroxyacetone kinase/FAD-AMP lyase (cyclizing) OS=Homo sapiens GN=DAK PE=1 SV=2	DAK	0	0	0	11.53	0	0	0	5.71	0	5.45	0	15.49	0	0	0	2.83	0	11.47	0	6.39	0	0	2.8	3.14	0	14.74	0	0	0	0	0	8.39	8.34	27.46	0	5.28	0	18.6	0	8.1	0	0	0	0	0	3.55	0
P07195	LDHB_HUMAN L-lactate dehydrogenase B chain OS=Homo sapiens GN=LDHB PE=1 SV=2	LDHB	3	14.92	0	25.94	2.81	0	5.61	22.83	15.7	54.48	2.74	30.99	2.87	23.7	0	56.56	16.98	63.08	0	29.83	5.55	16.56	2.8	25.11	3.05	41.27	7.68	12.4	0	17.59	5.5	22.38	8.34	52.17	0	39.6	11.31	37.19	13.18	32.38	3.03	30.1	5.93	56.38	0	14.21	0
P01876	IGHA1_HUMAN Ig alpha-1 chain C region OS=Homo sapiens GN=IGHA1 PE=1 SV=2	IGHA1	3	0	22.61	31.71	28.12	26.29	25.25	2.85	0	0	0	6.2	25.86	14.81	29.68	11.31	25.46	22.94	6.48	21.31	30.53	35.88	30.82	12.55	9.14	0	20.48	55.81	5.58	52.78	13.75	2.8	11.12	5.49	24.47	10.56	0	5.31	5.27	18.89	36.4	21.07	35.56	14.84	53.97	21.32	3.01
P31946	1433B_HUMAN 14-3-3 protein beta/alpha OS=Homo sapiens GN=YWHAB PE=1 SV=3	YWHAB	6	8.95	2.83	2.88	5.62	2.92	14.03	0	7.85	10.9	8.22	6.2	0	2.96	0	5.66	5.66	2.87	0	6.39	11.1	5.52	5.6	3.14	0	8.84	2.56	6.2	5.58	5.86	0	5.6	8.34	8.24	5.44	5.28	8.48	7.97	10.55	5.4	3.03	6.02	11.85	2.97	6.35	10.66	9.04
P14625	ENPL_HUMAN Endoplasmin OS=Homo sapiens GN=HSP90B1 PE=1 SV=1	HSP90B1	0	0	14.13	11.53	16.87	5.84	14.03	2.85	0	0	2.74	6.2	2.87	2.96	11.87	16.97	14.15	2.87	0	0	0	2.76	0	0	12.18	8.84	7.68	6.2	0	11.73	0	5.6	2.78	2.75	32.62	13.2	8.48	2.66	15.82	5.4	9.1	18.06	8.89	11.87	6.35	0	0
P42765	THIM_HUMAN 3-ketoacyl-CoA thiolase, mitochondrial OS=Homo sapiens GN=ACAA2 PE=1 SV=2	ACAA2	0	8.95	0	14.41	2.81	0	0	0	0	21.79	0	6.2	0	2.96	0	5.66	2.83	14.34	0	6.39	0	5.52	0	12.55	0	20.63	0	0	0	5.86	0	2.8	2.78	19.22	0	7.92	5.66	26.57	5.27	24.29	0	9.03	2.96	2.97	0	7.11	0
P12814	ACTN1_HUMAN Alpha-actinin-1 OS=Homo sapiens GN=ACTN1 PE=1 SV=2	ACTN1	12	11.94	31.09	17.3	47.81	14.61	2.81	5.71	18.31	21.79	0	12.39	2.87	11.85	2.97	19.8	11.32	8.6	6.48	6.39	0	0	0	6.28	24.37	11.79	5.12	0	11.17	11.73	13.75	8.39	5.56	16.47	5.44	7.92	14.14	13.28	10.55	8.1	6.07	24.08	2.96	20.77	3.17	0	0
P35580	MYH10_HUMAN Myosin-10 OS=Homo sapiens GN=MYH10 PE=1 SV=3	MYH10	0	0	11.31	8.65	19.69	14.61	0	0	0	0	0	6.2	2.87	0	2.97	5.66	8.49	8.6	0	14.92	0	0	0	3.14	12.18	2.95	2.56	0	2.79	0	5.5	0	0	0	0	2.64	0	0	0	0	0	9.03	0	0	0	0	0
P11021	GRP78_HUMAN 78 kDa glucose-regulated protein OS=Homo sapiens GN=HSPA5 PE=1 SV=2	HSPA5	0	2.98	11.31	11.53	11.25	2.92	19.64	8.56	0	8.17	2.74	6.2	0	8.89	2.97	14.14	5.66	8.6	0	14.92	5.55	0	0	0	3.05	2.95	0	0	0	0	0	0	11.12	10.98	19.03	5.28	8.48	2.66	7.91	0	6.07	9.03	14.82	14.84	0	3.55	6.03
Q00610	CLH1_HUMAN Clathrin heavy chain 1 OS=Homo sapiens GN=CLTC PE=1 SV=5	CLTC	0	2.98	0	2.88	0	0	0	0	0	2.72	0	0	0	0	0	2.83	2.83	2.87	0	0	2.78	0	0	0	0	2.95	0	0	0	0	11	11.19	0	16.47	0	7.92	5.66	13.28	5.27	0	3.03	18.06	2.96	2.97	0	0	0
P37802	TAGL2_HUMAN Transgelin-2 OS=Homo sapiens GN=TAGLN2 PE=1 SV=3	TAGLN2	3	11.94	25.44	5.77	30.93	5.84	8.42	8.56	0	2.72	2.74	15.49	0	5.93	2.97	5.66	8.49	8.6	12.97	0	5.55	5.52	8.4	9.42	21.32	8.84	12.8	3.1	5.58	8.8	2.75	0	8.34	10.98	10.87	10.56	8.48	5.31	10.55	2.7	9.1	18.06	0	5.94	12.7	7.11	0
P05937	CALB1_HUMAN Calbindin OS=Homo sapiens GN=CALB1 PE=1 SV=2	CALB1	0	5.97	0	0	0	0	0	0	0	2.72	0	12.39	0	0	0	8.48	0	0	0	17.05	0	0	0	9.42	0	32.42	2.56	0	0	11.73	0	8.39	0	5.49	0	0	0	5.31	0	0	0	6.02	0	0	0	0	0
P30101	PDIA3_HUMAN Protein disulfide-isomerase A3 OS=Homo sapiens GN=PDIA3 PE=1 SV=4	PDIA3	3	0	11.31	5.77	14.06	8.76	19.64	5.71	0	0	5.48	3.1	5.75	8.89	5.94	8.48	14.15	5.73	0	6.39	5.55	0	11.21	3.14	6.09	17.69	0	0	5.58	5.86	2.75	5.6	11.12	5.49	24.47	5.28	8.48	5.31	26.37	5.4	6.07	6.02	8.89	11.87	3.17	0	0
P05783	K1C18_HUMAN Keratin, type I cytoskeletal 18 OS=Homo sapiens GN=KRT18 PE=1 SV=2	KRT18	0	2.98	0	2.88	5.62	0	11.22	0	7.85	0	0	6.2	0	2.96	2.97	8.48	0	8.6	0	10.65	5.55	0	0	3.14	3.05	2.95	5.12	6.2	0	2.93	0	5.6	5.56	2.75	0	10.56	5.66	13.28	15.82	5.4	3.03	21.07	0	0	0	3.55	0
P00441	SODC_HUMAN Superoxide dismutase [Cu-Zn] OS=Homo sapiens GN=SOD1 PE=1 SV=2	SOD1	18	23.87	2.83	5.77	0	0	2.81	2.85	0	21.79	8.22	37.18	0	5.93	0	8.48	5.66	5.73	0	14.92	13.88	16.56	5.6	28.25	0	8.84	10.24	21.7	11.17	14.66	2.75	5.6	0	8.24	0	26.4	16.97	29.22	26.37	21.59	0	6.02	2.96	5.94	12.7	17.76	6.03
P04792	HSPB1_HUMAN Heat shock protein beta-1 OS=Homo sapiens GN=HSPB1 PE=1 SV=2	HSPB1	18	14.92	28.27	23.06	19.69	5.84	30.86	28.54	7.85	16.34	27.41	15.49	17.24	17.78	23.74	22.62	36.78	17.2	12.97	19.18	36.08	2.76	11.21	9.42	18.28	2.95	7.68	15.5	8.38	26.39	19.26	11.19	30.58	19.22	5.44	21.12	36.76	13.28	55.37	13.49	0	12.04	8.89	20.77	28.57	3.55	3.01
P24821	TENA_HUMAN Tenascin OS=Homo sapiens GN=TNC PE=1 SV=3	TNC	0	0	14.13	0	22.5	0	0	5.71	0	0	0	0	0	29.63	0	2.83	0	0	0	0	0	0	0	0	12.18	0	5.12	3.1	16.75	0	27.51	0	8.34	0	0	5.28	0	0	0	0	0	15.05	0	0	0	0	0
P08572	CO4A2_HUMAN Collagen alpha-2(IV) chain OS=Homo sapiens GN=COL4A2 PE=1 SV=4	COL4A2	0	2.98	14.13	11.53	50.62	29.21	0	28.54	0	13.62	0	3.1	0	35.55	2.97	5.66	8.49	25.8	0	21.31	0	5.52	0	3.14	18.28	5.9	20.48	9.3	0	20.52	38.51	19.59	0	19.22	0	15.84	0	26.57	0	2.7	0	33.11	2.96	41.55	0	7.11	0
P09382	LEG1_HUMAN Galectin-1 OS=Homo sapiens GN=LGALS1 PE=1 SV=2	LGALS1	18	0	14.13	11.53	19.69	11.69	16.83	8.56	5.23	5.45	8.22	3.1	0	8.89	11.87	8.48	16.98	0	0	8.52	11.1	2.76	2.8	0	9.14	0	5.12	3.1	5.58	8.8	5.5	0	5.56	0	19.03	13.2	16.97	5.31	39.55	16.19	9.1	12.04	0	8.9	25.4	0	0
Q01995	TAGL_HUMAN Transgelin OS=Homo sapiens GN=TAGLN PE=1 SV=4	TAGLN	6	5.97	59.36	17.3	70.3	17.53	2.81	28.54	15.7	5.45	0	3.1	5.75	8.89	20.77	2.83	22.64	2.87	6.48	14.92	0	0	0	3.14	36.55	0	12.8	6.2	16.75	17.59	2.75	2.8	2.78	10.98	2.72	10.56	19.8	5.31	0	0	6.07	27.09	5.93	17.81	15.87	3.55	0
P02792	FRIL_HUMAN Ferritin light chain OS=Homo sapiens GN=FTL PE=1 SV=2	FTL	3	5.97	5.65	5.77	8.44	2.92	16.83	0	18.31	24.51	10.96	12.39	5.75	8.89	8.9	8.48	5.66	0	0	2.13	5.55	5.52	2.8	21.97	0	2.95	0	0	11.17	20.52	2.75	8.39	2.78	0	0	2.64	5.66	0	0	0	6.07	0	0	0	31.75	10.66	0
P07237	PDIA1_HUMAN Protein disulfide-isomerase OS=Homo sapiens GN=P4HB PE=1 SV=3	P4HB	6	0	5.65	0	8.44	0	8.42	0	5.23	16.34	0	3.1	0	0	0	14.14	14.15	5.73	0	2.13	8.33	0	11.21	3.14	0	5.9	2.56	6.2	0	2.93	0	0	0	0	10.87	2.64	8.48	7.97	36.91	2.7	3.03	9.03	8.89	2.97	3.17	7.11	0
P02511	CRYAB_HUMAN Alpha-crystallin B chain OS=Homo sapiens GN=CRYAB PE=1 SV=2	CRYAB	45.01	2.98	11.31	11.53	2.81	0	28.06	0	10.46	32.69	27.41	9.3	0	0	20.77	22.62	33.95	11.47	0	19.18	52.74	30.36	14.01	28.25	0	0	12.8	12.4	0	17.59	0	0	5.56	2.75	0	2.64	31.11	7.97	89.64	13.49	6.07	12.04	17.78	14.84	25.4	14.21	0
P02790	HEMO_HUMAN Hemopexin OS=Homo sapiens GN=HPX PE=1 SV=2	HPX	15	5.97	8.48	17.3	0	0	5.61	2.85	15.7	8.17	8.22	6.2	40.23	8.89	11.87	2.83	0	2.87	0	0	16.65	24.84	2.8	6.28	9.14	0	0	12.4	11.17	8.8	22.01	0	8.34	0	29.91	15.84	22.62	2.66	0	18.89	18.2	3.01	8.89	0	50.8	7.11	3.01
P63104	1433Z_HUMAN 14-3-3 protein zeta/delta OS=Homo sapiens GN=YWHAZ PE=1 SV=1	YWHAZ	6	2.98	16.96	5.77	8.44	8.76	11.22	0	2.62	8.17	2.74	3.1	0	8.89	11.87	11.31	11.32	5.73	6.48	10.65	0	0	5.6	3.14	6.09	8.84	5.12	6.2	8.38	0	5.5	0	5.56	5.49	27.19	5.28	11.31	0	15.82	2.7	0	12.04	11.85	5.94	3.17	0	9.04
P17661	DESM_HUMAN Desmin OS=Homo sapiens GN=DES PE=1 SV=3	DES	0	5.97	0	14.41	25.31	23.37	8.42	0	13.08	2.72	5.48	6.2	0	2.96	0	0	11.32	5.73	0	8.52	19.43	0	22.41	6.28	0	0	2.56	6.2	2.79	0	0	11.19	13.9	0	2.72	5.28	22.62	0	21.09	0	0	0	2.96	0	6.35	7.11	0
P02042	HBD_HUMAN Hemoglobin subunit delta OS=Homo sapiens GN=HBD PE=1 SV=2	HBD	9	8.95	16.96	5.77	19.69	11.69	5.61	19.98	52.32	13.62	32.89	24.79	0	11.85	17.81	16.97	8.49	14.34	12.97	12.79	0	19.32	56.03	0	15.23	11.79	2.56	0	39.09	26.39	0	5.6	27.8	5.49	5.44	5.28	28.28	21.25	39.55	35.08	45.5	9.03	26.67	17.81	0	14.21	18.08
P34896	GLYC_HUMAN Serine hydroxymethyltransferase, cytosolic OS=Homo sapiens GN=SHMT1 PE=1 SV=1	SHMT1	0	2.98	0	2.88	0	0	0	2.85	0	8.17	0	0	2.87	0	0	0	0	2.87	0	0	0	0	0	0	0	0	0	3.1	0	0	0	0	0	5.49	0	0	0	7.97	0	5.4	0	3.01	0	0	0	0	0
P02452	CO1A1_HUMAN Collagen alpha-1(I) chain OS=Homo sapiens GN=COL1A1 PE=1 SV=5	COL1A1	0	5.97	81.98	74.95	78.74	75.96	30.86	71.34	18.31	5.45	8.22	15.49	83.34	47.4	100.91	39.59	82.05	40.14	0	53.27	11.1	13.8	0	3.14	85.29	58.95	7.68	18.6	22.34	11.73	151.29	50.36	38.92	21.97	0	13.2	5.66	7.97	5.27	5.4	51.57	63.21	44.45	41.55	19.05	14.21	0
P38646	GRP75_HUMAN Stress-70 protein, mitochondrial OS=Homo sapiens GN=HSPA9 PE=1 SV=2	HSPA9	0	0	0	2.88	0	0	16.83	2.85	2.62	5.45	0	3.1	0	0	0	2.83	0	5.73	0	10.65	0	2.76	0	0	6.09	5.9	0	6.2	0	5.86	0	8.39	5.56	8.24	0	5.28	5.66	5.31	5.27	5.4	0	3.01	11.85	8.9	0	3.55	0
P05023	AT1A1_HUMAN Sodium/potassium-transporting ATPase subunit alpha-1 OS=Homo sapiens GN=ATP1A1 PE=1 SV=1	ATP1A1	0	5.97	0	8.65	0	0	0	28.54	2.62	5.45	0	6.2	0	32.59	0	2.83	0	0	0	14.92	0	0	0	3.14	0	11.79	0	0	0	5.86	5.5	8.39	0	2.75	2.72	21.12	0	23.91	2.64	16.19	0	15.05	0	23.74	0	0	0
P68104	EF1A1_HUMAN Elongation factor 1-alpha 1 OS=Homo sapiens GN=EEF1A1 PE=1 SV=1	EEF1A1	24	23.87	8.48	11.53	16.87	14.61	16.83	5.71	0	35.41	10.96	24.79	8.62	20.74	5.94	33.93	31.12	25.8	0	12.79	33.31	8.28	14.01	21.97	6.09	8.84	12.8	18.6	5.58	17.59	11	11.19	11.12	21.97	32.62	21.12	16.97	26.57	26.37	13.49	9.1	33.11	11.85	35.61	9.52	7.11	3.01
P48735	IDHP_HUMAN Isocitrate dehydrogenase [NADP], mitochondrial OS=Homo sapiens GN=IDH2 PE=1 SV=2	IDH2	0	14.92	0	17.3	0	2.92	25.25	48.51	10.46	32.69	0	21.69	0	62.22	0	25.45	2.83	11.47	0	21.31	2.78	8.28	0	28.25	9.14	53.06	0	12.4	0	11.73	13.75	33.58	0	35.7	0	36.96	5.66	26.57	18.46	35.08	3.03	30.1	5.93	50.45	0	10.66	0
P14550	AK1A1_HUMAN Alcohol dehydrogenase [NADP(+)] OS=Homo sapiens GN=AKR1A1 PE=1 SV=3	AKR1A1	6	17.9	0	8.65	0	0	2.81	5.71	0	24.51	0	18.59	0	0	0	5.66	0	5.73	0	10.65	13.88	8.28	2.8	12.55	3.05	14.74	5.12	3.1	0	8.8	0	2.8	0	24.71	0	7.92	0	31.88	2.64	13.49	0	6.02	2.96	5.94	0	7.11	0
P12110	CO6A2_HUMAN Collagen alpha-2(VI) chain OS=Homo sapiens GN=COL6A2 PE=1 SV=4	COL6A2	0	0	22.61	5.77	16.87	11.69	0	2.85	0	0	0	0	0	0	0	0	0	0	0	2.13	5.55	0	0	0	0	0	0	3.1	22.34	0	11	5.6	22.24	0	0	0	0	0	0	0	0	3.01	0	0	0	0	0
P02794	FRIH_HUMAN Ferritin heavy chain OS=Homo sapiens GN=FTH1 PE=1 SV=2	FTH1	15	0	5.65	5.77	8.44	0	16.83	0	5.23	2.72	19.19	3.1	2.87	0	2.97	5.66	31.12	0	0	0	19.43	0	0	12.55	0	2.95	0	0	2.79	2.93	0	2.8	0	0	0	0	22.62	0	7.91	0	0	0	8.89	0	9.52	3.55	3.01
P26038	MOES_HUMAN Moesin OS=Homo sapiens GN=MSN PE=1 SV=3	MSN	12	11.94	0	2.88	2.81	0	0	5.71	0	2.72	2.74	9.3	0	5.93	0	8.48	2.83	5.73	0	6.39	8.33	2.76	8.4	3.14	3.05	2.95	5.12	6.2	0	8.8	0	0	0	2.75	0	2.64	2.83	7.97	5.27	2.7	0	0	2.96	2.97	3.17	3.55	0
P11142	HSP7C_HUMAN Heat shock cognate 71 kDa protein OS=Homo sapiens GN=HSPA8 PE=1 SV=1	HSPA8	0	0	0	2.88	8.44	8.76	2.81	0	2.62	8.17	0	9.3	0	17.78	0	5.66	11.32	14.34	6.48	10.65	2.78	2.76	2.8	6.28	6.09	2.95	5.12	3.1	0	5.86	0	2.8	0	5.49	5.44	2.64	11.31	2.66	7.91	2.7	3.03	9.03	0	5.94	0	3.55	3.01
P23528	COF1_HUMAN Cofilin-1 OS=Homo sapiens GN=CFL1 PE=1 SV=3	CFL1	15	8.95	5.65	17.3	16.87	14.61	14.03	14.27	2.62	8.17	0	18.59	0	14.81	11.87	25.45	8.49	5.73	0	2.13	19.43	5.52	16.81	18.83	6.09	11.79	7.68	15.5	8.38	11.73	2.75	0	0	2.75	10.87	15.84	11.31	7.97	23.73	10.79	12.13	24.08	11.85	17.81	6.35	7.11	0
P05787	K2C8_HUMAN Keratin, type II cytoskeletal 8 OS=Homo sapiens GN=KRT8 PE=1 SV=7	KRT8	0	5.97	5.65	8.65	8.44	11.69	19.64	2.85	15.7	2.72	0	9.3	0	20.74	5.94	16.97	11.32	8.6	0	12.79	8.33	0	0	6.28	6.09	2.95	5.12	3.1	0	5.86	19.26	25.18	8.34	5.49	0	23.76	14.14	18.6	23.73	8.1	0	33.11	2.96	14.84	0	10.66	0
Q15274	NADC_HUMAN Nicotinate-nucleotide pyrophosphorylase [carboxylating] OS=Homo sapiens GN=QPRT PE=1 SV=3	QPRT	0	5.97	0	0	0	0	0	0	0	0	0	0	0	0	0	0	0	2.87	0	0	0	0	0	3.14	0	5.9	5.12	0	0	5.86	0	0	0	2.75	0	0	0	0	0	0	0	0	0	0	0	14.21	0
P00738	HPT_HUMAN Haptoglobin OS=Homo sapiens GN=HP PE=1 SV=1	HP	0	0	0	2.88	16.87	5.84	0	0	13.08	10.9	0	0	0	0	17.81	0	2.83	0	0	17.05	2.78	2.76	0	6.28	0	0	5.12	15.5	0	0	8.25	11.19	0	0	65.25	44.88	2.83	0	15.82	18.89	12.13	3.01	5.93	0	25.4	35.53	0
P01023	A2MG_HUMAN Alpha-2-macroglobulin OS=Homo sapiens GN=A2M PE=1 SV=3	A2M	0	0	5.65	0	0	0	5.61	0	0	0	0	0	2.87	0	2.97	0	0	0	0	0	5.55	0	0	0	0	0	0	6.2	2.79	5.86	0	0	25.02	0	5.44	0	0	0	0	0	18.2	0	23.7	0	0	0	3.01
P22695	QCR2_HUMAN Cytochrome b-c1 complex subunit 2, mitochondrial OS=Homo sapiens GN=UQCRC2 PE=1 SV=3	UQCRC2	0	2.98	0	0	0	2.92	0	0	0	5.45	0	3.1	0	5.93	0	8.48	0	11.47	0	4.26	0	0	0	3.14	0	8.84	2.56	3.1	0	5.86	0	0	0	5.49	0	5.28	0	5.31	0	2.7	0	6.02	0	5.94	0	0	0
O14745	NHRF1_HUMAN Na(+)/H(+) exchange regulatory cofactor NHE-RF1 OS=Homo sapiens GN=SLC9A3R1 PE=1 SV=4	SLC9A3R1	0	11.94	0	0	2.81	0	0	0	0	10.9	0	21.69	0	0	2.97	5.66	0	8.6	0	27.7	2.78	0	0	34.52	0	5.9	5.12	3.1	0	11.73	2.75	5.6	0	8.24	0	15.84	0	15.94	0	8.1	0	3.01	0	0	0	14.21	0
P02774	VTDB_HUMAN Vitamin D-binding protein OS=Homo sapiens GN=GC PE=1 SV=1	GC	6	5.97	11.31	14.41	2.81	0	14.03	5.71	0	0	10.96	9.3	2.87	5.93	5.94	11.31	11.32	11.47	6.48	6.39	13.88	19.32	5.6	9.42	9.14	2.95	2.56	6.2	13.96	5.86	0	2.8	0	0	19.03	10.56	11.31	7.97	2.64	21.59	15.17	9.03	5.93	5.94	53.97	7.11	18.08
P15311	EZRI_HUMAN Ezrin OS=Homo sapiens GN=EZR PE=1 SV=4	EZR	3	11.94	8.48	11.53	8.44	8.76	0	2.85	2.62	13.62	5.48	12.39	8.62	8.89	5.94	22.62	25.46	14.34	0	2.13	24.98	2.76	2.8	12.55	3.05	17.69	5.12	6.2	0	5.86	2.75	8.39	2.78	5.49	0	13.2	19.8	18.6	2.64	10.79	0	12.04	0	11.87	0	7.11	0
P09493	TPM1_HUMAN Tropomyosin alpha-1 chain OS=Homo sapiens GN=TPM1 PE=1 SV=2	TPM1	6	8.95	28.27	11.53	53.43	8.76	8.42	22.83	7.85	2.72	0	9.3	0	8.89	8.9	5.66	14.15	5.73	0	10.65	5.55	5.52	0	9.42	27.42	5.9	10.24	9.3	11.17	17.59	0	5.6	5.56	5.49	5.44	7.92	8.48	5.31	7.91	0	0	3.01	5.93	8.9	9.52	7.11	0
P08263	GSTA1_HUMAN Glutathione S-transferase A1 OS=Homo sapiens GN=GSTA1 PE=1 SV=3	GSTA1	15	26.86	2.83	28.83	0	0	0	22.83	0	68.1	2.74	30.99	0	2.96	0	25.45	16.98	37.27	0	27.7	16.65	38.64	0	50.22	0	53.06	17.92	40.3	0	32.25	0	36.37	19.46	54.92	2.72	5.28	31.11	58.44	34.27	37.78	0	15.05	20.74	20.77	28.57	31.98	0
P29972	AQP1_HUMAN Aquaporin-1 OS=Homo sapiens GN=AQP1 PE=1 SV=3	AQP1	0	5.97	0	2.88	0	0	0	0	0	10.9	0	6.2	0	0	0	5.66	0	20.07	0	2.13	0	2.76	2.8	6.28	0	0	2.56	3.1	0	5.86	0	5.6	2.78	13.73	0	5.28	0	7.97	2.64	8.1	0	6.02	0	0	0	7.11	3.01
P98164	LRP2_HUMAN Low-density lipoprotein receptor-related protein 2 OS=Homo sapiens GN=LRP2 PE=1 SV=3	LRP2	0	2.98	0	5.77	0	0	2.81	2.85	0	5.45	0	15.49	0	0	0	8.48	0	2.87	0	2.13	0	2.76	0	0	0	11.79	12.8	3.1	0	5.86	0	0	0	2.75	0	5.28	0	7.97	0	5.4	0	12.04	2.96	8.9	0	10.66	0
P04908	H2A1B_HUMAN Histone H2A type 1-B/E OS=Homo sapiens GN=HIST1H2AB PE=1 SV=2	HIST1H2AB	18	11.94	25.44	23.06	25.31	14.61	19.64	25.68	23.54	46.3	19.19	21.69	11.5	26.66	17.81	16.97	25.46	25.8	25.93	21.31	19.43	11.04	16.81	6.28	21.32	20.63	15.36	18.6	8.38	17.59	24.76	22.38	33.36	16.47	51.65	76.56	101.8	79.7	84.37	45.88	15.17	24.08	17.78	20.77	6.35	10.66	0
Q09666	AHNK_HUMAN Neuroblast differentiation-associated protein AHNAK OS=Homo sapiens GN=AHNAK PE=1 SV=2	AHNAK	0	0	0	0	5.62	5.84	0	8.56	0	0	0	3.1	0	8.89	0	2.83	5.66	0	0	6.39	0	0	2.8	3.14	0	2.95	5.12	0	0	0	0	2.8	5.56	2.75	0	0	0	0	2.64	0	3.03	0	2.96	2.97	0	0	0
P62937	PPIA_HUMAN Peptidyl-prolyl cis-trans isomerase A OS=Homo sapiens GN=PPIA PE=1 SV=2	PPIA	15	14.92	22.61	11.53	28.12	11.69	30.86	25.68	13.08	19.07	8.22	21.69	2.87	35.55	8.9	19.8	33.95	17.2	12.97	14.92	19.43	5.52	8.4	18.83	15.23	17.69	10.24	9.3	5.58	17.59	8.25	2.8	0	2.75	40.78	36.96	28.28	34.54	34.27	21.59	12.13	30.1	14.82	20.77	6.35	14.21	0
P00918	CAH2_HUMAN Carbonic anhydrase 2 OS=Homo sapiens GN=CA2 PE=1 SV=2	CA2	0	14.92	5.65	5.77	2.81	2.92	2.81	5.71	20.93	19.07	8.22	15.49	2.87	8.89	5.94	5.66	11.32	8.6	6.48	19.18	2.78	0	2.8	15.69	6.09	5.9	2.56	0	0	5.86	2.75	16.79	13.9	21.97	0	7.92	0	18.6	0	21.59	6.07	9.03	5.93	5.94	0	14.21	3.01
Q9GZM7	TINAL_HUMAN Tubulointerstitial nephritis antigen-like OS=Homo sapiens GN=TINAGL1 PE=1 SV=1	TINAGL1	0	0	2.83	5.77	36.56	2.92	0	2.85	0	0	0	0	0	5.93	0	0	0	0	0	4.26	0	0	0	0	0	0	0	0	0	5.86	8.25	0	0	0	0	2.64	0	2.66	0	2.7	0	24.08	0	8.9	0	3.55	0
P02766	TTHY_HUMAN Transthyretin OS=Homo sapiens GN=TTR PE=1 SV=1	TTR	3	20.89	33.92	37.48	19.69	5.84	14.03	17.12	18.31	24.51	19.19	18.59	22.99	20.74	11.87	11.31	5.66	11.47	0	6.39	19.43	35.88	19.61	43.94	6.09	5.9	15.36	31	25.13	29.32	11	11.19	8.34	2.75	16.31	0	2.83	13.28	7.91	37.78	30.34	15.05	17.78	17.81	50.8	7.11	9.04
O15540	FABP7_HUMAN Fatty acid-binding protein, brain OS=Homo sapiens GN=FABP7 PE=1 SV=3	FABP7	33.01	2.98	0	0	0	0	0	0	0	0	0	0	0	0	0	0	0	0	0	0	27.76	0	11.21	0	0	0	0	0	0	0	0	2.8	0	0	13.59	0	0	0	0	0	0	0	0	0	0	0	0
Q06830	PRDX1_HUMAN Peroxiredoxin-1 OS=Homo sapiens GN=PRDX1 PE=1 SV=1	PRDX1	18	20.89	5.65	5.77	2.81	0	2.81	5.71	5.23	51.75	10.96	37.18	0	11.85	0	19.8	2.83	11.47	6.48	10.65	22.21	2.76	8.4	43.94	0	8.84	20.48	27.9	5.58	11.73	2.75	8.39	2.78	8.24	2.72	18.48	8.48	10.63	18.46	10.79	0	18.06	0	14.84	0	17.76	0
P62805	H4_HUMAN Histone H4 OS=Homo sapiens GN=HIST1H4A PE=1 SV=2	HIST1H4A	33.01	32.83	42.4	28.83	47.81	32.13	33.67	39.95	31.39	32.69	21.93	34.08	28.74	35.55	32.65	36.76	48.1	34.41	0	34.09	33.31	16.56	25.21	28.25	36.55	26.53	28.16	34.1	22.34	23.46	49.51	36.37	55.59	38.44	65.25	36.96	76.35	63.76	52.73	40.48	18.2	48.16	38.52	47.48	12.7	21.32	0
P40926	MDHM_HUMAN Malate dehydrogenase, mitochondrial OS=Homo sapiens GN=MDH2 PE=1 SV=3	MDH2	0	17.9	8.48	23.06	14.06	5.84	39.28	28.54	0	32.69	0	15.49	0	29.63	2.97	19.8	11.32	17.2	0	19.18	0	5.52	5.6	15.69	12.18	38.32	2.56	12.4	2.79	11.73	11	13.99	5.56	27.46	13.59	21.12	2.83	21.25	10.55	21.59	0	30.1	5.93	29.68	3.17	14.21	0
P11310	ACADM_HUMAN Medium-chain specific acyl-CoA dehydrogenase, mitochondrial OS=Homo sapiens GN=ACADM PE=1 SV=1	ACADM	0	8.95	0	0	0	0	0	8.56	0	5.45	0	9.3	0	0	0	0	2.83	11.47	0	12.79	0	16.56	0	12.55	0	2.95	5.12	6.2	0	11.73	0	2.8	0	10.98	0	5.28	0	10.63	0	2.7	0	0	0	5.94	0	7.11	0
Q9H0W9	CK054_HUMAN Ester hydrolase C11orf54 OS=Homo sapiens GN=C11orf54 PE=1 SV=1	C11orf54	3	17.9	2.83	8.65	0	2.92	0	5.71	0	19.07	2.74	12.39	0	2.96	2.97	8.48	8.49	17.2	0	6.39	11.1	8.28	2.8	18.83	6.09	11.79	5.12	9.3	0	20.52	0	19.59	8.34	16.47	0	21.12	14.14	29.22	18.46	29.69	0	12.04	2.96	11.87	0	7.11	0
Q96QV6	H2A1A_HUMAN Histone H2A type 1-A OS=Homo sapiens GN=HIST1H2AA PE=1 SV=3	HIST1H2AA	30.01	11.94	36.75	20.18	28.12	11.69	8.42	11.41	7.85	10.9	30.15	34.08	8.62	14.81	11.87	33.93	28.29	14.34	0	34.09	38.86	11.04	11.21	18.83	18.28	14.74	25.6	21.7	25.13	17.59	19.26	19.59	25.02	19.22	35.34	39.6	42.42	31.88	39.55	26.99	9.1	18.06	26.67	26.71	12.7	7.11	0
Q01813	K6PP_HUMAN 6-phosphofructokinase type C OS=Homo sapiens GN=PFKP PE=1 SV=2	PFKP	21	0	0	0	0	0	0	0	0	0	5.48	0	0	0	8.9	0	14.15	0	0	0	16.65	0	2.8	0	3.05	0	0	0	2.79	0	2.75	0	0	0	2.72	0	14.14	0	2.64	0	0	0	8.89	0	0	0	0
Q05682	CALD1_HUMAN Caldesmon OS=Homo sapiens GN=CALD1 PE=1 SV=3	CALD1	3	0	5.65	2.88	16.87	2.92	0	2.85	0	0	0	0	0	0	0	0	2.83	0	0	0	0	0	0	0	0	0	2.56	0	0	0	0	0	0	0	0	0	0	0	0	0	0	0	0	0	0	0	12.06
P01859	IGHG2_HUMAN Ig gamma-2 chain C region OS=Homo sapiens GN=IGHG2 PE=1 SV=2	IGHG2	0	0	50.88	43.24	8.44	11.69	36.48	8.56	10.46	8.17	8.22	12.39	37.36	32.59	29.68	14.14	14.15	2.87	6.48	6.39	27.76	46.91	8.4	6.28	15.23	2.95	5.12	31	19.54	11.73	22.01	5.6	16.68	8.24	89.72	44.88	31.11	5.31	5.27	26.99	45.5	27.09	38.52	8.9	22.22	3.55	21.1
P55268	LAMB2_HUMAN Laminin subunit beta-2 OS=Homo sapiens GN=LAMB2 PE=1 SV=2	LAMB2	3	0	14.13	5.77	22.5	8.76	0	2.85	0	0	0	0	0	8.89	0	2.83	11.32	5.73	0	0	0	0	0	3.14	6.09	2.95	7.68	0	0	0	5.5	5.6	0	0	0	0	0	0	2.64	0	3.03	3.01	5.93	2.97	0	3.55	0
P61978	HNRPK_HUMAN Heterogeneous nuclear ribonucleoprotein K OS=Homo sapiens GN=HNRNPK PE=1 SV=1	HNRNPK	9	5.97	0	2.88	5.62	0	0	0	0	5.45	2.74	6.2	0	2.96	0	5.66	2.83	2.87	12.97	0	8.33	2.76	2.8	3.14	3.05	0	7.68	3.1	5.58	0	5.5	0	11.12	5.49	2.72	5.28	0	10.63	5.27	2.7	0	3.01	0	5.94	0	0	0
P13639	EF2_HUMAN Elongation factor 2 OS=Homo sapiens GN=EEF2 PE=1 SV=4	EEF2	6	8.95	0	2.88	0	0	2.81	0	0	0	0	6.2	0	0	2.97	0	0	0	0	0	5.55	2.76	5.6	0	3.05	2.95	0	0	0	0	11	5.6	0	5.49	8.16	5.28	0	0	2.64	0	0	0	0	2.97	0	0	0
P51888	PRELP_HUMAN Prolargin OS=Homo sapiens GN=PRELP PE=1 SV=1	PRELP	0	0	2.83	2.88	5.62	0	0	2.85	0	0	0	0	17.24	2.96	17.81	0	0	0	0	6.39	0	0	0	0	6.09	0	0	0	0	0	13.75	0	0	0	0	0	5.66	0	2.64	0	3.03	9.03	5.93	0	3.17	0	0
P35754	GLRX1_HUMAN Glutaredoxin-1 OS=Homo sapiens GN=GLRX PE=1 SV=2	GLRX	0	0	0	2.88	0	0	0	0	2.62	2.72	0	3.1	0	0	0	0	0	0	0	10.65	0	5.52	0	0	0	0	0	0	0	2.93	0	2.8	8.34	5.49	0	5.28	0	10.63	10.55	8.1	0	0	0	0	0	0	0
P30048	PRDX3_HUMAN Thioredoxin-dependent peroxide reductase, mitochondrial OS=Homo sapiens GN=PRDX3 PE=1 SV=3	PRDX3	0	2.98	0	17.3	2.81	2.92	11.22	11.41	0	10.9	0	18.59	0	17.78	0	16.97	2.83	17.2	0	6.39	0	5.52	0	6.28	9.14	8.84	2.56	3.1	0	0	11	19.59	0	30.2	0	18.48	5.66	18.6	2.64	13.49	0	12.04	0	17.81	0	7.11	0
P33778	H2B1B_HUMAN Histone H2B type 1-B OS=Homo sapiens GN=HIST1H2BB PE=1 SV=2	HIST1H2BB	0	0	28.27	37.48	22.5	20.45	19.64	37.1	5.23	8.17	0	0	11.5	23.7	11.87	22.62	42.44	14.34	12.97	17.05	0	0	0	0	21.32	29.48	0	0	0	0	16.5	11.19	30.58	21.97	24.47	31.68	48.07	37.19	44.82	24.29	15.17	18.06	20.74	20.77	0	0	0
P13804	ETFA_HUMAN Electron transfer flavoprotein subunit alpha, mitochondrial OS=Homo sapiens GN=ETFA PE=1 SV=1	ETFA	3	5.97	0	8.65	0	0	2.81	5.71	0	16.34	0	6.2	0	8.89	0	14.14	2.83	25.8	0	4.26	0	0	0	9.42	0	23.58	5.12	3.1	0	5.86	2.75	11.19	0	16.47	0	2.64	0	10.63	2.64	5.4	0	9.03	0	5.94	0	0	0
P06396	GELS_HUMAN Gelsolin OS=Homo sapiens GN=GSN PE=1 SV=1	GSN	0	0	8.48	11.53	25.31	20.45	5.61	11.41	5.23	8.17	0	0	8.62	0	2.97	2.83	5.66	5.73	0	0	0	0	0	0	9.14	8.84	0	0	0	2.93	5.5	0	11.12	2.75	0	5.28	2.83	5.31	5.27	2.7	9.1	6.02	2.96	5.94	0	3.55	0
P27797	CALR_HUMAN Calreticulin OS=Homo sapiens GN=CALR PE=1 SV=1	CALR	3	2.98	5.65	2.88	2.81	2.92	0	5.71	0	10.9	0	0	0	2.96	0	5.66	2.83	8.6	0	2.13	0	0	0	0	0	0	2.56	0	0	5.86	2.75	0	0	0	8.16	7.92	8.48	7.97	7.91	8.1	0	3.01	0	2.97	3.17	0	0
P18669	PGAM1_HUMAN Phosphoglycerate mutase 1 OS=Homo sapiens GN=PGAM1 PE=1 SV=2	PGAM1	15	5.97	8.48	0	5.62	5.84	19.64	8.56	0	2.72	10.96	6.2	8.62	2.96	8.9	2.83	19.81	8.6	0	2.13	30.53	0	8.4	3.14	0	2.95	2.56	6.2	0	2.93	5.5	0	0	5.49	13.59	15.84	36.76	13.28	47.46	5.4	6.07	3.01	14.82	8.9	9.52	0	0
P39060	COIA1_HUMAN Collagen alpha-1(XVIII) chain OS=Homo sapiens GN=COL18A1 PE=1 SV=5	COL18A1	0	0	5.65	8.65	19.69	8.76	0	2.85	0	5.45	0	0	0	2.96	0	2.83	0	5.73	12.97	10.65	0	0	0	3.14	0	5.9	10.24	0	2.79	14.66	0	0	0	8.24	0	5.28	0	7.97	2.64	2.7	0	3.01	0	2.97	0	0	0
P22626	ROA2_HUMAN Heterogeneous nuclear ribonucleoproteins A2/B1 OS=Homo sapiens GN=HNRNPA2B1 PE=1 SV=2	HNRNPA2B1	0	0	0	0	0	11.69	0	2.85	0	2.72	0	0	2.87	2.96	0	8.48	2.83	8.6	0	2.13	0	2.76	0	0	6.09	0	0	0	0	0	2.75	5.6	5.56	5.49	5.44	7.92	5.66	13.28	10.55	10.79	0	9.03	5.93	5.94	0	3.55	0
Q96CM8	ACSF2_HUMAN Acyl-CoA synthetase family member 2, mitochondrial OS=Homo sapiens GN=ACSF2 PE=1 SV=2	ACSF2	0	2.98	0	0	0	0	0	0	0	2.72	0	0	0	0	0	0	0	5.73	0	2.13	0	0	0	3.14	0	5.9	5.12	3.1	0	11.73	0	0	0	2.75	0	0	0	18.6	0	5.4	0	6.02	0	0	0	0	0
P38606	VATA_HUMAN V-type proton ATPase catalytic subunit A OS=Homo sapiens GN=ATP6V1A PE=1 SV=2	ATP6V1A	6	5.97	0	0	0	0	0	0	5.23	0	0	3.1	0	5.93	0	0	0	5.73	0	0	2.78	0	0	9.42	6.09	5.9	0	3.1	0	0	0	2.8	0	10.98	0	0	0	10.63	0	0	0	0	0	0	0	3.55	0
P07327	ADH1A_HUMAN Alcohol dehydrogenase 1A OS=Homo sapiens GN=ADH1A PE=1 SV=2	ADH1A	0	2.98	2.83	2.88	0	0	0	8.56	0	5.45	0	0	0	5.93	0	0	0	0	0	2.13	0	0	2.8	0	0	0	0	0	0	5.86	11	0	0	0	0	10.56	0	2.66	0	2.7	0	12.04	0	14.84	0	3.55	0
P08123	CO1A2_HUMAN Collagen alpha-2(I) chain OS=Homo sapiens GN=COL1A2 PE=1 SV=7	COL1A2	6	8.95	48.05	63.42	50.62	52.58	47.7	59.93	7.85	8.17	5.48	6.2	66.1	56.29	124.65	39.59	42.44	25.8	0	59.66	5.55	8.28	0	6.28	42.65	38.32	5.12	6.2	13.96	8.8	52.26	47.57	36.14	32.95	5.44	18.48	2.83	13.28	15.82	13.49	45.5	45.15	17.78	38.58	12.7	10.66	0
P27824	CALX_HUMAN Calnexin OS=Homo sapiens GN=CANX PE=1 SV=2	CANX	0	0	5.65	5.77	8.44	5.84	5.61	2.85	0	8.17	0	0	2.87	2.96	5.94	2.83	5.66	11.47	0	0	0	0	2.8	0	0	0	2.56	0	0	2.93	0	2.8	8.34	13.73	10.87	7.92	11.31	7.97	13.18	5.4	9.1	0	5.93	0	0	0	0
P08319	ADH4_HUMAN Alcohol dehydrogenase 4 OS=Homo sapiens GN=ADH4 PE=1 SV=5	ADH4	0	0	0	0	2.81	0	0	0	0	0	0	0	0	0	0	0	0	0	0	0	0	0	0	0	0	0	0	0	0	0	0	0	0	0	0	0	0	0	0	0	0	0	0	0	0	0	0
P01011	AACT_HUMAN Alpha-1-antichymotrypsin OS=Homo sapiens GN=SERPINA3 PE=1 SV=2	SERPINA3	0	0	0	2.88	2.81	2.92	0	0	5.23	10.9	0	0	5.75	0	2.97	2.83	0	0	0	2.13	0	8.28	0	0	0	0	0	3.1	0	0	2.75	0	0	0	0	2.64	0	0	0	0	6.07	0	5.93	0	3.17	7.11	9.04
P04040	CATA_HUMAN Catalase OS=Homo sapiens GN=CAT PE=1 SV=3	CAT	0	5.97	0	0	0	2.92	0	0	7.85	5.45	2.74	3.1	0	0	0	2.83	0	0	0	2.13	2.78	2.76	0	3.14	0	0	0	0	0	5.86	2.75	0	0	2.75	0	2.64	2.83	7.97	2.64	5.4	9.1	12.04	0	2.97	0	0	0
Q96AB3	ISOC2_HUMAN Isochorismatase domain-containing protein 2, mitochondrial OS=Homo sapiens GN=ISOC2 PE=1 SV=1	ISOC2	0	2.98	2.83	5.77	0	0	0	0	0	0	0	3.1	0	0	0	2.83	2.83	2.87	0	4.26	0	0	0	3.14	0	5.9	0	0	0	5.86	0	0	0	0	0	5.28	0	7.97	7.91	5.4	0	6.02	0	0	0	0	0
P16152	CBR1_HUMAN Carbonyl reductase [NADPH] 1 OS=Homo sapiens GN=CBR1 PE=1 SV=3	CBR1	0	0	0	0	5.62	0	2.81	14.27	2.62	2.72	0	3.1	0	14.81	0	5.66	2.83	0	0	4.26	0	0	0	0	0	5.9	0	0	0	0	0	0	0	0	0	7.92	0	10.63	21.09	10.79	0	12.04	2.96	5.94	0	0	0
P67936	TPM4_HUMAN Tropomyosin alpha-4 chain OS=Homo sapiens GN=TPM4 PE=1 SV=3	TPM4	3	5.97	0	0	25.31	2.92	0	5.71	0	2.72	0	12.39	0	2.96	0	0	0	2.87	0	0	0	2.76	0	0	0	0	2.56	6.2	0	0	0	0	0	0	0	10.56	0	0	0	0	0	6.02	0	2.97	0	3.55	0
Q92597	NDRG1_HUMAN Protein NDRG1 OS=Homo sapiens GN=NDRG1 PE=1 SV=1	NDRG1	3	0	0	0	0	0	0	0	0	0	2.74	0	0	0	0	0	5.66	0	0	0	2.78	0	0	0	0	0	0	0	0	0	0	0	0	0	5.44	0	5.66	0	15.82	0	0	0	2.96	0	0	0	3.01
P04350	TBB4A_HUMAN Tubulin beta-4A chain OS=Homo sapiens GN=TUBB4A PE=1 SV=2	TUBB4A	6	2.98	2.83	8.65	2.81	0	0	2.85	0	5.45	0	3.1	0	8.89	5.94	11.31	8.49	11.47	0	0	0	5.52	0	6.28	3.05	0	2.56	3.1	0	2.93	2.75	0	0	0	8.16	7.92	11.31	13.28	5.27	5.4	0	18.06	0	5.94	0	0	0
P18206	VINC_HUMAN Vinculin OS=Homo sapiens GN=VCL PE=1 SV=4	VCL	3	5.97	14.13	8.65	19.69	0	0	11.41	0	0	0	9.3	2.87	11.85	0	8.48	16.98	2.87	0	6.39	5.55	0	0	6.28	15.23	5.9	2.56	3.1	0	11.73	0	0	2.78	13.73	0	0	2.83	2.66	0	0	9.1	12.04	0	2.97	3.17	7.11	3.01
P02652	APOA2_HUMAN Apolipoprotein A-II OS=Homo sapiens GN=APOA2 PE=1 SV=1	APOA2	6	0	31.09	28.83	11.25	5.84	14.03	17.12	10.46	0	5.48	6.2	22.99	14.81	14.84	5.66	11.32	8.6	12.97	36.22	8.33	16.56	5.6	0	12.18	2.95	5.12	21.7	11.17	11.73	2.75	8.39	13.9	8.24	13.59	7.92	11.31	5.31	15.82	29.69	24.27	15.05	29.63	11.87	31.75	14.21	0
O15230	LAMA5_HUMAN Laminin subunit alpha-5 OS=Homo sapiens GN=LAMA5 PE=1 SV=8	LAMA5	0	0	8.48	5.77	5.62	0	0	0	5.23	0	0	0	0	8.89	0	2.83	5.66	5.73	0	0	0	0	0	0	0	5.9	0	0	0	2.93	5.5	2.8	0	0	0	0	0	2.66	0	0	0	3.01	0	0	0	3.55	0
P00367	DHE3_HUMAN Glutamate dehydrogenase 1, mitochondrial OS=Homo sapiens GN=GLUD1 PE=1 SV=2	GLUD1	0	11.94	0	11.53	0	0	0	8.56	0	21.79	0	12.39	0	0	0	8.48	0	8.6	0	4.26	0	5.52	0	21.97	3.05	17.69	2.56	6.2	0	14.66	0	8.39	0	16.47	0	10.56	0	31.88	2.64	16.19	0	0	0	0	0	3.55	0
P11047	LAMC1_HUMAN Laminin subunit gamma-1 OS=Homo sapiens GN=LAMC1 PE=1 SV=3	LAMC1	0	0	0	0	2.81	2.92	0	0	0	0	0	0	0	0	0	0	2.83	0	6.48	2.13	0	0	0	0	3.05	2.95	0	0	0	0	2.75	0	0	0	0	0	0	0	0	0	0	0	0	0	0	0	0
Q7Z4W1	DCXR_HUMAN L-xylulose reductase OS=Homo sapiens GN=DCXR PE=1 SV=2	DCXR	0	8.95	2.83	8.65	0	0	0	5.71	0	2.72	0	0	0	0	0	8.48	0	5.73	0	4.26	0	0	0	0	0	2.95	0	0	0	5.86	0	0	0	5.49	0	2.64	0	23.91	0	10.79	0	6.02	0	5.94	0	3.55	0
P45954	ACDSB_HUMAN Short/branched chain specific acyl-CoA dehydrogenase, mitochondrial OS=Homo sapiens GN=ACADSB PE=1 SV=1	ACADSB	0	0	0	8.65	0	0	0	2.85	0	0	0	0	0	5.93	0	0	0	11.47	0	0	0	0	0	0	0	8.84	0	0	0	0	0	0	0	8.24	0	0	0	10.63	0	10.79	0	3.01	0	5.94	0	0	0
P21980	TGM2_HUMAN Protein-glutamine gamma-glutamyltransferase 2 OS=Homo sapiens GN=TGM2 PE=1 SV=2	TGM2	0	0	5.65	0	2.81	0	5.61	0	0	0	0	0	5.75	5.93	0	0	0	0	0	0	0	0	0	0	9.14	0	2.56	0	0	0	11	2.8	5.56	0	0	0	0	0	2.64	0	0	0	0	0	0	0	0
P15121	ALDR_HUMAN Aldose reductase OS=Homo sapiens GN=AKR1B1 PE=1 SV=3	AKR1B1	3	0	0	2.88	0	0	0	0	0	0	10.96	0	0	29.63	5.94	0	0	0	0	0	2.78	0	0	3.14	3.05	0	17.92	3.1	0	0	0	0	0	0	0	0	0	2.66	0	0	0	6.02	14.82	5.94	0	0	0
P27144	KAD4_HUMAN Adenylate kinase isoenzyme 4, mitochondrial OS=Homo sapiens GN=AK4 PE=1 SV=1	AK4	0	2.98	0	0	0	0	0	2.85	0	2.72	0	12.39	0	0	0	2.83	0	14.34	0	6.39	0	5.52	0	15.69	0	0	2.56	0	0	11.73	0	2.8	0	13.73	0	7.92	0	18.6	2.64	10.79	0	0	0	0	0	3.55	0
P22314	UBA1_HUMAN Ubiquitin-like modifier-activating enzyme 1 OS=Homo sapiens GN=UBA1 PE=1 SV=3	UBA1	6	2.98	2.83	0	0	0	0	2.85	0	0	0	3.1	0	0	0	2.83	8.49	0	0	0	8.33	0	2.8	6.28	0	0	0	0	2.79	2.93	0	0	0	0	0	0	2.83	5.31	2.64	2.7	0	0	0	8.9	0	3.55	3.01
P09467	F16P1_HUMAN Fructose-1,6-bisphosphatase 1 OS=Homo sapiens GN=FBP1 PE=1 SV=5	FBP1	0	0	0	11.53	0	0	0	14.27	0	16.34	0	9.3	0	11.85	0	11.31	5.66	20.07	0	10.65	0	0	0	3.14	6.09	14.74	5.12	3.1	0	2.93	2.75	11.19	5.56	27.46	0	7.92	2.83	18.6	2.64	18.89	0	12.04	0	26.71	0	10.66	0
P09104	ENOG_HUMAN Gamma-enolase OS=Homo sapiens GN=ENO2 PE=1 SV=3	ENO2	12	0	0	0	0	0	8.42	0	0	0	0	0	2.87	0	0	0	8.49	0	0	0	8.33	0	0	0	3.05	0	0	0	0	0	0	0	5.56	0	0	0	11.31	0	0	0	3.03	0	5.93	0	0	0	0
P40939	ECHA_HUMAN Trifunctional enzyme subunit alpha, mitochondrial OS=Homo sapiens GN=HADHA PE=1 SV=2	HADHA	3	0	0	5.77	0	0	5.61	2.85	0	0	0	6.2	0	5.93	0	11.31	2.83	8.6	0	0	8.33	2.76	0	9.42	3.05	11.79	0	3.1	0	2.93	2.75	5.6	0	5.49	0	13.2	2.83	26.57	13.18	8.1	0	0	0	2.97	0	0	0
Q96I99	SUCB2_HUMAN Succinyl-CoA ligase [GDP-forming] subunit beta, mitochondrial OS=Homo sapiens GN=SUCLG2 PE=1 SV=2	SUCLG2	0	5.97	0	0	0	0	0	2.85	0	10.9	0	3.1	0	0	0	5.66	0	8.6	0	10.65	0	0	0	3.14	0	8.84	5.12	3.1	0	5.86	0	0	0	10.98	0	13.2	0	10.63	0	5.4	0	0	0	8.9	0	0	0
Q96DG6	CMBL_HUMAN Carboxymethylenebutenolidase homolog OS=Homo sapiens GN=CMBL PE=1 SV=1	CMBL	0	2.98	0	8.65	0	0	2.81	2.85	0	16.34	0	9.3	0	0	0	5.66	19.81	20.07	0	2.13	2.78	0	0	6.28	0	11.79	0	0	0	5.86	0	5.6	8.34	13.73	0	2.64	8.48	13.28	2.64	2.7	0	9.03	2.96	2.97	0	0	0
P13929	ENOB_HUMAN Beta-enolase OS=Homo sapiens GN=ENO3 PE=1 SV=5	ENO3	12	0	8.48	8.65	5.62	0	5.61	5.71	0	0	2.74	0	2.87	5.93	5.94	0	5.66	0	0	4.26	5.55	0	0	0	6.09	2.95	0	0	0	0	2.75	2.8	5.56	5.49	8.16	7.92	5.66	10.63	21.09	8.1	6.07	6.02	5.93	5.94	6.35	0	3.01
P07339	CATD_HUMAN Cathepsin D OS=Homo sapiens GN=CTSD PE=1 SV=1	CTSD	0	2.98	2.83	8.65	2.81	0	0	0	13.08	5.45	0	0	0	2.96	0	0	2.83	0	0	2.13	0	0	0	3.14	0	0	0	3.1	0	2.93	0	0	0	8.24	0	0	2.83	0	0	0	0	12.04	5.93	5.94	0	0	0
P32119	PRDX2_HUMAN Peroxiredoxin-2 OS=Homo sapiens GN=PRDX2 PE=1 SV=5	PRDX2	3	5.97	14.13	14.41	8.44	5.84	5.61	14.27	15.7	19.07	5.48	6.2	11.5	14.81	8.9	19.8	14.15	20.07	0	4.26	5.55	5.52	11.21	3.14	9.14	8.84	0	3.1	5.58	5.86	8.25	11.19	16.68	16.47	0	5.28	22.62	15.94	10.55	5.4	21.24	21.07	17.78	17.81	0	3.55	21.1
P04083	ANXA1_HUMAN Annexin A1 OS=Homo sapiens GN=ANXA1 PE=1 SV=2	ANXA1	0	0	14.13	0	11.25	11.69	8.42	0	2.62	8.17	0	0	5.75	0	2.97	0	8.49	5.73	0	0	2.78	0	2.8	0	15.23	0	0	0	0	0	13.75	13.99	5.56	2.75	2.72	0	5.66	2.66	7.91	2.7	12.13	6.02	11.85	0	0	0	0
P40261	NNMT_HUMAN Nicotinamide N-methyltransferase OS=Homo sapiens GN=NNMT PE=1 SV=1	NNMT	6	0	0	0	5.62	0	11.22	0	0	0	2.74	0	0	0	2.97	0	2.83	0	0	0	5.55	0	0	0	3.05	0	0	0	0	0	0	0	0	0	0	0	0	0	5.27	0	3.03	0	0	0	9.52	0	0
P16403	H12_HUMAN Histone H1.2 OS=Homo sapiens GN=HIST1H1C PE=1 SV=2	HIST1H1C	21	5.97	25.44	20.18	16.87	14.61	25.25	25.68	2.62	16.34	5.48	21.69	5.75	17.78	11.87	22.62	36.78	20.07	0	38.36	27.76	2.76	22.41	25.11	21.32	35.37	17.92	9.3	16.75	14.66	11	16.79	30.58	19.22	19.03	15.84	25.45	5.31	21.09	13.49	12.13	18.06	8.89	20.77	0	0	0
P07951-2	TPM2_HUMAN Isoform 2 of Tropomyosin beta chain OS=Homo sapiens GN=TPM2	TPM2	0	0	2.83	2.88	11.25	5.84	0	5.71	2.62	0	0	0	0	0	0	0	0	0	0	0	2.78	0	0	0	12.18	0	0	0	5.58	5.86	0	0	0	0	0	0	0	0	0	0	0	0	0	0	3.17	0	0
P02763	A1AG1_HUMAN Alpha-1-acid glycoprotein 1 OS=Homo sapiens GN=ORM1 PE=1 SV=1	ORM1	15	5.97	14.13	17.3	19.69	11.69	14.03	0	26.16	19.07	2.74	6.2	22.99	2.96	14.84	8.48	0	5.73	6.48	6.39	11.1	30.36	8.4	6.28	18.28	2.95	5.12	12.4	8.38	2.93	11	11.19	5.56	0	38.06	26.4	16.97	7.97	13.18	21.59	18.2	24.08	17.78	8.9	41.27	14.21	9.04
P12955	PEPD_HUMAN Xaa-Pro dipeptidase OS=Homo sapiens GN=PEPD PE=1 SV=3	PEPD	0	0	0	5.77	0	2.92	0	2.85	0	2.72	0	3.1	0	5.93	0	8.48	0	8.6	0	2.13	0	0	0	0	0	23.58	0	0	0	2.93	0	5.6	0	10.98	0	2.64	0	0	0	0	0	3.01	0	2.97	0	0	0
P00739	HPTR_HUMAN Haptoglobin-related protein OS=Homo sapiens GN=HPR PE=1 SV=2	HPR	0	0	5.65	2.88	5.62	0	5.61	5.71	20.93	5.45	2.74	9.3	8.62	2.96	11.87	5.66	0	5.73	0	31.96	11.1	2.76	2.8	15.69	6.09	0	2.56	6.2	0	0	8.25	0	0	0	48.94	39.6	22.62	5.31	7.91	26.99	27.3	0	17.78	2.97	44.45	21.32	6.03
Q9UL46	PSME2_HUMAN Proteasome activator complex subunit 2 OS=Homo sapiens GN=PSME2 PE=1 SV=4	PSME2	3	0	5.65	0	0	0	2.81	0	0	0	5.48	3.1	2.87	5.93	0	0	8.49	0	0	0	2.78	0	8.4	0	6.09	0	0	0	0	2.93	0	0	0	0	2.72	2.64	8.48	0	7.91	0	0	3.01	5.93	0	0	0	0
P61981	1433G_HUMAN 14-3-3 protein gamma OS=Homo sapiens GN=YWHAG PE=1 SV=2	YWHAG	0	0	0	0	5.62	0	0	0	0	0	0	0	0	0	0	0	0	2.87	0	0	0	0	0	0	0	0	0	0	0	2.93	0	0	0	0	13.59	2.64	0	0	0	0	0	0	0	0	0	0	0
P21695	GPDA_HUMAN Glycerol-3-phosphate dehydrogenase [NAD(+)], cytoplasmic OS=Homo sapiens GN=GPD1 PE=1 SV=4	GPD1	0	5.97	0	5.77	0	0	11.22	2.85	0	5.45	0	6.2	0	2.96	0	16.97	5.66	8.6	0	8.52	0	2.76	0	6.28	0	5.9	5.12	0	0	5.86	0	0	0	10.98	0	5.28	0	10.63	15.82	16.19	0	6.02	2.96	2.97	0	10.66	0
P51911	CNN1_HUMAN Calponin-1 OS=Homo sapiens GN=CNN1 PE=1 SV=2	CNN1	0	0	5.65	5.77	11.25	5.84	0	8.56	0	0	0	0	0	2.96	2.97	0	0	0	0	0	0	0	0	0	6.09	0	0	0	5.58	0	0	0	0	0	0	0	0	0	0	0	0	3.01	0	5.94	0	0	0
P62158	CALM_HUMAN Calmodulin OS=Homo sapiens GN=CALM1 PE=1 SV=2	CALM1	18	14.92	14.13	20.18	16.87	14.61	5.61	19.98	7.85	19.07	10.96	15.49	0	17.78	2.97	5.66	14.15	14.34	0	4.26	0	5.52	2.8	21.97	6.09	11.79	12.8	15.5	5.58	14.66	8.25	8.39	2.78	2.75	16.31	21.12	14.14	18.6	2.64	16.19	6.07	15.05	5.93	20.77	6.35	28.42	0
Q99497	PARK7_HUMAN Protein DJ-1 OS=Homo sapiens GN=PARK7 PE=1 SV=2	PARK7	9	5.97	5.65	5.77	0	0	0	0	0	0	0	21.69	2.87	2.96	0	2.83	11.32	14.34	0	10.65	5.55	2.76	2.8	9.42	6.09	8.84	7.68	6.2	0	2.93	0	0	2.78	8.24	0	0	11.31	2.66	7.91	5.4	3.03	12.04	2.96	0	0	3.55	0
P0C0L4	CO4A_HUMAN Complement C4-A OS=Homo sapiens GN=C4A PE=1 SV=2	C4A	0	2.98	2.83	5.77	5.62	0	2.81	0	0	0	0	6.2	5.75	0	5.94	0	0	0	0	0	2.78	8.28	0	3.14	6.09	2.95	0	9.3	0	2.93	5.5	5.6	0	2.75	13.59	0	5.66	0	0	0	12.13	0	8.89	0	6.35	3.55	6.03
P05164	PERM_HUMAN Myeloperoxidase OS=Homo sapiens GN=MPO PE=1 SV=1	MPO	0	0	2.83	0	0	0	5.61	0	0	0	0	3.1	0	0	0	0	0	0	0	0	2.78	0	2.8	0	0	0	0	0	0	0	0	0	0	2.75	2.72	0	0	0	0	0	0	0	0	0	0	0	0
P30041	PRDX6_HUMAN Peroxiredoxin-6 OS=Homo sapiens GN=PRDX6 PE=1 SV=3	PRDX6	0	11.94	8.48	11.53	2.81	0	0	14.27	13.08	21.79	0	0	2.87	8.89	2.97	16.97	11.32	8.6	0	12.79	8.33	0	0	6.28	0	5.9	0	0	2.79	0	2.75	5.6	2.78	8.24	2.72	18.48	5.66	26.57	18.46	21.59	6.07	21.07	2.96	11.87	0	0	3.01
P02749	APOH_HUMAN Beta-2-glycoprotein 1 OS=Homo sapiens GN=APOH PE=1 SV=3	APOH	0	5.97	8.48	14.41	8.44	0	5.61	0	2.62	2.72	0	6.2	8.62	0	0	0	0	0	0	0	0	11.04	0	6.28	6.09	5.9	0	3.1	5.58	5.86	5.5	2.8	2.78	5.49	13.59	0	0	0	0	8.1	12.13	0	2.96	5.94	0	0	6.03
P08473	NEP_HUMAN Neprilysin OS=Homo sapiens GN=MME PE=1 SV=2	MME	0	0	0	0	0	0	0	0	0	5.45	0	3.1	0	0	0	2.83	0	2.87	0	0	0	0	0	0	0	2.95	0	0	0	2.93	0	0	0	5.49	0	7.92	0	7.97	0	0	0	0	0	0	0	0	0
P06702	S10A9_HUMAN Protein S100-A9 OS=Homo sapiens GN=S100A9 PE=1 SV=1	S100A9	3	0	2.83	2.88	5.62	5.84	0	0	7.85	2.72	0	0	0	0	0	5.66	2.83	2.87	6.48	0	0	0	0	0	0	0	0	0	2.79	0	0	0	0	0	8.16	5.28	0	0	2.64	0	0	0	0	0	6.35	0	0
P07900	HS90A_HUMAN Heat shock protein HSP 90-alpha OS=Homo sapiens GN=HSP90AA1 PE=1 SV=5	HSP90AA1	0	8.95	0	5.77	0	0	0	2.85	0	0	0	0	0	2.96	0	0	5.66	5.73	0	4.26	0	0	0	3.14	0	5.9	5.12	0	0	0	0	0	2.78	5.49	10.87	7.92	5.66	7.97	2.64	5.4	0	3.01	2.96	0	0	0	0
P12235	ADT1_HUMAN ADP/ATP translocase 1 OS=Homo sapiens GN=SLC25A4 PE=1 SV=4	SLC25A4	0	2.98	5.65	17.3	5.62	5.84	5.61	14.27	0	19.07	0	3.1	2.87	17.78	0	5.66	2.83	11.47	0	12.79	0	11.04	0	0	3.05	8.84	2.56	9.3	0	0	5.5	8.39	0	5.49	2.72	15.84	5.66	15.94	0	16.19	0	6.02	5.93	17.81	0	0	0
P08727	K1C19_HUMAN Keratin, type I cytoskeletal 19 OS=Homo sapiens GN=KRT19 PE=1 SV=4	KRT19	0	0	0	0	5.62	0	0	0	18.31	0	0	0	0	0	0	0	0	0	0	4.26	0	0	0	0	0	0	17.92	3.1	0	2.93	0	0	0	0	0	7.92	0	5.31	0	0	0	0	0	0	0	0	3.01
P31930	QCR1_HUMAN Cytochrome b-c1 complex subunit 1, mitochondrial OS=Homo sapiens GN=UQCRC1 PE=1 SV=3	UQCRC1	0	0	0	0	0	0	0	0	0	2.72	0	6.2	0	2.96	0	2.83	0	5.73	0	0	0	5.52	0	9.42	0	2.95	0	3.1	0	5.86	0	0	0	0	0	2.64	0	5.31	0	0	0	6.02	0	2.97	0	0	0
P28838	AMPL_HUMAN Cytosol aminopeptidase OS=Homo sapiens GN=LAP3 PE=1 SV=3	LAP3	0	5.97	2.83	0	0	0	0	0	0	2.72	0	0	0	0	0	2.83	0	0	0	2.13	0	0	2.8	0	0	0	0	0	0	0	0	0	0	0	0	5.28	2.83	2.66	0	5.4	0	0	0	2.97	0	0	0
P52758	UK114_HUMAN Ribonuclease UK114 OS=Homo sapiens GN=HRSP12 PE=1 SV=1	HRSP12	0	5.97	0	2.88	0	0	0	0	0	16.34	0	3.1	0	0	0	5.66	0	11.47	0	10.65	5.55	0	0	3.14	0	11.79	0	0	0	5.86	0	2.8	0	24.71	0	10.56	2.83	13.28	5.27	10.79	0	6.02	0	5.94	0	10.66	0
P19105	ML12A_HUMAN Myosin regulatory light chain 12A OS=Homo sapiens GN=MYL12A PE=1 SV=2	MYL12A	0	2.98	11.31	0	19.69	2.92	0	0	0	5.45	0	6.2	0	2.96	0	5.66	8.49	0	0	2.13	0	0	0	0	6.09	0	2.56	3.1	2.79	2.93	0	2.8	5.56	0	0	0	8.48	0	2.64	0	3.03	6.02	0	0	3.17	0	0
P55072	TERA_HUMAN Transitional endoplasmic reticulum ATPase OS=Homo sapiens GN=VCP PE=1 SV=4	VCP	0	0	5.65	0	2.81	5.84	0	2.85	0	0	0	3.1	0	8.89	5.94	5.66	11.32	5.73	0	0	2.78	2.76	0	0	0	2.95	0	0	0	0	0	0	0	8.24	5.44	0	5.66	0	2.64	0	3.03	6.02	11.85	11.87	0	0	0
Q08257	QOR_HUMAN Quinone oxidoreductase OS=Homo sapiens GN=CRYZ PE=1 SV=1	CRYZ	6	5.97	0	11.53	0	0	8.42	5.71	0	19.07	0	3.1	0	2.96	2.97	5.66	2.83	5.73	0	4.26	11.1	2.76	0	12.55	0	11.79	2.56	3.1	0	14.66	0	5.6	0	13.73	0	0	0	7.97	0	5.4	0	6.02	0	11.87	0	0	0
P17174	AATC_HUMAN Aspartate aminotransferase, cytoplasmic OS=Homo sapiens GN=GOT1 PE=1 SV=3	GOT1	0	5.97	0	0	0	0	2.81	0	5.23	5.45	0	15.49	0	5.93	0	2.83	2.83	0	0	2.13	5.55	0	2.8	9.42	0	2.95	0	9.3	0	2.93	0	0	0	8.24	0	7.92	2.83	0	2.64	2.7	3.03	0	0	0	0	7.11	0
O75369	FLNB_HUMAN Filamin-B OS=Homo sapiens GN=FLNB PE=1 SV=2	FLNB	0	0	0	0	0	2.92	0	0	2.62	0	0	0	0	0	0	0	2.83	0	0	2.13	0	0	0	0	0	0	0	0	0	0	2.75	0	0	0	8.16	5.28	0	2.66	2.64	5.4	0	0	0	2.97	0	3.55	0
P07148	FABPL_HUMAN Fatty acid-binding protein, liver OS=Homo sapiens GN=FABP1 PE=1 SV=1	FABP1	0	5.97	0	0	2.81	0	0	0	0	2.72	0	3.1	0	0	0	0	0	17.2	0	12.79	0	0	0	6.28	0	2.95	0	0	0	5.86	0	5.6	0	10.98	0	0	0	2.66	0	0	0	0	0	2.97	0	3.55	0
P21291	CSRP1_HUMAN Cysteine and glycine-rich protein 1 OS=Homo sapiens GN=CSRP1 PE=1 SV=3	CSRP1	0	14.92	14.13	5.77	22.5	5.84	0	2.85	2.62	10.9	0	15.49	0	5.93	0	0	0	0	0	0	0	5.52	2.8	6.28	0	0	12.8	6.2	8.38	2.93	0	0	0	5.49	0	2.64	0	0	0	0	0	3.01	0	2.97	0	10.66	6.03
P08107	HSP71_HUMAN Heat shock 70 kDa protein 1A/1B OS=Homo sapiens GN=HSPA1A PE=1 SV=5	HSPA1A	0	0	0	2.88	5.62	0	2.81	2.85	0	0	0	6.2	0	8.89	0	0	5.66	2.87	0	4.26	0	2.76	0	0	0	0	0	0	0	0	2.75	2.8	0	0	0	13.2	5.66	7.97	0	0	0	6.02	2.96	8.9	0	3.55	0
P50454	SERPH_HUMAN Serpin H1 OS=Homo sapiens GN=SERPINH1 PE=1 SV=2	SERPINH1	6	0	2.83	0	0	0	0	0	0	0	5.48	0	0	0	0	0	0	0	0	0	5.55	0	0	0	0	0	2.56	0	0	0	0	0	0	0	0	0	0	0	0	0	3.03	0	0	0	3.17	0	0
P30044	PRDX5_HUMAN Peroxiredoxin-5, mitochondrial OS=Homo sapiens GN=PRDX5 PE=1 SV=4	PRDX5	6	8.95	2.83	2.88	0	0	0	5.71	5.23	8.17	8.22	9.3	0	5.93	0	2.83	0	2.87	0	0	8.33	5.52	2.8	9.42	6.09	5.9	7.68	3.1	0	11.73	0	0	0	2.75	8.16	7.92	0	15.94	15.82	13.49	0	6.02	0	14.84	3.17	0	0
Q08426	ECHP_HUMAN Peroxisomal bifunctional enzyme OS=Homo sapiens GN=EHHADH PE=1 SV=3	EHHADH	0	0	0	0	0	0	0	2.85	0	10.9	0	0	0	2.96	0	2.83	5.66	8.6	0	0	0	0	0	0	0	0	0	0	0	0	0	5.6	2.78	21.97	0	5.28	0	0	0	2.7	0	0	2.96	0	0	0	0
P31949	S10AB_HUMAN Protein S100-A11 OS=Homo sapiens GN=S100A11 PE=1 SV=2	S100A11	0	0	11.31	8.65	8.44	5.84	11.22	0	0	0	2.74	0	0	11.85	0	2.83	8.49	0	0	0	0	0	5.6	0	0	0	5.12	0	5.58	0	2.75	2.8	0	2.75	2.72	7.92	5.66	0	10.55	2.7	6.07	12.04	8.89	5.94	0	0	0
O95831	AIFM1_HUMAN Apoptosis-inducing factor 1, mitochondrial OS=Homo sapiens GN=AIFM1 PE=1 SV=1	AIFM1	0	2.98	5.65	5.77	5.62	0	0	5.71	0	0	0	0	2.87	14.81	0	2.83	2.83	22.94	0	4.26	0	2.76	0	3.14	3.05	26.53	0	0	0	0	0	16.79	0	19.22	0	0	0	5.31	0	0	0	18.06	2.96	8.9	0	7.11	0
P00450	CERU_HUMAN Ceruloplasmin OS=Homo sapiens GN=CP PE=1 SV=1	CP	0	2.98	2.83	2.88	0	0	5.61	0	0	0	0	0	14.37	0	5.94	0	5.66	2.87	0	0	0	0	0	0	6.09	0	2.56	3.1	0	0	2.75	2.8	0	0	27.19	5.28	0	0	0	2.7	9.1	0	17.78	2.97	0	0	3.01
P07737	PROF1_HUMAN Profilin-1 OS=Homo sapiens GN=PFN1 PE=1 SV=2	PFN1	9	5.97	5.65	5.77	8.44	14.61	5.61	5.71	2.62	8.17	2.74	6.2	5.75	11.85	0	8.48	11.32	8.6	0	0	5.55	0	8.4	3.14	6.09	5.9	0	0	2.79	0	0	0	2.78	5.49	5.44	2.64	2.83	2.66	5.27	0	6.07	12.04	5.93	8.9	3.17	0	0
P08133	ANXA6_HUMAN Annexin A6 OS=Homo sapiens GN=ANXA6 PE=1 SV=3	ANXA6	0	0	11.31	5.77	2.81	5.84	0	0	0	8.17	0	0	5.75	0	2.97	8.48	0	11.47	0	2.13	0	0	0	3.14	6.09	0	0	0	0	0	2.75	5.6	8.34	5.49	0	7.92	0	2.66	2.64	5.4	6.07	0	2.96	2.97	0	0	0
P84243	H33_HUMAN Histone H3.3 OS=Homo sapiens GN=H3F3A PE=1 SV=2	H3F3A	0	5.97	5.65	5.77	5.62	5.84	5.61	5.71	0	2.72	2.74	0	0	5.93	2.97	5.66	11.32	8.6	12.97	4.26	5.55	0	2.8	0	0	5.9	10.24	6.2	11.17	11.73	5.5	5.6	5.56	5.49	2.72	5.28	8.48	15.94	13.18	10.79	6.07	6.02	2.96	5.94	6.35	0	0
P40925	MDHC_HUMAN Malate dehydrogenase, cytoplasmic OS=Homo sapiens GN=MDH1 PE=1 SV=4	MDH1	0	5.97	0	0	0	0	0	0	0	8.17	0	3.1	0	0	0	0	0	2.87	0	0	0	0	0	0	3.05	5.9	0	0	0	2.93	0	0	0	5.49	0	13.2	2.83	13.28	5.27	5.4	0	9.03	0	8.9	0	0	0
P60660	MYL6_HUMAN Myosin light polypeptide 6 OS=Homo sapiens GN=MYL6 PE=1 SV=2	MYL6	9	14.92	16.96	11.53	22.5	14.61	2.81	17.12	7.85	5.45	0	15.49	2.87	2.96	0	2.83	11.32	0	6.48	8.52	2.78	0	2.8	9.42	9.14	0	15.36	12.4	5.58	11.73	0	0	0	5.49	8.16	7.92	8.48	7.97	10.55	8.1	6.07	3.01	0	2.97	9.52	0	0
P20711	DDC_HUMAN Aromatic-L-amino-acid decarboxylase OS=Homo sapiens GN=DDC PE=1 SV=2	DDC	0	2.98	0	0	0	0	2.81	2.85	0	10.9	0	3.1	0	0	0	5.66	0	11.47	0	2.13	0	2.76	0	9.42	0	8.84	0	0	0	0	0	0	0	16.47	0	0	0	2.66	2.64	0	0	0	0	2.97	0	0	0
P62258	1433E_HUMAN 14-3-3 protein epsilon OS=Homo sapiens GN=YWHAE PE=1 SV=1	YWHAE	0	2.98	0	0	2.81	5.84	2.81	0	0	8.17	2.74	0	5.75	11.85	5.94	8.48	11.32	5.73	0	4.26	8.33	0	2.8	0	9.14	8.84	0	0	0	0	5.5	5.6	8.34	5.49	2.72	7.92	8.48	18.6	0	5.4	3.03	12.04	11.85	8.9	0	0	0
P06703	S10A6_HUMAN Protein S100-A6 OS=Homo sapiens GN=S100A6 PE=1 SV=1	S100A6	0	5.97	11.31	5.77	14.06	5.84	5.61	8.56	0	2.72	0	6.2	0	11.85	5.94	5.66	11.32	11.47	6.48	19.18	0	0	2.8	0	9.14	11.79	5.12	6.2	0	2.93	22.01	11.19	13.9	16.47	5.44	7.92	5.66	7.97	15.82	8.1	18.2	12.04	2.96	8.9	0	7.11	6.03
P08603	CFAH_HUMAN Complement factor H OS=Homo sapiens GN=CFH PE=1 SV=4	CFH	0	0	0	0	0	0	0	0	0	0	0	0	0	0	0	0	0	0	0	0	0	0	0	0	0	0	0	0	0	0	0	2.8	0	0	5.44	2.64	0	0	0	0	0	0	0	0	6.35	7.11	6.03
Q68CK6	ACS2B_HUMAN Acyl-coenzyme A synthetase ACSM2B, mitochondrial OS=Homo sapiens GN=ACSM2B PE=1 SV=2	ACSM2B	0	2.98	0	8.65	0	0	0	8.56	0	13.62	0	9.3	0	2.96	0	8.48	0	14.34	0	12.79	0	8.28	0	15.69	0	0	2.56	3.1	0	2.93	0	11.19	0	19.22	2.72	5.28	5.66	23.91	2.64	8.1	0	6.02	0	11.87	0	7.11	0
Q9BVA1	TBB2B_HUMAN Tubulin beta-2B chain OS=Homo sapiens GN=TUBB2B PE=1 SV=1	TUBB2B	0	0	0	0	0	0	0	0	0	0	0	0	0	0	0	0	0	0	0	0	0	0	0	0	0	0	10.24	0	0	0	0	0	0	0	0	0	0	5.31	5.27	5.4	0	0	0	0	0	0	0
P23141	EST1_HUMAN Liver carboxylesterase 1 OS=Homo sapiens GN=CES1 PE=1 SV=2	CES1	0	0	0	0	0	0	0	0	0	0	0	0	0	0	0	0	0	0	0	0	0	0	0	0	0	0	0	0	0	0	0	0	0	0	0	0	0	0	0	0	0	0	0	0	0	0	0
P04264	K2C1_HUMAN Keratin, type II cytoskeletal 1 OS=Homo sapiens GN=KRT1 PE=1 SV=6	KRT1	15	11.94	0	0	2.81	0	5.61	0	5.23	0	2.74	6.2	11.5	0	0	5.66	0	0	0	0	0	2.76	0	0	6.09	2.95	0	0	2.79	2.93	5.5	5.6	5.56	0	0	0	0	0	0	0	3.03	0	0	2.97	0	7.11	3.01
P50053	KHK_HUMAN Ketohexokinase OS=Homo sapiens GN=KHK PE=1 SV=1	KHK	0	0	0	2.88	0	0	5.61	2.85	0	0	0	0	0	0	0	0	2.83	11.47	0	0	0	0	0	0	0	17.69	0	0	0	0	0	5.6	5.56	5.49	2.72	2.64	8.48	15.94	5.27	10.79	0	0	0	5.94	0	0	0
P13796	PLSL_HUMAN Plastin-2 OS=Homo sapiens GN=LCP1 PE=1 SV=6	LCP1	6	0	0	0	0	8.76	2.81	0	0	0	0	0	0	0	0	0	2.83	2.87	0	0	0	0	11.21	0	0	2.95	0	0	8.38	0	0	0	0	0	0	0	0	0	5.27	0	0	0	0	0	0	0	0
P49419	AL7A1_HUMAN Alpha-aminoadipic semialdehyde dehydrogenase OS=Homo sapiens GN=ALDH7A1 PE=1 SV=5	ALDH7A1	0	2.98	0	0	0	0	0	2.85	0	0	0	0	0	0	0	5.66	0	8.6	0	4.26	0	2.76	0	9.42	0	5.9	2.56	0	0	2.93	0	0	0	2.75	0	0	2.83	21.25	2.64	8.1	0	0	0	0	0	0	0
P14174	MIF_HUMAN Macrophage migration inhibitory factor OS=Homo sapiens GN=MIF PE=1 SV=4	MIF	9	2.98	0	0	0	0	0	0	5.23	8.17	5.48	9.3	0	0	2.97	0	14.15	0	0	4.26	11.1	5.52	5.6	6.28	0	2.95	5.12	6.2	5.58	5.86	2.75	2.8	8.34	5.49	2.72	13.2	16.97	2.66	21.09	0	3.03	0	5.93	0	6.35	7.11	3.01
P12277	KCRB_HUMAN Creatine kinase B-type OS=Homo sapiens GN=CKB PE=1 SV=1	CKB	0	0	0	0	0	2.92	0	5.71	18.31	0	0	0	0	8.89	0	0	0	0	0	0	0	0	0	0	0	0	0	0	0	0	0	11.19	0	5.49	0	2.64	0	0	0	0	0	0	0	5.94	0	0	0
Q01082	SPTB2_HUMAN Spectrin beta chain, non-erythrocytic 1 OS=Homo sapiens GN=SPTBN1 PE=1 SV=2	SPTBN1	0	0	0	0	0	0	0	0	0	8.17	0	0	0	0	0	2.83	2.83	0	0	12.79	0	0	0	3.14	0	0	0	0	0	0	0	0	0	2.75	0	2.64	0	7.97	0	0	0	3.01	0	0	0	0	0
P69891	HBG1_HUMAN Hemoglobin subunit gamma-1 OS=Homo sapiens GN=HBG1 PE=1 SV=2	HBG1	0	0	0	0	0	2.92	0	0	2.62	0	0	0	0	0	0	0	0	0	0	2.13	2.78	5.52	0	0	6.09	5.9	0	0	8.38	0	5.5	0	36.14	16.47	8.16	5.28	0	2.66	0	0	0	0	0	0	0	0	3.01
P30042	ES1_HUMAN ES1 protein homolog, mitochondrial OS=Homo sapiens GN=C21orf33 PE=1 SV=3	C21orf33	0	2.98	0	0	0	0	0	0	0	13.62	0	6.2	0	0	0	0	0	2.87	0	8.52	0	2.76	0	6.28	0	0	2.56	6.2	0	5.86	0	0	0	5.49	0	5.28	0	7.97	0	2.7	0	0	0	5.94	0	3.55	0
P21399	ACOC_HUMAN Cytoplasmic aconitate hydratase OS=Homo sapiens GN=ACO1 PE=1 SV=3	ACO1	0	5.97	0	0	0	0	2.81	2.85	0	19.07	0	0	0	0	0	14.14	0	2.87	0	2.13	0	0	0	3.14	0	11.79	0	0	0	0	0	2.8	0	10.98	0	0	0	2.66	0	0	0	0	0	0	0	0	0
P20674	COX5A_HUMAN Cytochrome c oxidase subunit 5A, mitochondrial OS=Homo sapiens GN=COX5A PE=1 SV=2	COX5A	0	14.92	0	5.77	0	0	0	8.56	0	0	0	6.2	0	2.96	0	0	0	2.87	0	10.65	0	0	0	12.55	0	5.9	2.56	6.2	0	2.93	0	0	0	0	0	13.2	0	13.28	2.64	10.79	0	3.01	0	0	0	0	0
Q16718	NDUA5_HUMAN NADH dehydrogenase [ubiquinone] 1 alpha subcomplex subunit 5 OS=Homo sapiens GN=NDUFA5 PE=1 SV=3	NDUFA5	0	5.97	0	0	0	0	0	5.71	0	0	0	3.1	0	5.93	0	0	0	2.87	0	2.13	0	0	0	3.14	0	2.95	0	0	0	8.8	0	0	0	0	0	5.28	0	5.31	0	5.4	0	0	0	2.97	0	3.55	0
P54819	KAD2_HUMAN Adenylate kinase 2, mitochondrial OS=Homo sapiens GN=AK2 PE=1 SV=2	AK2	0	0	5.65	2.88	0	0	2.81	2.85	0	5.45	0	9.3	0	8.89	0	5.66	5.66	11.47	0	4.26	2.78	5.52	0	3.14	0	8.84	7.68	0	0	2.93	0	2.8	0	0	0	7.92	0	15.94	5.27	5.4	0	9.03	0	0	0	3.55	0
P61626	LYSC_HUMAN Lysozyme C OS=Homo sapiens GN=LYZ PE=1 SV=1	LYZ	0	2.98	2.83	20.18	5.62	2.92	0	0	0	16.34	0	6.2	0	0	2.97	2.83	0	11.47	0	0	0	5.52	0	15.69	9.14	14.74	10.24	21.7	0	8.8	0	0	0	5.49	0	5.28	0	7.97	2.64	0	3.03	6.02	5.93	8.9	0	3.55	0
Q16836	HCDH_HUMAN Hydroxyacyl-coenzyme A dehydrogenase, mitochondrial OS=Homo sapiens GN=HADH PE=1 SV=3	HADH	0	5.97	2.83	11.53	0	0	0	0	0	0	0	9.3	0	5.93	0	11.31	2.83	0	0	6.39	0	8.28	0	6.28	0	8.84	7.68	0	0	11.73	0	0	0	2.75	0	5.28	0	15.94	0	8.1	0	9.03	0	5.94	0	14.21	0
Q05707	COEA1_HUMAN Collagen alpha-1(XIV) chain OS=Homo sapiens GN=COL14A1 PE=1 SV=3	COL14A1	0	0	8.48	8.65	0	0	0	2.85	0	0	0	0	0	2.96	2.97	0	0	0	0	0	0	0	0	0	3.05	0	0	0	0	0	13.75	5.6	0	0	0	0	0	0	0	0	9.1	0	2.96	2.97	0	0	0
P14854	CX6B1_HUMAN Cytochrome c oxidase subunit 6B1 OS=Homo sapiens GN=COX6B1 PE=1 SV=2	COX6B1	0	0	0	0	0	0	0	2.85	0	0	0	6.2	0	8.89	0	2.83	0	5.73	0	6.39	0	0	0	0	0	0	0	0	0	5.86	0	0	0	0	0	7.92	0	0	0	8.1	0	0	0	0	0	7.11	0
P30039	PBLD_HUMAN Phenazine biosynthesis-like domain-containing protein OS=Homo sapiens GN=PBLD PE=1 SV=2	PBLD	0	8.95	0	0	0	0	0	0	0	2.72	0	3.1	0	0	0	2.83	0	0	0	0	0	0	0	0	0	5.9	0	6.2	0	0	0	5.6	2.78	8.24	0	0	2.83	7.97	0	0	0	0	0	2.97	0	7.11	0
Q16853	AOC3_HUMAN Membrane primary amine oxidase OS=Homo sapiens GN=AOC3 PE=1 SV=3	AOC3	0	0	0	0	0	0	0	0	0	0	0	0	0	0	0	0	0	0	0	0	0	0	0	0	0	0	0	0	0	0	0	0	0	0	0	0	0	0	0	0	0	0	0	0	0	3.55	0
Q99541	PLIN2_HUMAN Perilipin-2 OS=Homo sapiens GN=PLIN2 PE=1 SV=2	PLIN2	3	0	0	0	0	0	0	0	0	0	0	0	0	0	0	0	11.32	0	0	0	0	0	0	0	0	0	0	0	0	0	0	0	0	0	0	0	14.14	0	0	0	0	0	0	0	0	0	0
P00325	ADH1B_HUMAN Alcohol dehydrogenase 1B OS=Homo sapiens GN=ADH1B PE=1 SV=2	ADH1B	0	2.98	0	0	0	5.84	0	2.85	0	0	0	3.1	0	0	0	0	0	0	0	0	0	2.76	0	6.28	0	0	5.12	0	2.79	5.86	5.5	0	0	0	0	5.28	0	2.66	0	0	0	3.01	0	5.94	0	0	0
P16444	DPEP1_HUMAN Dipeptidase 1 OS=Homo sapiens GN=DPEP1 PE=1 SV=3	DPEP1	0	2.98	2.83	2.88	2.81	0	0	2.85	0	10.9	0	12.39	0	5.93	0	5.66	0	8.6	0	6.39	0	5.52	0	12.55	0	11.79	7.68	6.2	0	11.73	0	2.8	0	10.98	0	5.28	0	0	0	2.7	0	3.01	0	11.87	0	7.11	0
O60218	AK1BA_HUMAN Aldo-keto reductase family 1 member B10 OS=Homo sapiens GN=AKR1B10 PE=1 SV=2	AKR1B10	0	0	0	0	0	0	0	0	0	0	0	0	0	0	0	0	0	0	0	0	0	0	0	0	0	0	0	0	0	0	0	0	0	0	0	0	0	0	0	0	0	0	0	0	3.17	0	0
O94760	DDAH1_HUMAN N(G),N(G)-dimethylarginine dimethylaminohydrolase 1 OS=Homo sapiens GN=DDAH1 PE=1 SV=3	DDAH1	0	2.98	0	2.88	0	0	0	0	0	0	0	0	0	2.96	0	5.66	0	0	0	12.79	2.78	0	0	3.14	0	5.9	0	0	0	2.93	0	0	0	0	0	0	11.31	0	0	0	3.03	0	0	0	0	0	0
P09327	VILI_HUMAN Villin-1 OS=Homo sapiens GN=VIL1 PE=1 SV=4	VIL1	0	0	0	0	0	0	0	0	0	0	0	0	0	0	0	0	0	0	0	0	0	0	0	0	0	0	2.56	0	0	2.93	0	0	0	0	0	0	0	0	0	0	0	0	0	0	0	3.55	0
P62328	TYB4_HUMAN Thymosin beta-4 OS=Homo sapiens GN=TMSB4X PE=1 SV=2	TMSB4X	3	0	11.31	14.41	11.25	0	2.81	0	2.62	2.72	2.74	0	0	0	0	2.83	5.66	0	0	12.79	2.78	0	2.8	0	0	0	0	0	2.79	0	5.5	0	8.34	0	5.44	5.28	5.66	5.31	2.64	0	0	6.02	0	0	6.35	0	0
Q15847	APM2_HUMAN Adipose most abundant gene transcript 2 protein OS=Homo sapiens GN=APM2 PE=1 SV=1	APM2	9	2.98	0	0	0	0	0	0	0	0	5.48	3.1	0	0	0	0	0	0	0	0	5.55	0	5.6	0	0	0	0	0	0	2.93	0	0	0	0	0	0	5.66	2.66	7.91	0	0	0	0	0	0	0	0
P19338	NUCL_HUMAN Nucleolin OS=Homo sapiens GN=NCL PE=1 SV=3	NCL	0	0	0	0	0	2.92	0	0	0	0	0	0	0	0	0	0	0	0	38.9	0	0	0	0	0	0	0	0	0	0	2.93	0	0	0	0	10.87	0	0	0	0	0	3.03	0	0	0	0	0	0
P06748	NPM_HUMAN Nucleophosmin OS=Homo sapiens GN=NPM1 PE=1 SV=2	NPM1	6	0	0	0	2.81	0	2.81	0	0	0	2.74	0	0	0	0	0	0	0	0	8.52	0	0	0	0	6.09	0	0	0	0	2.93	0	0	0	0	10.87	0	14.14	2.66	13.18	2.7	0	0	0	0	0	0	0
P67809	YBOX1_HUMAN Nuclease-sensitive element-binding protein 1 OS=Homo sapiens GN=YBX1 PE=1 SV=3	YBX1	0	2.98	0	0	0	0	0	0	0	0	0	0	0	2.96	2.97	0	0	0	0	0	0	0	0	0	0	0	0	0	0	0	0	0	0	0	10.87	5.28	0	2.66	10.55	0	0	0	0	0	0	0	0
P20774	MIME_HUMAN Mimecan OS=Homo sapiens GN=OGN PE=1 SV=1	OGN	0	0	5.65	2.88	0	0	0	0	0	0	0	0	0	2.96	0	0	2.83	2.87	0	0	0	0	0	0	6.09	0	2.56	3.1	0	0	0	0	0	0	0	0	2.83	0	0	0	0	0	0	2.97	6.35	0	0
P05026	AT1B1_HUMAN Sodium/potassium-transporting ATPase subunit beta-1 OS=Homo sapiens GN=ATP1B1 PE=1 SV=1	ATP1B1	0	0	0	5.77	0	0	0	8.56	0	5.45	0	6.2	0	11.85	0	0	0	0	0	4.26	0	2.76	0	3.14	0	0	0	0	0	5.86	0	0	0	5.49	2.72	10.56	0	5.31	0	8.1	0	6.02	0	11.87	0	3.55	0
P06727	APOA4_HUMAN Apolipoprotein A-IV OS=Homo sapiens GN=APOA4 PE=1 SV=3	APOA4	0	0	5.65	2.88	8.44	5.84	2.81	0	0	5.45	0	0	0	0	0	0	5.66	8.6	0	2.13	0	0	0	18.83	0	0	0	0	5.58	5.86	0	5.6	0	5.49	0	0	0	2.66	2.64	0	0	0	0	0	19.05	3.55	0
P30043	BLVRB_HUMAN Flavin reductase (NADPH) OS=Homo sapiens GN=BLVRB PE=1 SV=3	BLVRB	0	0	0	0	5.62	0	2.81	0	5.23	2.72	5.48	3.1	0	0	8.9	2.83	8.49	2.87	0	0	2.78	0	8.4	0	0	5.9	0	0	2.79	0	0	0	2.78	0	0	0	0	0	2.64	0	9.1	0	5.93	2.97	0	0	0
Q99715	COCA1_HUMAN Collagen alpha-1(XII) chain OS=Homo sapiens GN=COL12A1 PE=1 SV=2	COL12A1	0	0	0	0	0	0	0	0	0	0	0	0	0	0	0	0	0	0	0	0	0	0	0	0	0	0	0	0	0	0	0	0	0	0	0	0	0	0	0	0	0	0	0	0	0	0	0
P21796	VDAC1_HUMAN Voltage-dependent anion-selective channel protein 1 OS=Homo sapiens GN=VDAC1 PE=1 SV=2	VDAC1	0	5.97	0	0	0	0	2.81	2.85	5.23	5.45	2.74	6.2	0	5.93	0	5.66	5.66	5.73	0	0	0	0	0	6.28	0	0	0	6.2	0	5.86	2.75	0	0	0	2.72	2.64	2.83	5.31	2.64	0	0	0	0	0	0	3.55	0
P80404	GABT_HUMAN 4-aminobutyrate aminotransferase, mitochondrial OS=Homo sapiens GN=ABAT PE=1 SV=3	ABAT	0	0	0	0	0	0	0	0	0	5.45	0	3.1	0	0	0	8.48	0	14.34	0	0	0	0	0	0	6.09	8.84	0	0	0	2.93	0	11.19	0	8.24	0	0	0	2.66	0	0	0	6.02	0	5.94	0	0	0
P13489	RINI_HUMAN Ribonuclease inhibitor OS=Homo sapiens GN=RNH1 PE=1 SV=2	RNH1	6	0	0	2.88	0	0	0	0	0	5.45	2.74	3.1	0	0	0	0	2.83	2.87	0	0	5.55	0	0	0	0	0	0	3.1	0	0	2.75	2.8	0	0	0	5.28	5.66	0	2.64	0	0	3.01	0	2.97	0	0	0
Q13228	SBP1_HUMAN Selenium-binding protein 1 OS=Homo sapiens GN=SELENBP1 PE=1 SV=2	SELENBP1	0	8.95	0	0	0	5.84	0	0	0	2.72	0	3.1	0	8.89	0	0	0	2.87	0	0	2.78	2.76	0	9.42	0	0	0	0	0	0	0	0	0	2.75	0	0	0	5.31	0	0	0	0	0	0	0	0	0
Q04828	AK1C1_HUMAN Aldo-keto reductase family 1 member C1 OS=Homo sapiens GN=AKR1C1 PE=1 SV=1	AKR1C1	3	0	0	0	0	0	0	0	0	0	0	0	0	2.96	0	5.66	0	0	0	0	0	0	0	0	0	0	0	0	0	2.93	0	0	0	0	0	0	0	0	0	0	0	0	2.96	2.97	0	0	0
P01861	IGHG4_HUMAN Ig gamma-4 chain C region OS=Homo sapiens GN=IGHG4 PE=1 SV=1	IGHG4	0	0	2.83	2.88	5.62	0	2.81	0	5.23	2.72	0	0	8.62	11.85	14.84	0	0	0	0	4.26	0	0	0	0	15.23	0	2.56	9.3	0	0	5.5	0	0	0	19.03	10.56	0	2.66	0	5.4	15.17	6.02	5.93	0	3.17	0	0
P00167	CYB5_HUMAN Cytochrome b5 OS=Homo sapiens GN=CYB5A PE=1 SV=2	CYB5A	6	8.95	0	2.88	0	0	2.81	2.85	0	13.62	0	9.3	2.87	2.96	0	5.66	8.49	5.73	0	14.92	2.78	2.76	0	12.55	0	2.95	2.56	0	0	2.93	0	5.6	0	16.47	2.72	2.64	0	2.66	5.27	2.7	0	0	0	2.97	0	3.55	0
B9A064	IGLL5_HUMAN Immunoglobulin lambda-like polypeptide 5 OS=Homo sapiens GN=IGLL5 PE=2 SV=2	IGLL5	0	5.97	33.92	20.18	30.93	26.29	42.09	19.98	26.16	10.9	10.96	3.1	20.12	20.74	50.45	28.28	25.46	20.07	12.97	19.18	8.33	8.28	8.4	3.14	24.37	14.74	5.12	37.2	11.17	14.66	22.01	11.19	27.8	13.73	38.06	18.48	19.8	15.94	10.55	16.19	36.4	24.08	20.74	20.77	15.87	10.66	3.01
Q6NVY1	HIBCH_HUMAN 3-hydroxyisobutyryl-CoA hydrolase, mitochondrial OS=Homo sapiens GN=HIBCH PE=1 SV=2	HIBCH	0	2.98	0	0	0	0	0	0	0	10.9	0	0	0	0	0	14.14	0	14.34	0	6.39	0	5.52	0	6.28	0	11.79	0	0	0	5.86	0	2.8	0	13.73	0	2.64	0	18.6	0	0	0	3.01	0	0	0	0	0
P10599	THIO_HUMAN Thioredoxin OS=Homo sapiens GN=TXN PE=1 SV=3	TXN	0	0	5.65	5.77	0	0	0	0	0	8.17	0	0	0	2.96	8.9	5.66	14.15	8.6	0	8.52	11.1	0	0	9.42	0	8.84	7.68	0	0	5.86	0	11.19	5.56	13.73	0	13.2	2.83	7.97	15.82	5.4	0	12.04	5.93	8.9	0	0	0
P68431	H31_HUMAN Histone H3.1 OS=Homo sapiens GN=HIST1H3A PE=1 SV=2	HIST1H3A	0	0	5.65	0	0	0	2.81	0	0	0	0	0	0	0	5.94	0	5.66	0	0	0	0	0	0	0	0	0	0	0	0	2.93	0	0	0	0	2.72	0	0	0	2.64	0	0	0	0	0	0	0	0
Q71DI3	H32_HUMAN Histone H3.2 OS=Homo sapiens GN=HIST2H3A PE=1 SV=3	HIST2H3A	0	0	0	0	0	0	2.81	0	0	0	0	0	0	0	0	0	0	0	0	0	0	0	0	0	0	0	0	0	0	0	0	0	0	0	0	0	0	0	0	0	0	0	0	0	0	0	0
Q15084	PDIA6_HUMAN Protein disulfide-isomerase A6 OS=Homo sapiens GN=PDIA6 PE=1 SV=1	PDIA6	0	0	0	0	5.62	0	8.42	2.85	0	0	0	0	2.87	2.96	2.97	5.66	5.66	8.6	0	0	0	0	0	0	0	2.95	0	0	0	0	0	0	2.78	0	0	0	2.83	0	0	0	0	6.02	2.96	2.97	0	0	0
Q13011	ECH1_HUMAN Delta(3,5)-Delta(2,4)-dienoyl-CoA isomerase, mitochondrial OS=Homo sapiens GN=ECH1 PE=1 SV=2	ECH1	0	2.98	0	5.77	0	0	11.22	2.85	0	0	0	3.1	0	0	0	5.66	0	14.34	0	4.26	0	0	0	0	3.05	14.74	0	0	0	2.93	0	0	0	8.24	0	2.64	2.83	7.97	2.64	8.1	0	12.04	8.89	5.94	0	0	0
P07437	TBB5_HUMAN Tubulin beta chain OS=Homo sapiens GN=TUBB PE=1 SV=2	TUBB	0	0	11.31	0	11.25	5.84	5.61	0	0	0	0	0	0	2.96	2.97	0	5.66	0	0	0	0	0	0	0	6.09	0	0	0	0	0	5.5	0	5.56	0	0	5.28	2.83	2.66	15.82	0	3.03	9.03	5.93	8.9	0	0	0
P19971	TYPH_HUMAN Thymidine phosphorylase OS=Homo sapiens GN=TYMP PE=1 SV=2	TYMP	0	0	0	0	2.81	0	5.61	0	0	0	0	0	0	0	0	0	19.81	0	6.48	0	0	0	11.21	0	0	0	0	0	0	0	0	5.6	16.68	0	2.72	0	5.66	0	7.91	0	0	0	5.93	0	3.17	0	0
P00387	NB5R3_HUMAN NADH-cytochrome b5 reductase 3 OS=Homo sapiens GN=CYB5R3 PE=1 SV=3	CYB5R3	0	0	0	0	0	0	2.81	0	0	0	0	3.1	0	0	0	0	0	0	0	0	0	0	0	0	3.05	0	0	0	0	0	0	0	0	5.49	0	0	2.83	0	0	0	0	3.01	0	2.97	0	0	0
P35232	PHB_HUMAN Prohibitin OS=Homo sapiens GN=PHB PE=1 SV=1	PHB	0	0	2.83	8.65	0	0	8.42	5.71	0	0	0	3.1	0	2.96	0	0	0	0	0	0	0	0	0	0	0	0	5.12	0	0	0	0	0	0	0	0	0	0	5.31	2.64	0	0	3.01	0	0	0	3.55	0
P09110	THIK_HUMAN 3-ketoacyl-CoA thiolase, peroxisomal OS=Homo sapiens GN=ACAA1 PE=1 SV=2	ACAA1	0	0	0	2.88	0	0	0	0	0	5.45	0	6.2	0	2.96	0	0	0	5.73	0	6.39	0	0	0	3.14	3.05	8.84	0	0	0	0	0	5.6	0	5.49	0	0	0	5.31	0	2.7	0	0	0	2.97	0	0	0
P34931	HS71L_HUMAN Heat shock 70 kDa protein 1-like OS=Homo sapiens GN=HSPA1L PE=1 SV=2	HSPA1L	3	5.97	0	5.77	0	8.76	0	5.71	0	0	0	9.3	0	5.93	2.97	2.83	2.83	0	0	8.52	0	8.28	0	3.14	9.14	0	0	3.1	0	0	5.5	5.6	0	8.24	0	2.64	2.83	2.66	5.27	2.7	0	9.03	2.96	2.97	3.17	3.55	0
P31040	DHSA_HUMAN Succinate dehydrogenase [ubiquinone] flavoprotein subunit, mitochondrial OS=Homo sapiens GN=SDHA PE=1 SV=2	SDHA	0	0	0	5.77	0	0	0	2.85	0	10.9	0	0	0	5.93	0	0	0	8.6	0	6.39	0	2.76	0	3.14	0	5.9	0	0	0	0	5.5	5.6	0	5.49	0	2.64	0	5.31	0	0	0	6.02	0	0	0	0	0
P51858	HDGF_HUMAN Hepatoma-derived growth factor OS=Homo sapiens GN=HDGF PE=1 SV=1	HDGF	0	0	0	0	2.81	0	0	0	0	0	2.74	6.2	0	2.96	0	2.83	5.66	0	0	0	5.55	0	0	0	6.09	5.9	0	0	0	2.93	0	0	0	0	0	0	5.66	2.66	0	0	0	0	0	0	0	0	0
P61604	CH10_HUMAN 10 kDa heat shock protein, mitochondrial OS=Homo sapiens GN=HSPE1 PE=1 SV=2	HSPE1	0	14.92	5.65	11.53	5.62	2.92	11.22	17.12	0	27.24	0	21.69	0	8.89	0	5.66	2.83	5.73	0	29.83	0	13.8	0	21.97	6.09	26.53	5.12	0	0	20.52	0	11.19	2.78	21.97	2.72	15.84	0	13.28	10.55	8.1	0	15.05	2.96	17.81	0	7.11	0
O75874	IDHC_HUMAN Isocitrate dehydrogenase [NADP] cytoplasmic OS=Homo sapiens GN=IDH1 PE=1 SV=2	IDH1	0	5.97	0	0	0	0	0	0	0	0	0	6.2	0	0	0	2.83	0	2.87	0	2.13	0	0	0	0	0	5.9	0	3.1	0	2.93	5.5	0	0	5.49	0	0	0	2.66	0	0	0	0	0	0	0	0	0
Q02539	H11_HUMAN Histone H1.1 OS=Homo sapiens GN=HIST1H1A PE=1 SV=3	HIST1H1A	6	5.97	8.48	0	8.44	5.84	2.81	0	2.62	2.72	5.48	6.2	0	2.96	0	5.66	5.66	5.73	0	17.05	5.55	5.52	5.6	6.28	3.05	5.9	5.12	3.1	5.58	2.93	2.75	11.19	19.46	19.22	5.44	10.56	8.48	5.31	7.91	2.7	0	6.02	8.89	5.94	0	0	0
Q9BSE5	SPEB_HUMAN Agmatinase, mitochondrial OS=Homo sapiens GN=AGMAT PE=1 SV=2	AGMAT	0	11.94	0	5.77	0	0	0	8.56	0	13.62	0	6.2	0	0	0	5.66	0	14.34	0	2.13	0	5.52	0	3.14	0	11.79	0	0	0	2.93	0	0	0	5.49	0	5.28	2.83	18.6	5.27	5.4	0	6.02	0	8.9	0	7.11	0
Q96BW5	PTER_HUMAN Phosphotriesterase-related protein OS=Homo sapiens GN=PTER PE=1 SV=1	PTER	0	0	0	0	0	0	0	0	0	0	0	0	0	0	0	0	0	0	0	0	0	0	0	0	0	0	0	0	0	0	0	0	0	0	0	0	0	0	0	0	0	0	0	0	0	0	0
P07858	CATB_HUMAN Cathepsin B OS=Homo sapiens GN=CTSB PE=1 SV=3	CTSB	0	2.98	0	8.65	2.81	2.92	0	2.85	0	16.34	0	6.2	0	0	0	14.14	0	8.6	0	6.39	0	0	0	6.28	0	0	2.56	6.2	0	0	0	0	0	5.49	5.44	10.56	2.83	10.63	2.64	10.79	0	0	0	2.97	0	7.11	3.01
Q02218	ODO1_HUMAN 2-oxoglutarate dehydrogenase, mitochondrial OS=Homo sapiens GN=OGDH PE=1 SV=3	OGDH	0	0	0	2.88	0	0	0	2.85	0	8.17	0	0	0	14.81	0	5.66	2.83	11.47	0	0	0	0	0	0	6.09	8.84	0	0	0	0	0	5.6	0	5.49	0	0	0	2.66	0	2.7	0	6.02	2.96	2.97	0	0	0
P54868	HMCS2_HUMAN Hydroxymethylglutaryl-CoA synthase, mitochondrial OS=Homo sapiens GN=HMGCS2 PE=1 SV=1	HMGCS2	0	0	0	0	0	0	0	0	0	0	0	0	0	0	0	0	0	0	0	0	0	0	0	0	0	0	0	0	0	0	0	0	0	0	0	0	0	0	0	0	0	0	2.96	0	0	0	0
P53396	ACLY_HUMAN ATP-citrate synthase OS=Homo sapiens GN=ACLY PE=1 SV=3	ACLY	0	0	0	0	0	0	8.42	0	0	0	0	0	0	0	2.97	0	0	0	0	0	0	0	0	0	0	0	0	0	0	0	0	0	5.56	2.75	0	0	0	0	0	0	0	0	0	0	0	0	0
Q99714	HCD2_HUMAN 3-hydroxyacyl-CoA dehydrogenase type-2 OS=Homo sapiens GN=HSD17B10 PE=1 SV=3	HSD17B10	0	0	0	2.88	0	0	0	0	0	5.45	0	0	0	0	0	2.83	0	0	0	2.13	0	0	0	3.14	0	0	0	0	0	0	0	2.8	0	0	0	0	0	10.63	0	0	0	0	0	0	0	0	0
P29401	TKT_HUMAN Transketolase OS=Homo sapiens GN=TKT PE=1 SV=3	TKT	0	0	0	0	0	0	0	0	0	5.45	0	0	0	2.96	0	8.48	0	2.87	0	0	0	0	0	0	0	0	0	0	0	0	0	0	0	5.49	0	0	0	2.66	2.64	0	0	3.01	0	2.97	0	0	0
P48047	ATPO_HUMAN ATP synthase subunit O, mitochondrial OS=Homo sapiens GN=ATP5O PE=1 SV=1	ATP5O	0	5.97	0	8.65	0	0	0	5.71	2.62	8.17	0	3.1	0	8.89	0	14.14	2.83	8.6	0	4.26	0	0	0	15.69	6.09	5.9	0	6.2	0	0	2.75	0	0	10.98	0	15.84	5.66	13.28	5.27	8.1	0	6.02	0	8.9	0	7.11	0
P19440	GGT1_HUMAN Gamma-glutamyltranspeptidase 1 OS=Homo sapiens GN=GGT1 PE=1 SV=2	GGT1	0	5.97	0	0	0	0	0	0	0	5.45	0	3.1	0	0	0	0	0	0	0	10.65	0	0	0	3.14	0	0	2.56	0	0	0	0	5.6	0	5.49	0	2.64	0	5.31	5.27	0	0	0	0	0	0	0	0
P36269	GGT5_HUMAN Gamma-glutamyltransferase 5 OS=Homo sapiens GN=GGT5 PE=1 SV=2	GGT5	0	0	2.83	0	8.44	0	0	0	0	0	0	0	0	0	0	0	0	0	0	0	0	0	0	0	3.05	0	0	0	0	0	0	5.6	0	5.49	0	0	5.66	0	0	2.7	0	0	0	2.97	0	0	0
P05109	S10A8_HUMAN Protein S100-A8 OS=Homo sapiens GN=S100A8 PE=1 SV=1	S100A8	0	0	0	0	0	5.84	2.81	0	0	0	0	0	0	0	0	2.83	2.83	0	0	0	0	0	0	0	0	0	0	0	0	0	0	2.8	0	0	0	0	0	0	0	0	3.03	0	0	0	0	0	0
O75891	AL1L1_HUMAN Cytosolic 10-formyltetrahydrofolate dehydrogenase OS=Homo sapiens GN=ALDH1L1 PE=1 SV=2	ALDH1L1	0	0	0	0	0	0	2.81	0	0	0	0	0	0	0	0	0	0	2.87	0	0	5.55	0	0	0	0	2.95	0	0	0	0	0	0	0	8.24	0	0	0	2.66	0	2.7	0	0	0	0	3.17	0	0
P46940	IQGA1_HUMAN Ras GTPase-activating-like protein IQGAP1 OS=Homo sapiens GN=IQGAP1 PE=1 SV=1	IQGAP1	3	0	0	0	0	0	0	0	0	2.72	0	0	0	0	0	0	0	0	0	0	0	0	0	0	0	0	0	0	0	0	5.5	0	0	0	0	2.64	0	0	0	0	3.03	0	0	0	0	0	0
P36871	PGM1_HUMAN Phosphoglucomutase-1 OS=Homo sapiens GN=PGM1 PE=1 SV=3	PGM1	0	0	0	8.65	0	0	0	0	0	0	2.74	0	2.87	0	0	2.83	0	0	0	2.13	0	0	0	0	3.05	0	0	0	0	0	0	0	2.78	0	0	0	0	0	5.27	0	0	3.01	0	0	0	0	0
P08195	4F2_HUMAN 4F2 cell-surface antigen heavy chain OS=Homo sapiens GN=SLC3A2 PE=1 SV=3	SLC3A2	0	5.97	0	2.88	0	0	0	0	0	2.72	0	6.2	0	0	0	0	0	0	0	2.13	0	0	0	9.42	0	2.95	5.12	0	0	2.93	0	5.6	0	2.75	2.72	2.64	0	0	0	0	0	3.01	0	5.94	0	3.55	0
P80511	S10AC_HUMAN Protein S100-A12 OS=Homo sapiens GN=S100A12 PE=1 SV=2	S100A12	0	0	0	0	0	0	5.61	0	0	0	0	0	0	0	0	0	0	0	0	0	0	0	0	0	0	0	0	0	0	0	0	0	0	0	0	0	0	0	0	0	0	0	0	0	0	0	0
P02765	FETUA_HUMAN Alpha-2-HS-glycoprotein OS=Homo sapiens GN=AHSG PE=1 SV=1	AHSG	6	2.98	5.65	5.77	2.81	0	2.81	0	0	0	0	0	5.75	0	0	0	0	2.87	0	0	0	2.76	0	3.14	0	0	0	3.1	2.79	2.93	0	0	0	0	0	0	0	0	0	2.7	12.13	3.01	0	8.9	6.35	0	0
O14880	MGST3_HUMAN Microsomal glutathione S-transferase 3 OS=Homo sapiens GN=MGST3 PE=1 SV=1	MGST3	0	0	0	0	0	0	0	2.85	0	0	0	0	0	5.93	0	5.66	8.49	8.6	0	0	0	0	0	0	0	8.84	0	0	0	0	0	2.8	2.78	8.24	2.72	0	0	7.97	0	0	0	3.01	0	8.9	0	0	0
P01008	ANT3_HUMAN Antithrombin-III OS=Homo sapiens GN=SERPINC1 PE=1 SV=1	SERPINC1	0	0	0	0	2.81	0	0	0	0	0	0	0	0	2.96	0	0	0	0	0	0	0	0	0	0	0	0	2.56	0	0	0	2.75	2.8	0	0	0	2.64	0	0	0	0	0	0	0	0	0	0	0
P54652	HSP72_HUMAN Heat shock-related 70 kDa protein 2 OS=Homo sapiens GN=HSPA2 PE=1 SV=1	HSPA2	0	2.98	0	2.88	2.81	0	0	0	5.23	10.9	0	0	0	0	0	5.66	0	2.87	0	2.13	0	0	0	0	0	2.95	2.56	6.2	0	0	0	0	0	2.75	2.72	10.56	5.66	7.97	10.55	8.1	0	0	0	0	0	3.55	0
P02730	B3AT_HUMAN Band 3 anion transport protein OS=Homo sapiens GN=SLC4A1 PE=1 SV=3	SLC4A1	0	0	2.83	0	0	0	0	0	0	0	5.48	0	0	0	0	0	0	0	0	0	0	0	2.8	0	0	0	0	0	0	0	0	0	11.12	0	0	0	0	0	0	0	0	0	2.96	0	0	0	6.03
O95954	FTCD_HUMAN Formimidoyltransferase-cyclodeaminase OS=Homo sapiens GN=FTCD PE=1 SV=2	FTCD	0	0	0	0	0	0	0	0	0	2.72	0	0	0	2.96	0	2.83	2.83	11.47	0	6.39	0	0	0	0	0	0	0	0	0	0	0	0	0	10.98	0	0	0	7.97	0	0	0	3.01	0	0	0	0	0
P02753	RET4_HUMAN Retinol-binding protein 4 OS=Homo sapiens GN=RBP4 PE=1 SV=3	RBP4	0	17.9	0	5.77	2.81	0	0	2.85	0	8.17	0	3.1	2.87	0	0	5.66	2.83	8.6	0	0	0	8.28	0	12.55	0	2.95	0	3.1	0	0	0	5.6	0	2.75	0	5.28	0	10.63	0	13.49	0	0	0	2.97	3.17	7.11	0
P31150	GDIA_HUMAN Rab GDP dissociation inhibitor alpha OS=Homo sapiens GN=GDI1 PE=1 SV=2	GDI1	3	0	2.83	2.88	8.44	0	2.81	2.85	0	0	2.74	9.3	0	0	0	0	2.83	2.87	0	0	0	5.52	0	3.14	0	0	5.12	0	0	8.8	0	0	0	0	10.87	2.64	8.48	5.31	7.91	5.4	0	0	0	0	0	3.55	0
Q6PJG2	EMSA1_HUMAN ELM2 and SANT domain-containing protein 1 OS=Homo sapiens GN=ELMSAN1 PE=1 SV=2	ELMSAN1	12	5.97	11.31	2.88	5.62	11.69	8.42	5.71	13.08	5.45	8.22	21.69	0	5.93	8.9	11.31	8.49	8.6	0	14.92	5.55	2.76	25.21	12.55	6.09	8.84	0	0	16.75	11.73	2.75	2.8	8.34	13.73	0	0	5.66	2.66	15.82	8.1	12.13	0	8.89	11.87	6.35	10.66	6.03
P07602	SAP_HUMAN Proactivator polypeptide OS=Homo sapiens GN=PSAP PE=1 SV=2	PSAP	0	5.97	0	14.41	2.81	0	0	0	0	8.17	0	9.3	0	0	2.97	5.66	2.83	5.73	0	4.26	0	0	0	3.14	0	5.9	0	0	0	0	0	0	0	0	0	2.64	5.66	0	0	0	0	12.04	0	0	0	3.55	0
Q6IB77	GLYAT_HUMAN Glycine N-acyltransferase OS=Homo sapiens GN=GLYAT PE=1 SV=3	GLYAT	0	2.98	0	0	0	0	0	0	0	5.45	0	0	0	0	0	5.66	0	14.34	0	0	0	0	0	3.14	0	8.84	0	0	0	0	0	5.6	0	8.24	0	0	0	10.63	0	0	0	0	0	0	0	3.55	0
Q9UBQ7	GRHPR_HUMAN Glyoxylate reductase/hydroxypyruvate reductase OS=Homo sapiens GN=GRHPR PE=1 SV=1	GRHPR	0	0	0	0	0	0	0	2.85	0	0	0	9.3	0	0	0	5.66	0	2.87	6.48	2.13	0	2.76	0	0	0	0	0	0	0	0	0	2.8	0	5.49	0	0	0	13.28	0	0	0	6.02	0	0	0	0	0
P05141	ADT2_HUMAN ADP/ATP translocase 2 OS=Homo sapiens GN=SLC25A5 PE=1 SV=7	SLC25A5	0	11.94	0	5.77	2.81	0	0	2.85	0	21.79	0	6.2	0	8.89	0	0	0	11.47	0	4.26	2.78	11.04	0	28.25	0	8.84	2.56	12.4	0	11.73	0	2.8	0	13.73	0	13.2	0	10.63	5.27	10.79	0	6.02	0	5.94	0	7.11	0
P0DJI8	SAA1_HUMAN Serum amyloid A-1 protein OS=Homo sapiens GN=SAA1 PE=1 SV=1	SAA1	0	0	0	0	0	0	0	0	0	0	0	0	0	0	0	0	0	0	0	0	0	0	0	0	0	0	0	0	0	0	0	0	0	0	0	0	0	0	0	0	0	0	0	0	0	0	0
Q16698	DECR_HUMAN 2,4-dienoyl-CoA reductase, mitochondrial OS=Homo sapiens GN=DECR1 PE=1 SV=1	DECR1	0	0	0	0	0	0	5.61	0	0	8.17	0	3.1	0	2.96	0	2.83	0	5.73	0	4.26	0	0	0	3.14	0	11.79	0	3.1	0	2.93	0	0	0	8.24	0	0	0	2.66	0	2.7	0	0	0	8.9	0	0	0
O00299	CLIC1_HUMAN Chloride intracellular channel protein 1 OS=Homo sapiens GN=CLIC1 PE=1 SV=4	CLIC1	0	0	0	0	0	0	2.81	0	0	5.45	0	0	0	0	0	5.66	0	0	0	2.13	0	0	0	0	0	0	0	0	0	0	0	0	2.78	0	0	2.64	2.83	0	5.27	0	0	0	0	0	0	0	0
P50053-2	KHK_HUMAN Isoform C of Ketohexokinase OS=Homo sapiens GN=KHK	KHK	0	8.95	0	0	0	0	0	0	0	5.45	0	6.2	0	0	0	0	0	0	0	0	0	5.52	0	6.28	0	0	0	6.2	0	0	0	0	0	0	0	0	0	5.31	0	2.7	0	0	0	0	0	7.11	0
P63241	IF5A1_HUMAN Eukaryotic translation initiation factor 5A-1 OS=Homo sapiens GN=EIF5A PE=1 SV=2	EIF5A	0	0	0	0	0	0	0	0	0	0	0	0	0	0	0	0	0	0	0	0	0	0	0	3.14	0	0	0	0	0	0	0	0	0	0	0	0	0	0	0	0	0	0	0	0	0	3.55	0
P07996	TSP1_HUMAN Thrombospondin-1 OS=Homo sapiens GN=THBS1 PE=1 SV=2	THBS1	0	0	0	0	0	0	0	0	0	0	0	0	0	0	0	0	0	0	0	0	2.78	0	0	0	0	0	0	0	0	0	0	0	0	0	0	0	0	0	0	0	0	0	0	0	0	0	0
Q12805	FBLN3_HUMAN EGF-containing fibulin-like extracellular matrix protein 1 OS=Homo sapiens GN=EFEMP1 PE=1 SV=2	EFEMP1	0	0	0	0	2.81	5.84	0	0	0	0	0	0	0	0	0	0	2.83	0	0	0	0	0	0	0	0	0	2.56	0	2.79	0	0	0	0	0	0	0	0	0	0	0	3.03	0	0	0	3.17	0	0
P42704	LPPRC_HUMAN Leucine-rich PPR motif-containing protein, mitochondrial OS=Homo sapiens GN=LRPPRC PE=1 SV=3	LRPPRC	0	0	0	2.88	0	0	2.81	0	0	2.72	0	0	0	0	0	5.66	0	2.87	0	0	0	0	0	0	0	2.95	0	0	0	0	2.75	0	0	2.75	0	0	0	0	0	0	0	3.01	0	0	0	0	0
Q9Y2S2	CRYL1_HUMAN Lambda-crystallin homolog OS=Homo sapiens GN=CRYL1 PE=1 SV=3	CRYL1	3	0	0	5.77	0	0	0	2.85	0	8.17	0	6.2	0	5.93	0	2.83	2.83	5.73	0	0	5.55	2.76	0	9.42	0	2.95	5.12	0	0	5.86	0	0	2.78	5.49	0	5.28	8.48	13.28	2.64	2.7	0	6.02	0	2.97	0	0	0
P05556	ITB1_HUMAN Integrin beta-1 OS=Homo sapiens GN=ITGB1 PE=1 SV=2	ITGB1	3	0	0	0	0	0	0	0	0	2.72	0	0	0	0	0	0	0	0	0	0	0	0	0	0	0	0	5.12	0	2.79	5.86	5.5	0	2.78	0	0	0	0	0	0	0	0	0	0	0	3.17	0	0
P13611	CSPG2_HUMAN Versican core protein OS=Homo sapiens GN=VCAN PE=1 SV=3	VCAN	0	0	11.31	0	5.62	0	0	0	0	0	0	0	0	8.89	2.97	0	0	0	0	0	5.55	0	0	0	0	0	0	0	2.79	0	5.5	0	0	0	0	0	0	0	0	0	0	3.01	0	0	6.35	0	0
Q9Y696	CLIC4_HUMAN Chloride intracellular channel protein 4 OS=Homo sapiens GN=CLIC4 PE=1 SV=4	CLIC4	0	5.97	0	5.77	0	0	0	0	0	0	0	12.39	0	2.96	0	5.66	5.66	5.73	0	8.52	5.55	2.76	5.6	9.42	0	8.84	2.56	6.2	0	0	0	0	0	0	0	2.64	0	23.91	0	2.7	0	0	0	0	0	7.11	0
P04732	MT1E_HUMAN Metallothionein-1E OS=Homo sapiens GN=MT1E PE=1 SV=1	MT1E	0	17.9	2.83	8.65	0	0	2.81	5.71	0	16.34	0	15.49	0	5.93	0	5.66	0	5.73	0	10.65	0	5.52	0	9.42	6.09	5.9	5.12	6.2	0	0	0	8.39	0	8.24	5.44	10.56	5.66	15.94	5.27	10.79	0	6.02	0	14.84	0	17.76	0
P21549	SPYA_HUMAN Serine--pyruvate aminotransferase OS=Homo sapiens GN=AGXT PE=1 SV=1	AGXT	0	0	0	0	0	0	0	0	0	0	0	0	0	0	0	0	0	0	0	0	0	0	0	0	0	0	0	0	0	0	0	0	0	0	0	0	0	0	0	0	0	0	0	0	0	0	0
Q00796	DHSO_HUMAN Sorbitol dehydrogenase OS=Homo sapiens GN=SORD PE=1 SV=4	SORD	0	5.97	0	5.77	0	0	0	5.71	0	5.45	0	9.3	0	2.96	0	8.48	0	8.6	0	4.26	0	2.76	0	12.55	0	5.9	2.56	3.1	0	0	0	5.6	0	5.49	0	5.28	0	10.63	0	2.7	0	3.01	0	2.97	0	0	0
P04217	A1BG_HUMAN Alpha-1B-glycoprotein OS=Homo sapiens GN=A1BG PE=1 SV=4	A1BG	0	0	5.65	2.88	0	0	2.81	0	0	0	5.48	3.1	2.87	0	0	0	0	0	0	2.13	5.55	2.76	0	0	0	0	2.56	3.1	0	0	0	0	0	0	5.44	0	5.66	0	0	5.4	12.13	0	2.96	0	9.52	3.55	0
Q13509	TBB3_HUMAN Tubulin beta-3 chain OS=Homo sapiens GN=TUBB3 PE=1 SV=2	TUBB3	0	0	5.65	0	0	0	0	5.71	0	0	0	0	0	5.93	0	8.48	8.49	2.87	0	2.13	0	0	0	0	0	0	0	0	0	0	0	0	0	0	8.16	5.28	8.48	5.31	5.27	0	3.03	9.03	0	2.97	0	0	0
P23381	SYWC_HUMAN Tryptophan--tRNA ligase, cytoplasmic OS=Homo sapiens GN=WARS PE=1 SV=2	WARS	0	0	0	0	0	0	0	0	0	0	0	0	0	0	0	0	2.83	0	6.48	0	0	0	0	0	0	0	0	3.1	0	0	0	5.6	0	2.75	0	0	2.83	2.66	2.64	0	0	0	0	0	0	0	0
P11498	PYC_HUMAN Pyruvate carboxylase, mitochondrial OS=Homo sapiens GN=PC PE=1 SV=2	PC	0	0	0	0	0	0	0	0	0	5.45	0	3.1	0	0	0	0	0	2.87	0	0	0	0	0	3.14	0	0	0	0	0	5.86	0	0	0	5.49	0	0	0	0	0	5.4	0	0	0	0	0	0	0
P49411	EFTU_HUMAN Elongation factor Tu, mitochondrial OS=Homo sapiens GN=TUFM PE=1 SV=2	TUFM	3	5.97	0	5.77	2.81	0	0	5.71	0	2.72	0	6.2	0	0	0	0	0	8.6	0	2.13	2.78	5.52	0	6.28	0	11.79	2.56	9.3	0	8.8	0	2.8	2.78	5.49	2.72	2.64	0	7.97	0	10.79	0	3.01	0	2.97	0	3.55	0
P01871	IGHM_HUMAN Ig mu chain C region OS=Homo sapiens GN=IGHM PE=1 SV=3	IGHM	0	0	0	0	0	0	2.81	0	2.62	0	0	0	0	0	0	0	0	0	0	0	0	0	5.6	0	0	0	5.12	0	0	0	0	0	0	0	0	0	0	0	0	0	3.03	0	0	2.97	0	0	0
P55084	ECHB_HUMAN Trifunctional enzyme subunit beta, mitochondrial OS=Homo sapiens GN=HADHB PE=1 SV=3	HADHB	0	0	0	0	0	0	0	0	0	2.72	0	0	0	0	0	0	0	5.73	0	0	0	0	0	3.14	0	2.95	0	0	0	0	2.75	5.6	0	2.75	0	2.64	0	0	2.64	0	0	0	0	0	0	0	0
P30443	1A01_HUMAN HLA class I histocompatibility antigen, A-1 alpha chain OS=Homo sapiens GN=HLA-A PE=1 SV=1	HLA-A	0	2.98	0	0	0	0	0	0	0	0	0	0	0	0	0	0	0	0	0	0	0	0	5.6	0	0	0	0	0	0	0	0	0	0	0	0	0	0	0	0	0	0	0	0	0	0	0	0
P09429	HMGB1_HUMAN High mobility group protein B1 OS=Homo sapiens GN=HMGB1 PE=1 SV=3	HMGB1	15	0	5.65	5.77	0	2.92	2.81	0	0	0	0	3.1	0	2.96	0	5.66	5.66	0	0	6.39	0	0	0	0	0	0	0	0	0	0	0	0	2.78	0	2.72	2.64	8.48	0	5.27	0	0	0	0	0	0	0	0
O14773	TPP1_HUMAN Tripeptidyl-peptidase 1 OS=Homo sapiens GN=TPP1 PE=1 SV=2	TPP1	0	0	0	0	0	0	0	5.71	0	0	0	0	0	0	0	5.66	0	2.87	0	0	0	5.52	0	0	0	0	0	3.1	0	0	0	0	0	0	0	5.28	5.66	0	2.64	0	0	6.02	0	2.97	0	3.55	0
Q9UBX5	FBLN5_HUMAN Fibulin-5 OS=Homo sapiens GN=FBLN5 PE=1 SV=1	FBLN5	0	0	11.31	0	0	0	0	0	0	0	0	0	0	0	0	0	0	0	0	0	0	0	0	0	0	0	0	0	0	0	0	0	0	0	0	0	0	0	0	0	0	0	0	0	0	0	0
P43490	NAMPT_HUMAN Nicotinamide phosphoribosyltransferase OS=Homo sapiens GN=NAMPT PE=1 SV=1	NAMPT	0	0	0	0	0	0	5.61	0	0	0	0	0	0	0	0	0	0	0	0	0	0	0	0	0	0	0	0	0	0	0	0	0	0	0	2.72	2.64	0	0	0	0	0	0	0	0	0	0	0
P23297	S10A1_HUMAN Protein S100-A1 OS=Homo sapiens GN=S100A1 PE=1 SV=2	S100A1	0	0	2.83	2.88	0	0	5.61	0	0	0	0	0	0	0	0	0	2.83	2.87	0	0	0	0	0	0	3.05	0	0	0	2.79	2.93	0	0	0	5.49	0	0	0	0	0	2.7	3.03	0	5.93	0	0	0	0
P05089	ARGI1_HUMAN Arginase-1 OS=Homo sapiens GN=ARG1 PE=1 SV=2	ARG1	0	0	0	0	0	0	0	0	0	0	0	0	0	0	0	0	0	0	0	0	0	0	0	0	0	0	0	0	0	0	0	0	0	0	0	0	0	0	0	0	0	0	0	0	0	0	0
P07954	FUMH_HUMAN Fumarate hydratase, mitochondrial OS=Homo sapiens GN=FH PE=1 SV=3	FH	0	8.95	2.83	0	0	0	0	0	0	2.72	0	3.1	0	8.89	0	5.66	2.83	11.47	0	4.26	0	0	0	6.28	0	11.79	2.56	3.1	0	8.8	0	0	0	2.75	0	2.64	0	5.31	0	0	0	6.02	0	0	0	14.21	0
P05386	RLA1_HUMAN 60S acidic ribosomal protein P1 OS=Homo sapiens GN=RPLP1 PE=1 SV=1	RPLP1	0	0	0	8.65	5.62	5.84	5.61	0	0	0	0	0	2.87	0	0	2.83	0	2.87	6.48	4.26	0	0	0	0	3.05	0	2.56	0	0	5.86	0	0	0	5.49	0	2.64	0	2.66	5.27	2.7	0	3.01	0	5.94	0	0	0
P38117	ETFB_HUMAN Electron transfer flavoprotein subunit beta OS=Homo sapiens GN=ETFB PE=1 SV=3	ETFB	0	0	0	2.88	2.81	0	8.42	5.71	0	2.72	0	0	0	0	0	8.48	0	5.73	0	6.39	0	0	0	3.14	0	0	0	0	0	2.93	0	0	0	0	0	5.28	0	13.28	0	5.4	0	9.03	0	8.9	0	0	0
Q06323	PSME1_HUMAN Proteasome activator complex subunit 1 OS=Homo sapiens GN=PSME1 PE=1 SV=1	PSME1	0	0	5.65	0	0	0	5.61	0	0	0	0	3.1	0	0	0	2.83	2.83	0	0	0	5.55	0	0	0	6.09	0	0	0	0	0	5.5	5.6	5.56	5.49	0	2.64	0	0	0	0	0	3.01	5.93	5.94	0	0	3.01
P49748	ACADV_HUMAN Very long-chain specific acyl-CoA dehydrogenase, mitochondrial OS=Homo sapiens GN=ACADVL PE=1 SV=1	ACADVL	0	0	0	0	0	0	0	0	0	0	0	0	0	2.96	0	8.48	0	5.73	0	0	0	0	0	0	0	5.9	0	0	0	0	0	0	0	0	0	0	0	0	0	2.7	0	0	2.96	2.97	0	0	0
P04004	VTNC_HUMAN Vitronectin OS=Homo sapiens GN=VTN PE=1 SV=1	VTN	0	0	8.48	14.41	11.25	11.69	19.64	0	0	0	0	0	8.62	2.96	2.97	0	0	2.87	0	0	0	0	0	0	6.09	5.9	5.12	0	0	0	8.25	2.8	0	0	10.87	5.28	0	0	0	0	6.07	6.02	2.96	5.94	0	0	0
P55083	MFAP4_HUMAN Microfibril-associated glycoprotein 4 OS=Homo sapiens GN=MFAP4 PE=1 SV=2	MFAP4	0	0	14.13	0	0	0	0	0	0	0	0	0	0	0	0	0	0	0	0	0	0	0	0	0	0	0	0	0	0	0	0	0	0	0	0	0	0	0	0	0	0	0	0	0	0	0	0
P07305	H10_HUMAN Histone H1.0 OS=Homo sapiens GN=H1F0 PE=1 SV=3	H1F0	0	0	8.48	5.77	5.62	5.84	11.22	19.98	0	2.72	0	0	2.87	5.93	0	5.66	5.66	5.73	0	4.26	8.33	2.76	0	0	6.09	5.9	0	0	0	2.93	16.5	8.39	8.34	10.98	0	2.64	0	2.66	0	0	6.07	12.04	8.89	17.81	0	0	3.01
Q6NZI2	PTRF_HUMAN Polymerase I and transcript release factor OS=Homo sapiens GN=PTRF PE=1 SV=1	PTRF	0	0	5.65	2.88	11.25	5.84	2.81	2.85	0	0	0	0	0	0	0	0	14.15	0	0	0	0	0	0	0	15.23	0	0	0	0	0	0	0	0	2.75	0	2.64	5.66	0	0	2.7	0	0	2.96	0	0	0	0
P10909	CLUS_HUMAN Clusterin OS=Homo sapiens GN=CLU PE=1 SV=1	CLU	0	0	0	5.77	5.62	5.84	22.45	0	0	0	0	0	2.87	2.96	0	0	0	5.73	0	0	0	0	0	0	9.14	0	0	9.3	0	8.8	5.5	5.6	2.78	0	27.19	2.64	0	0	0	2.7	0	6.02	0	2.97	0	0	3.01
P23284	PPIB_HUMAN Peptidyl-prolyl cis-trans isomerase B OS=Homo sapiens GN=PPIB PE=1 SV=2	PPIB	0	0	0	0	0	2.92	0	0	0	0	0	0	0	0	0	2.83	0	2.87	0	0	0	0	0	0	0	0	0	0	0	0	0	0	0	0	0	2.64	8.48	0	2.64	0	0	0	0	0	0	0	0
P31937	3HIDH_HUMAN 3-hydroxyisobutyrate dehydrogenase, mitochondrial OS=Homo sapiens GN=HIBADH PE=1 SV=2	HIBADH	0	0	0	5.77	0	0	0	8.56	0	10.9	0	0	0	2.96	0	0	0	0	0	0	0	0	0	0	0	2.95	0	0	0	0	0	0	0	10.98	0	10.56	0	13.28	0	8.1	0	6.02	0	5.94	0	0	0
P36957	ODO2_HUMAN Dihydrolipoyllysine-residue succinyltransferase component of 2-oxoglutarate dehydrogenase complex, mitochondrial OS=Homo sapiens GN=DLST PE=1 SV=4	DLST	0	0	0	2.88	0	0	0	2.85	0	8.17	0	3.1	0	5.93	0	2.83	0	8.6	0	4.26	0	2.76	2.8	0	0	0	0	0	0	0	0	2.8	0	10.98	0	5.28	0	2.66	0	0	0	6.02	0	8.9	0	0	0
Q16851	UGPA_HUMAN UTP--glucose-1-phosphate uridylyltransferase OS=Homo sapiens GN=UGP2 PE=1 SV=5	UGP2	0	0	0	0	0	0	0	0	2.62	0	0	0	0	0	0	0	0	0	0	0	2.78	0	0	0	0	0	0	0	0	0	0	0	0	0	0	0	0	0	0	0	0	0	0	0	0	0	0
Q9P2E9	RRBP1_HUMAN Ribosome-binding protein 1 OS=Homo sapiens GN=RRBP1 PE=1 SV=4	RRBP1	0	0	0	5.77	8.44	0	2.81	0	0	0	0	0	0	5.93	0	0	5.66	8.6	0	0	0	0	0	0	6.09	8.84	0	0	0	0	0	2.8	8.34	2.75	0	0	0	0	2.64	0	0	0	0	2.97	0	0	0
P61769	B2MG_HUMAN Beta-2-microglobulin OS=Homo sapiens GN=B2M PE=1 SV=1	B2M	6	8.95	0	2.88	8.44	0	0	0	0	0	0	0	0	0	0	0	0	2.87	0	0	0	0	11.21	6.28	0	0	5.12	0	5.58	0	0	0	0	0	0	0	0	2.66	5.27	0	0	0	8.89	0	6.35	0	0
Q16695	H31T_HUMAN Histone H3.1t OS=Homo sapiens GN=HIST3H3 PE=1 SV=3	HIST3H3	15	20.89	19.79	8.65	16.87	23.37	5.61	14.27	18.31	8.17	19.19	15.49	8.62	23.7	5.94	14.14	25.46	22.94	0	19.18	19.43	5.52	16.81	9.42	12.18	8.84	10.24	9.3	13.96	14.66	11	16.79	38.92	13.73	21.75	23.76	31.11	18.6	13.18	16.19	12.13	12.04	14.82	17.81	6.35	7.11	0
P35558	PCKGC_HUMAN Phosphoenolpyruvate carboxykinase, cytosolic [GTP] OS=Homo sapiens GN=PCK1 PE=1 SV=3	PCK1	0	0	0	0	0	0	0	0	0	5.45	0	0	0	2.96	0	0	0	2.87	0	0	0	0	0	0	0	2.95	0	0	0	8.8	0	0	0	5.49	0	0	0	0	0	0	0	0	0	2.97	0	0	0
Q13642	FHL1_HUMAN Four and a half LIM domains protein 1 OS=Homo sapiens GN=FHL1 PE=1 SV=4	FHL1	0	0	2.83	0	0	0	0	0	0	0	0	0	0	0	0	0	0	0	0	0	0	0	0	0	6.09	0	0	0	0	0	0	0	0	0	0	0	0	0	2.64	0	0	0	0	0	0	0	0
Q9BYX7	ACTBM_HUMAN Putative beta-actin-like protein 3 OS=Homo sapiens GN=POTEKP PE=5 SV=1	POTEKP	30.01	14.92	19.79	17.3	19.69	17.53	19.64	19.98	31.39	68.1	16.44	18.59	14.37	20.74	17.81	22.62	19.81	20.07	0	10.65	13.88	13.8	22.41	18.83	21.32	17.69	30.72	24.8	22.34	17.59	16.5	13.99	13.9	10.98	29.91	60.72	70.7	42.51	31.64	32.38	24.27	15.05	23.7	26.71	22.22	28.42	0
P08246	ELNE_HUMAN Neutrophil elastase OS=Homo sapiens GN=ELANE PE=1 SV=1	ELANE	0	0	0	0	0	0	0	0	0	0	0	0	0	0	0	0	0	0	0	0	0	0	0	0	0	0	0	0	0	0	0	0	0	0	0	0	0	0	0	0	0	0	0	0	0	0	0
P40227	TCPZ_HUMAN T-complex protein 1 subunit zeta OS=Homo sapiens GN=CCT6A PE=1 SV=3	CCT6A	6	5.97	0	0	0	0	0	0	0	0	0	0	0	0	0	0	5.66	14.34	0	0	5.55	0	0	3.14	0	5.9	0	3.1	0	0	0	0	0	2.75	0	0	0	0	5.27	0	3.03	3.01	0	0	0	0	0
Q96A08	H2B1A_HUMAN Histone H2B type 1-A OS=Homo sapiens GN=HIST1H2BA PE=1 SV=3	HIST1H2BA	0	2.98	25.44	20.18	16.87	17.53	28.06	17.12	0	5.45	5.48	6.2	5.75	11.85	20.77	14.14	22.64	17.2	0	29.83	5.55	0	5.6	3.14	33.51	20.63	2.56	0	0	5.86	13.75	27.98	55.59	43.93	10.87	7.92	14.14	10.63	18.46	10.79	9.1	9.03	26.67	26.71	0	0	0
P09936	UCHL1_HUMAN Ubiquitin carboxyl-terminal hydrolase isozyme L1 OS=Homo sapiens GN=UCHL1 PE=1 SV=2	UCHL1	0	0	0	0	0	0	0	0	0	0	0	0	0	0	0	0	0	0	0	0	0	0	0	0	0	0	0	0	0	0	0	0	0	0	2.72	0	0	0	0	0	0	0	0	0	0	0	0
Q99623	PHB2_HUMAN Prohibitin-2 OS=Homo sapiens GN=PHB2 PE=1 SV=2	PHB2	0	0	0	0	0	2.92	8.42	2.85	0	0	0	0	0	2.96	5.94	0	0	5.73	0	0	0	0	0	0	3.05	5.9	0	0	0	0	0	2.8	0	2.75	0	2.64	0	0	2.64	0	0	6.02	2.96	2.97	0	0	0
Q5T2W1	NHRF3_HUMAN Na(+)/H(+) exchange regulatory cofactor NHE-RF3 OS=Homo sapiens GN=PDZK1 PE=1 SV=2	PDZK1	0	2.98	0	0	0	0	0	0	0	5.45	0	0	0	0	0	0	0	0	0	0	0	0	0	0	0	2.95	0	0	0	0	0	0	0	0	0	5.28	0	2.66	0	0	0	0	0	0	0	0	0
P20671	H2A1D_HUMAN Histone H2A type 1-D OS=Homo sapiens GN=HIST1H2AD PE=1 SV=2	HIST1H2AD	0	0	5.65	2.88	0	0	5.61	0	0	0	2.74	6.2	0	0	0	0	0	0	6.48	2.13	0	0	2.8	3.14	0	0	0	3.1	0	0	0	0	0	0	5.44	5.28	0	0	10.55	0	0	0	0	0	0	0	0
P22352	GPX3_HUMAN Glutathione peroxidase 3 OS=Homo sapiens GN=GPX3 PE=1 SV=2	GPX3	0	0	0	5.77	0	0	0	0	0	19.07	0	0	0	2.96	0	16.97	0	20.07	0	4.26	0	8.28	0	6.28	0	11.79	5.12	6.2	0	5.86	0	8.39	0	19.22	0	0	0	5.31	0	2.7	0	15.05	2.96	14.84	0	7.11	0
P09493-6	TPM1_HUMAN Isoform 6 of Tropomyosin alpha-1 chain OS=Homo sapiens GN=TPM1	TPM1	0	0	8.48	0	11.25	2.92	0	0	0	0	0	0	0	0	0	0	0	0	0	2.13	0	0	0	0	6.09	0	0	0	5.58	0	0	0	0	0	0	0	0	0	0	0	0	0	0	0	3.17	0	0
P01860	IGHG3_HUMAN Ig gamma-3 chain C region OS=Homo sapiens GN=IGHG3 PE=1 SV=2	IGHG3	0	0	8.48	11.53	25.31	14.61	2.81	0	0	0	0	3.1	5.75	2.96	11.87	0	0	0	0	6.39	2.78	16.56	0	0	0	0	0	12.4	0	2.93	0	0	0	0	19.03	7.92	11.31	5.31	0	0	18.2	3.01	14.82	2.97	0	3.55	6.03
P07951	TPM2_HUMAN Tropomyosin beta chain OS=Homo sapiens GN=TPM2 PE=1 SV=1	TPM2	0	0	8.48	0	19.69	2.92	0	0	0	0	0	0	0	2.96	5.94	0	0	0	0	6.39	0	0	0	0	6.09	0	0	0	0	0	0	0	2.78	0	0	0	0	0	0	0	3.03	0	0	2.97	0	0	0
P10768	ESTD_HUMAN S-formylglutathione hydrolase OS=Homo sapiens GN=ESD PE=1 SV=2	ESD	0	0	5.65	2.88	2.81	2.92	0	2.85	0	2.72	0	3.1	2.87	0	0	2.83	2.83	0	0	0	5.55	0	0	0	0	5.9	0	0	0	2.93	0	0	2.78	2.75	2.72	0	5.66	7.97	5.27	2.7	0	3.01	0	2.97	6.35	0	0
P09651	ROA1_HUMAN Heterogeneous nuclear ribonucleoprotein A1 OS=Homo sapiens GN=HNRNPA1 PE=1 SV=5	HNRNPA1	0	0	0	0	0	0	5.61	0	0	0	0	0	0	0	0	0	0	0	0	0	0	0	0	0	0	0	0	0	0	0	0	0	0	0	8.16	5.28	5.66	5.31	5.27	0	0	0	2.96	0	0	0	0
P27338	AOFB_HUMAN Amine oxidase [flavin-containing] B OS=Homo sapiens GN=MAOB PE=1 SV=3	MAOB	0	0	0	2.88	0	0	0	0	0	0	0	0	0	0	0	0	0	2.87	0	0	5.55	0	0	0	0	0	0	0	0	5.86	0	0	0	2.75	0	0	0	0	0	0	0	0	0	5.94	0	0	0
Q9HAW8	UD110_HUMAN UDP-glucuronosyltransferase 1-10 OS=Homo sapiens GN=UGT1A10 PE=2 SV=1	UGT1A10	0	2.98	0	0	0	0	0	0	0	2.72	0	6.2	0	0	0	0	0	5.73	0	2.13	0	0	0	0	0	0	0	0	0	2.93	0	5.6	0	5.49	0	2.64	0	5.31	2.64	0	0	3.01	0	2.97	0	0	0
O75947	ATP5H_HUMAN ATP synthase subunit d, mitochondrial OS=Homo sapiens GN=ATP5H PE=1 SV=3	ATP5H	0	0	0	2.88	0	0	0	2.85	0	0	0	0	0	5.93	0	0	0	0	0	2.13	0	0	0	0	0	0	0	0	0	0	0	0	0	5.49	0	7.92	0	5.31	0	0	0	0	0	5.94	0	0	0
Q9BUT1	BDH2_HUMAN 3-hydroxybutyrate dehydrogenase type 2 OS=Homo sapiens GN=BDH2 PE=1 SV=2	BDH2	0	0	0	5.77	0	0	0	0	0	0	0	0	0	2.96	0	5.66	5.66	0	0	0	0	0	0	0	0	5.9	0	0	0	0	0	0	0	0	0	2.64	2.83	7.97	0	0	0	6.02	0	5.94	0	0	0
P02795	MT2_HUMAN Metallothionein-2 OS=Homo sapiens GN=MT2A PE=1 SV=1	MT2A	0	0	0	0	0	0	0	0	0	2.72	0	0	0	0	0	0	0	0	0	0	0	0	0	0	0	0	0	0	0	0	0	0	0	0	0	10.56	0	10.63	0	10.79	0	0	0	0	0	0	0
Q01518	CAP1_HUMAN Adenylyl cyclase-associated protein 1 OS=Homo sapiens GN=CAP1 PE=1 SV=5	CAP1	6	0	2.83	0	2.81	0	0	0	0	0	2.74	0	0	0	0	5.66	8.49	2.87	0	0	0	0	0	0	0	2.95	2.56	3.1	2.79	2.93	0	0	0	0	5.44	0	0	2.66	7.91	0	6.07	3.01	0	0	0	7.11	0
O75390	CISY_HUMAN Citrate synthase, mitochondrial OS=Homo sapiens GN=CS PE=1 SV=2	CS	0	0	0	2.88	0	0	0	0	0	5.45	0	0	0	0	0	0	0	0	0	0	0	0	0	0	0	0	0	0	0	0	0	5.6	0	2.75	0	0	0	0	0	0	0	0	0	0	0	0	0
Q00839	HNRPU_HUMAN Heterogeneous nuclear ribonucleoprotein U OS=Homo sapiens GN=HNRNPU PE=1 SV=6	HNRNPU	0	2.98	5.65	0	5.62	0	2.81	11.41	0	0	0	0	0	8.89	0	2.83	2.83	0	0	0	0	0	0	0	3.05	5.9	0	0	0	0	0	0	0	0	2.72	0	5.66	0	0	0	0	0	5.93	5.94	0	0	0
P53597	SUCA_HUMAN Succinyl-CoA ligase [ADP/GDP-forming] subunit alpha, mitochondrial OS=Homo sapiens GN=SUCLG1 PE=1 SV=4	SUCLG1	0	0	0	2.88	0	0	0	2.85	0	8.17	0	0	0	5.93	0	2.83	0	11.47	0	4.26	0	0	0	0	0	2.95	0	0	0	0	0	2.8	0	8.24	0	2.64	0	2.66	0	5.4	0	3.01	0	2.97	0	0	0
Q13501	SQSTM_HUMAN Sequestosome-1 OS=Homo sapiens GN=SQSTM1 PE=1 SV=1	SQSTM1	0	0	0	0	0	0	0	0	0	0	0	0	0	0	0	0	0	0	0	0	0	0	0	0	0	0	0	0	0	0	0	0	0	0	0	0	0	0	0	0	0	0	0	0	0	0	0
P02760	AMBP_HUMAN Protein AMBP OS=Homo sapiens GN=AMBP PE=1 SV=1	AMBP	0	5.97	5.65	0	22.5	5.84	0	0	0	5.45	0	6.2	0	0	0	0	0	2.87	0	0	2.78	5.52	0	3.14	0	0	0	6.2	0	5.86	5.5	0	0	2.75	0	0	0	0	0	2.7	0	0	2.96	0	0	7.11	0
P00505	AATM_HUMAN Aspartate aminotransferase, mitochondrial OS=Homo sapiens GN=GOT2 PE=1 SV=3	GOT2	0	2.98	0	0	0	0	0	2.85	0	8.17	0	0	0	2.96	0	2.83	0	0	0	0	0	5.52	0	9.42	0	0	0	0	0	0	0	5.6	0	2.75	0	2.64	0	2.66	0	0	0	3.01	0	5.94	0	0	0
P61916	NPC2_HUMAN Epididymal secretory protein E1 OS=Homo sapiens GN=NPC2 PE=1 SV=1	NPC2	0	2.98	0	2.88	0	0	0	0	0	8.17	0	0	0	0	0	2.83	0	0	0	6.39	0	0	0	3.14	0	0	0	0	0	2.93	0	0	0	5.49	0	2.64	0	5.31	0	0	0	0	0	0	0	0	0
P30049	ATPD_HUMAN ATP synthase subunit delta, mitochondrial OS=Homo sapiens GN=ATP5D PE=1 SV=2	ATP5D	0	2.98	0	0	0	0	0	0	0	0	0	0	0	0	0	0	0	2.87	0	0	0	0	2.8	0	0	0	0	0	0	0	0	0	0	0	0	0	0	0	0	5.4	0	0	0	0	0	3.55	0
P17858	K6PL_HUMAN 6-phosphofructokinase, liver type OS=Homo sapiens GN=PFKL PE=1 SV=6	PFKL	0	0	0	0	0	0	0	0	0	0	0	0	0	0	0	0	0	0	0	0	2.78	0	0	0	0	0	0	0	0	0	0	0	0	0	0	0	0	0	0	0	0	0	0	0	0	0	0
Q15149	PLEC_HUMAN Plectin OS=Homo sapiens GN=PLEC PE=1 SV=3	PLEC	0	0	0	0	0	2.92	0	0	0	0	0	0	0	0	0	0	0	0	0	0	0	0	0	0	0	2.95	0	0	0	2.93	2.75	0	0	0	5.44	0	5.66	2.66	0	0	0	0	0	0	0	0	0
P30837	AL1B1_HUMAN Aldehyde dehydrogenase X, mitochondrial OS=Homo sapiens GN=ALDH1B1 PE=1 SV=3	ALDH1B1	0	0	0	5.77	2.81	0	2.81	2.85	0	8.17	0	0	0	0	0	5.66	0	2.87	0	0	0	0	0	0	0	8.84	2.56	0	0	0	0	8.39	0	8.24	0	5.28	0	2.66	0	0	0	6.02	0	0	0	0	0
P08729	K2C7_HUMAN Keratin, type II cytoskeletal 7 OS=Homo sapiens GN=KRT7 PE=1 SV=5	KRT7	0	0	0	0	5.62	5.84	0	0	0	0	0	0	2.87	0	0	0	0	0	0	0	0	0	0	0	0	0	5.12	0	0	0	11	0	0	0	0	0	0	0	0	0	0	3.01	0	0	0	0	0
P00751	CFAB_HUMAN Complement factor B OS=Homo sapiens GN=CFB PE=1 SV=2	CFB	0	0	0	0	0	0	0	0	0	0	0	0	0	2.96	2.97	0	0	0	0	0	0	2.76	0	0	3.05	0	0	0	0	0	2.75	0	5.56	0	13.59	0	0	0	0	2.7	6.07	6.02	0	0	6.35	0	0
Q562R1	ACTBL_HUMAN Beta-actin-like protein 2 OS=Homo sapiens GN=ACTBL2 PE=1 SV=2	ACTBL2	0	0	2.83	8.65	19.69	11.69	0	14.27	0	0	0	0	2.87	8.89	17.81	14.14	8.49	11.47	0	2.13	0	2.76	2.8	3.14	15.23	8.84	2.56	0	0	0	2.75	2.8	5.56	8.24	0	2.64	2.83	5.31	0	5.4	9.1	12.04	5.93	11.87	0	0	0
Q92820	GGH_HUMAN Gamma-glutamyl hydrolase OS=Homo sapiens GN=GGH PE=1 SV=2	GGH	0	0	0	0	0	0	0	5.71	0	0	0	0	0	0	0	2.83	0	5.73	0	0	0	0	0	0	0	5.9	0	0	0	0	0	0	0	10.98	0	2.64	0	2.66	2.64	0	0	0	0	2.97	0	0	0
P00480	OTC_HUMAN Ornithine carbamoyltransferase, mitochondrial OS=Homo sapiens GN=OTC PE=1 SV=3	OTC	0	0	0	0	0	0	0	0	0	0	0	0	0	0	0	0	0	0	0	0	0	0	0	0	0	0	0	0	0	0	0	0	0	0	0	0	0	0	0	0	0	0	0	0	0	0	0
P31146	COR1A_HUMAN Coronin-1A OS=Homo sapiens GN=CORO1A PE=1 SV=4	CORO1A	0	0	0	0	0	0	0	0	0	0	0	0	0	0	5.94	0	0	0	0	0	0	0	0	0	0	0	0	0	0	0	0	0	2.78	0	0	0	0	0	5.27	0	0	0	0	0	0	0	0
P09622	DLDH_HUMAN Dihydrolipoyl dehydrogenase, mitochondrial OS=Homo sapiens GN=DLD PE=1 SV=2	DLD	0	2.98	0	2.88	0	0	0	0	0	2.72	0	0	0	0	0	2.83	0	0	0	4.26	0	0	0	0	0	5.9	0	0	0	0	0	2.8	0	5.49	0	0	0	0	0	2.7	0	0	0	2.97	0	0	3.01
P16930	FAAA_HUMAN Fumarylacetoacetase OS=Homo sapiens GN=FAH PE=1 SV=2	FAH	3	5.97	0	2.88	0	0	0	0	0	0	0	3.1	0	0	0	0	0	0	0	2.13	5.55	5.52	0	6.28	0	0	5.12	3.1	0	5.86	0	2.8	0	0	0	0	2.83	0	2.64	2.7	0	0	0	0	0	3.55	0
P42126	ECI1_HUMAN Enoyl-CoA delta isomerase 1, mitochondrial OS=Homo sapiens GN=ECI1 PE=1 SV=1	ECI1	0	0	2.83	2.88	0	5.84	0	0	0	0	0	0	0	5.93	0	2.83	0	5.73	0	0	0	0	0	0	0	8.84	0	0	0	0	0	0	0	0	0	0	0	5.31	0	0	0	6.02	0	5.94	0	7.11	0
Q07021	C1QBP_HUMAN Complement component 1 Q subcomponent-binding protein, mitochondrial OS=Homo sapiens GN=C1QBP PE=1 SV=1	C1QBP	0	2.98	0	0	0	0	0	0	0	2.72	0	3.1	0	0	0	8.48	0	5.73	0	0	0	0	0	0	0	0	0	3.1	0	0	0	0	0	0	0	0	0	2.66	0	0	0	3.01	0	0	0	3.55	0
P08865	RSSA_HUMAN 40S ribosomal protein SA OS=Homo sapiens GN=RPSA PE=1 SV=4	RPSA	0	0	0	0	2.81	0	0	0	0	0	0	0	0	0	0	0	2.83	2.87	0	0	0	0	0	0	0	0	0	0	0	0	0	0	0	0	0	0	0	0	0	0	0	0	0	2.97	0	0	0
O00264	PGRC1_HUMAN Membrane-associated progesterone receptor component 1 OS=Homo sapiens GN=PGRMC1 PE=1 SV=3	PGRMC1	0	0	0	0	0	0	0	0	0	0	0	0	0	2.96	0	2.83	2.83	0	0	0	0	0	0	0	0	2.95	0	0	0	0	0	0	0	0	2.72	2.64	0	0	0	0	3.03	0	0	2.97	0	0	0
Q9Y6C2	EMIL1_HUMAN EMILIN-1 OS=Homo sapiens GN=EMILIN1 PE=1 SV=2	EMILIN1	0	0	2.83	0	5.62	5.84	0	0	0	0	0	0	0	0	0	0	0	2.87	0	0	0	0	0	0	0	0	0	0	0	0	0	0	0	0	0	0	0	0	0	0	0	0	0	0	0	0	0
P27348	1433T_HUMAN 14-3-3 protein theta OS=Homo sapiens GN=YWHAQ PE=1 SV=1	YWHAQ	0	0	0	0	0	0	5.61	0	0	0	0	0	2.87	0	2.97	0	2.83	0	0	0	2.78	0	0	0	0	2.95	0	0	0	0	2.75	5.6	2.78	2.75	0	0	2.83	0	0	0	0	6.02	0	5.94	0	0	0
O75367	H2AY_HUMAN Core histone macro-H2A.1 OS=Homo sapiens GN=H2AFY PE=1 SV=4	H2AFY	0	0	0	2.88	0	0	0	2.85	0	0	0	0	0	0	0	0	2.83	0	6.48	10.65	2.78	0	0	0	0	2.95	0	0	0	0	0	0	5.56	5.49	0	2.64	0	0	0	0	0	0	0	2.97	0	0	0
O60701	UGDH_HUMAN UDP-glucose 6-dehydrogenase OS=Homo sapiens GN=UGDH PE=1 SV=1	UGDH	0	0	0	0	0	0	0	0	0	0	0	0	0	0	0	0	0	0	0	0	0	0	0	0	0	0	0	0	0	0	0	0	2.78	2.75	0	0	0	0	0	0	0	0	0	0	0	0	0
Q9H9B4	SFXN1_HUMAN Sideroflexin-1 OS=Homo sapiens GN=SFXN1 PE=1 SV=4	SFXN1	0	0	0	0	0	0	0	0	0	0	0	0	0	2.96	0	2.83	0	2.87	0	2.13	0	0	0	0	0	2.95	0	0	0	0	0	0	0	0	0	0	0	2.66	0	0	0	0	0	0	0	0	0
P05093	CP17A_HUMAN Steroid 17-alpha-hydroxylase/17,20 lyase OS=Homo sapiens GN=CYP17A1 PE=1 SV=1	CYP17A1	0	0	0	0	0	0	0	0	0	0	0	0	0	0	0	0	0	0	0	0	0	0	0	0	0	0	0	0	0	0	0	0	0	0	0	0	0	0	0	0	0	0	0	0	0	0	0
P49773	HINT1_HUMAN Histidine triad nucleotide-binding protein 1 OS=Homo sapiens GN=HINT1 PE=1 SV=2	HINT1	0	0	0	0	0	0	0	0	0	5.45	0	0	0	0	0	0	0	2.87	0	0	0	0	5.6	3.14	0	0	0	0	0	0	0	0	5.56	0	0	2.64	5.66	0	2.64	2.7	0	0	0	0	0	0	3.01
P09417	DHPR_HUMAN Dihydropteridine reductase OS=Homo sapiens GN=QDPR PE=1 SV=2	QDPR	0	2.98	0	0	0	0	0	0	0	8.17	0	6.2	0	0	0	0	0	8.6	0	2.13	0	0	0	6.28	0	0	0	0	0	0	0	0	0	0	0	0	0	2.66	0	0	0	3.01	0	2.97	0	0	0
P25311	ZA2G_HUMAN Zinc-alpha-2-glycoprotein OS=Homo sapiens GN=AZGP1 PE=1 SV=2	AZGP1	15	5.97	0	0	0	0	0	0	0	0	0	3.1	0	0	0	0	0	0	0	0	2.78	5.52	0	6.28	0	0	2.56	0	0	0	0	2.8	0	0	0	0	0	5.31	0	0	0	0	0	0	6.35	3.55	0
P19652	A1AG2_HUMAN Alpha-1-acid glycoprotein 2 OS=Homo sapiens GN=ORM2 PE=1 SV=2	ORM2	3	2.98	2.83	5.77	0	0	0	0	0	0	2.74	0	2.87	0	2.97	5.66	0	0	0	0	8.33	11.04	0	3.14	3.05	0	0	12.4	0	0	0	0	0	0	8.16	5.28	0	0	0	5.4	9.1	3.01	0	0	6.35	3.55	0
Q58FF7	H90B3_HUMAN Putative heat shock protein HSP 90-beta-3 OS=Homo sapiens GN=HSP90AB3P PE=5 SV=1	HSP90AB3P	0	0	2.83	2.88	2.81	2.92	8.42	2.85	0	0	0	0	0	2.96	0	0	2.83	0	0	0	0	0	0	0	3.05	0	0	0	0	0	0	0	2.78	0	2.72	0	2.83	2.66	0	0	3.03	0	0	0	0	0	0
P06753-2	TPM3_HUMAN Isoform 2 of Tropomyosin alpha-3 chain OS=Homo sapiens GN=TPM3	TPM3	6	5.97	0	5.77	5.62	5.84	0	0	0	0	0	0	0	5.93	0	8.48	5.66	2.87	0	0	0	5.52	5.6	3.14	0	0	2.56	0	0	0	0	0	2.78	0	0	2.64	5.66	10.63	7.91	10.79	0	9.03	2.96	8.9	3.17	3.55	0
Q04760	LGUL_HUMAN Lactoylglutathione lyase OS=Homo sapiens GN=GLO1 PE=1 SV=4	GLO1	6	2.98	0	0	2.81	0	0	0	0	0	0	3.1	0	0	0	0	2.83	0	0	0	2.78	0	2.8	0	0	0	0	0	0	2.93	0	0	0	0	0	0	0	0	0	2.7	3.03	0	0	2.97	0	3.55	0
P40121	CAPG_HUMAN Macrophage-capping protein OS=Homo sapiens GN=CAPG PE=1 SV=2	CAPG	0	0	0	0	0	0	0	0	0	0	2.74	0	0	0	0	0	0	0	0	0	0	0	0	0	0	0	0	0	0	0	5.5	2.8	0	2.75	0	0	0	0	0	0	0	0	0	0	0	0	0
P10412	H14_HUMAN Histone H1.4 OS=Homo sapiens GN=HIST1H1E PE=1 SV=2	HIST1H1E	6	2.98	5.65	0	11.25	11.69	11.22	0	0	0	5.48	6.2	0	0	2.97	14.14	19.81	14.34	0	17.05	5.55	2.76	0	6.28	18.28	26.53	5.12	3.1	5.58	5.86	5.5	8.39	27.8	16.47	2.72	5.28	5.66	5.31	5.27	5.4	3.03	0	5.93	8.9	0	0	0
P52943	CRIP2_HUMAN Cysteine-rich protein 2 OS=Homo sapiens GN=CRIP2 PE=1 SV=1	CRIP2	0	0	2.83	0	0	0	2.81	0	0	0	0	0	0	0	0	0	5.66	0	0	0	0	0	0	0	0	0	0	0	0	0	0	0	0	0	0	0	2.83	2.66	0	2.7	0	0	0	0	0	0	0
Q9H4B7	TBB1_HUMAN Tubulin beta-1 chain OS=Homo sapiens GN=TUBB1 PE=1 SV=1	TUBB1	0	2.98	0	5.77	5.62	5.84	5.61	2.85	0	5.45	0	0	0	2.96	8.9	11.31	11.32	11.47	0	4.26	0	0	0	0	3.05	2.95	0	0	0	0	0	5.6	5.56	5.49	2.72	5.28	11.31	7.97	7.91	5.4	3.03	15.05	8.89	11.87	0	0	0
P07099	HYEP_HUMAN Epoxide hydrolase 1 OS=Homo sapiens GN=EPHX1 PE=1 SV=1	EPHX1	0	0	0	0	0	0	0	0	0	0	0	0	0	0	0	0	0	0	0	0	0	0	0	0	0	0	0	0	0	0	0	0	0	0	0	0	0	0	0	0	0	0	0	0	0	0	0
O60494	CUBN_HUMAN Cubilin OS=Homo sapiens GN=CUBN PE=1 SV=5	CUBN	0	2.98	0	0	0	0	0	0	0	2.72	0	0	0	0	0	0	0	0	0	0	0	0	0	0	0	2.95	0	0	0	0	0	0	0	5.49	0	0	0	2.66	0	0	0	3.01	0	0	0	0	0
Q03518	TAP1_HUMAN Antigen peptide transporter 1 OS=Homo sapiens GN=TAP1 PE=1 SV=2	TAP1	0	0	0	0	0	0	0	0	0	0	0	0	0	0	0	0	0	0	0	0	0	0	0	0	0	0	0	0	0	0	0	0	0	0	0	0	0	0	0	0	0	0	0	0	0	0	0
P63313	TYB10_HUMAN Thymosin beta-10 OS=Homo sapiens GN=TMSB10 PE=1 SV=2	TMSB10	0	0	0	0	0	0	0	0	0	0	2.74	0	0	0	0	0	5.66	0	0	0	0	0	0	0	0	0	0	0	0	0	0	0	0	0	2.72	0	5.66	0	5.27	0	0	0	0	0	0	0	0
P00326	ADH1G_HUMAN Alcohol dehydrogenase 1C OS=Homo sapiens GN=ADH1C PE=1 SV=2	ADH1C	6	2.98	0	2.88	0	0	0	0	0	0	0	3.1	0	0	0	0	0	2.87	0	0	0	5.52	0	3.14	6.09	0	0	6.2	2.79	0	0	0	0	0	0	0	0	2.66	0	0	0	3.01	0	2.97	0	7.11	0
P62834	RAP1A_HUMAN Ras-related protein Rap-1A OS=Homo sapiens GN=RAP1A PE=1 SV=1	RAP1A	0	0	0	0	5.62	0	0	0	0	0	0	0	0	5.93	0	5.66	2.83	8.6	0	0	0	0	0	0	3.05	0	0	0	0	0	5.5	2.8	5.56	2.75	0	5.28	0	0	0	0	0	6.02	0	5.94	0	0	0
P21397	AOFA_HUMAN Amine oxidase [flavin-containing] A OS=Homo sapiens GN=MAOA PE=1 SV=1	MAOA	0	0	0	0	0	0	0	0	0	0	0	0	0	0	0	0	0	0	0	0	0	0	0	0	0	0	0	0	0	0	0	0	0	0	0	0	2.83	2.66	2.64	0	0	0	0	0	0	0	0
P04114	APOB_HUMAN Apolipoprotein B-100 OS=Homo sapiens GN=APOB PE=1 SV=2	APOB	0	0	0	5.77	0	0	0	0	0	0	0	0	0	0	0	0	0	0	0	2.13	0	0	2.8	0	0	0	0	0	0	0	2.75	0	0	0	0	0	0	0	0	0	0	0	0	2.97	0	0	0
P00403	COX2_HUMAN Cytochrome c oxidase subunit 2 OS=Homo sapiens GN=MT-CO2 PE=1 SV=1	MT-CO2	0	0	0	2.88	0	0	0	0	0	5.45	0	0	0	0	0	0	0	0	0	0	0	0	0	0	0	5.9	0	0	0	0	0	0	0	5.49	0	0	0	5.31	0	0	0	0	0	8.9	0	0	0
P52209	6PGD_HUMAN 6-phosphogluconate dehydrogenase, decarboxylating OS=Homo sapiens GN=PGD PE=1 SV=3	PGD	0	0	0	0	0	0	0	0	0	2.72	0	0	0	0	0	0	0	0	0	0	0	0	0	0	0	0	0	0	0	0	0	0	0	0	0	0	0	0	0	0	0	6.02	0	0	0	0	0
P00747	PLMN_HUMAN Plasminogen OS=Homo sapiens GN=PLG PE=1 SV=2	PLG	0	0	0	0	0	0	8.42	0	0	0	0	0	0	0	0	0	0	0	0	0	0	0	0	0	0	0	0	0	0	0	0	0	0	0	16.31	2.64	0	0	0	2.7	0	0	0	0	0	0	0
P26599	PTBP1_HUMAN Polypyrimidine tract-binding protein 1 OS=Homo sapiens GN=PTBP1 PE=1 SV=1	PTBP1	0	8.95	0	0	2.81	0	5.61	0	0	0	2.74	3.1	0	2.96	0	0	0	0	0	0	2.78	2.76	2.8	0	0	0	5.12	6.2	5.58	2.93	0	0	0	0	8.16	2.64	5.66	0	2.64	0	0	0	0	0	0	3.55	0
P09972	ALDOC_HUMAN Fructose-bisphosphate aldolase C OS=Homo sapiens GN=ALDOC PE=1 SV=2	ALDOC	6	0	0	0	0	0	2.81	0	0	2.72	0	0	0	0	2.97	5.66	2.83	5.73	0	0	0	0	0	0	0	0	0	0	0	0	0	0	0	0	0	7.92	5.66	0	5.27	2.7	0	0	0	0	0	0	0
P06454	PTMA_HUMAN Prothymosin alpha OS=Homo sapiens GN=PTMA PE=1 SV=2	PTMA	0	0	0	0	0	0	0	5.71	0	0	0	0	0	0	0	0	0	0	0	0	0	0	5.6	0	0	0	0	0	0	0	0	0	0	0	13.59	0	0	0	0	0	0	0	0	0	0	0	6.03
Q71UI9	H2AV_HUMAN Histone H2A.V OS=Homo sapiens GN=H2AFV PE=1 SV=3	H2AFV	3	0	2.83	0	5.62	0	0	2.85	0	0	0	0	0	0	0	0	0	0	0	0	0	0	0	0	0	0	0	0	0	0	0	0	2.78	0	2.72	2.64	2.83	5.31	2.64	2.7	0	3.01	0	0	0	0	0
Q15365	PCBP1_HUMAN Poly(rC)-binding protein 1 OS=Homo sapiens GN=PCBP1 PE=1 SV=2	PCBP1	0	0	2.83	0	0	2.92	0	0	0	0	0	0	0	2.96	0	0	0	0	0	2.13	0	0	0	0	0	0	0	0	0	0	2.75	2.8	2.78	0	0	0	0	0	0	2.7	0	0	2.96	0	0	0	0
P78371	TCPB_HUMAN T-complex protein 1 subunit beta OS=Homo sapiens GN=CCT2 PE=1 SV=4	CCT2	0	5.97	0	0	0	0	2.81	0	0	0	0	0	0	0	0	0	0	0	0	0	2.78	0	0	3.14	0	0	0	0	0	0	0	0	0	0	0	0	0	0	0	0	0	0	0	0	0	0	0
P68036	UB2L3_HUMAN Ubiquitin-conjugating enzyme E2 L3 OS=Homo sapiens GN=UBE2L3 PE=1 SV=1	UBE2L3	0	0	0	0	0	0	0	0	0	0	0	0	0	0	0	0	0	0	0	0	2.78	0	0	0	0	0	0	0	0	0	0	0	2.78	0	0	0	0	0	0	0	0	0	0	0	0	0	0
P34913	HYES_HUMAN Bifunctional epoxide hydrolase 2 OS=Homo sapiens GN=EPHX2 PE=1 SV=2	EPHX2	0	0	0	0	0	0	0	2.85	0	5.45	0	0	0	0	0	2.83	0	5.73	0	0	0	0	0	3.14	0	2.95	0	0	0	0	0	0	0	2.75	0	0	0	0	0	0	0	0	0	5.94	0	7.11	0
P68363	TBA1B_HUMAN Tubulin alpha-1B chain OS=Homo sapiens GN=TUBA1B PE=1 SV=1	TUBA1B	6	11.94	11.31	5.77	11.25	11.69	8.42	8.56	5.23	13.62	5.48	6.2	5.75	8.89	5.94	11.31	11.32	8.6	6.48	2.13	5.55	5.52	11.21	3.14	9.14	11.79	2.56	6.2	0	2.93	16.5	16.79	16.68	16.47	5.44	7.92	11.31	7.97	15.82	5.4	9.1	12.04	8.89	11.87	3.17	0	0
P02743	SAMP_HUMAN Serum amyloid P-component OS=Homo sapiens GN=APCS PE=1 SV=2	APCS	0	0	0	2.88	0	2.92	0	0	0	0	0	0	0	2.96	0	0	0	2.87	0	0	0	0	0	0	0	0	0	6.2	0	8.8	13.75	8.39	0	0	0	0	0	0	0	0	0	0	0	0	3.17	3.55	0
P00491	PNPH_HUMAN Purine nucleoside phosphorylase OS=Homo sapiens GN=PNP PE=1 SV=2	PNP	0	0	0	0	0	0	0	0	0	2.72	0	0	0	0	0	0	0	2.87	0	0	0	0	0	0	0	0	0	0	0	0	0	0	0	0	0	0	0	0	0	2.7	0	0	0	0	0	0	0
P08238	HS90B_HUMAN Heat shock protein HSP 90-beta OS=Homo sapiens GN=HSP90AB1 PE=1 SV=4	HSP90AB1	0	0	0	0	0	0	0	0	0	0	0	0	0	2.96	0	0	0	0	0	2.13	0	0	0	0	0	0	0	0	0	0	0	0	0	0	2.72	0	0	0	7.91	2.7	0	0	0	0	0	3.55	0
Q14974	IMB1_HUMAN Importin subunit beta-1 OS=Homo sapiens GN=KPNB1 PE=1 SV=2	KPNB1	0	0	0	0	0	0	0	0	0	0	0	0	0	0	0	0	0	0	0	0	0	0	0	0	0	0	0	0	0	0	2.75	2.8	0	0	0	0	0	0	0	0	0	0	0	0	0	0	0
Q9BPW8	NIPS1_HUMAN Protein NipSnap homolog 1 OS=Homo sapiens GN=NIPSNAP1 PE=1 SV=1	NIPSNAP1	0	5.97	0	2.88	0	0	2.81	0	0	0	0	0	0	0	0	0	0	0	0	0	0	0	0	3.14	0	2.95	0	0	0	5.86	0	0	0	2.75	0	0	0	2.66	0	0	0	3.01	0	0	0	0	0
O14949	QCR8_HUMAN Cytochrome b-c1 complex subunit 8 OS=Homo sapiens GN=UQCRQ PE=1 SV=4	UQCRQ	0	0	0	0	0	0	0	0	0	0	0	0	0	0	0	0	0	0	0	2.13	0	0	0	0	0	2.95	0	0	0	0	0	2.8	2.78	8.24	0	0	0	0	0	0	0	0	0	0	0	0	0
P04080	CYTB_HUMAN Cystatin-B OS=Homo sapiens GN=CSTB PE=1 SV=2	CSTB	0	0	0	0	0	0	0	0	0	0	0	0	0	0	0	0	0	0	0	2.13	0	0	0	0	0	0	0	0	0	0	0	0	0	0	0	0	0	0	0	0	0	0	0	0	0	0	0
O75489	NDUS3_HUMAN NADH dehydrogenase [ubiquinone] iron-sulfur protein 3, mitochondrial OS=Homo sapiens GN=NDUFS3 PE=1 SV=1	NDUFS3	0	0	0	2.88	0	0	0	0	0	0	0	0	0	0	0	0	0	0	0	4.26	0	0	0	0	0	0	0	0	0	0	0	2.8	0	2.75	0	0	0	0	0	0	0	0	0	2.97	0	0	0
Q99832	TCPH_HUMAN T-complex protein 1 subunit eta OS=Homo sapiens GN=CCT7 PE=1 SV=2	CCT7	3	0	0	2.88	0	0	2.81	0	0	2.72	0	3.1	0	0	0	0	2.83	0	0	2.13	2.78	2.76	0	0	0	0	0	0	0	0	0	0	0	0	0	0	0	0	0	0	0	0	0	0	0	0	0
Q9BXN1	ASPN_HUMAN Asporin OS=Homo sapiens GN=ASPN PE=1 SV=2	ASPN	0	0	0	0	0	0	0	0	0	0	0	0	0	0	0	0	0	0	0	0	0	0	0	0	0	0	0	0	0	0	0	0	0	0	0	0	0	0	0	0	0	3.01	0	0	3.17	3.55	0
P61586	RHOA_HUMAN Transforming protein RhoA OS=Homo sapiens GN=RHOA PE=1 SV=1	RHOA	0	0	2.83	2.88	2.81	2.92	2.81	0	0	2.72	0	0	0	2.96	0	0	2.83	0	0	0	0	0	0	3.14	0	5.9	0	0	0	0	5.5	0	2.78	0	0	0	2.83	0	0	0	0	0	0	0	0	0	0
P21266	GSTM3_HUMAN Glutathione S-transferase Mu 3 OS=Homo sapiens GN=GSTM3 PE=1 SV=3	GSTM3	0	2.98	0	0	0	0	0	5.71	0	0	0	0	0	2.96	0	0	0	0	0	0	0	0	0	0	0	0	0	0	0	0	0	0	0	0	0	0	0	0	0	5.4	0	0	0	0	0	0	0
Q12797	ASPH_HUMAN Aspartyl/asparaginyl beta-hydroxylase OS=Homo sapiens GN=ASPH PE=1 SV=3	ASPH	0	0	2.83	0	0	0	0	0	0	0	0	0	0	5.93	0	0	0	0	0	0	0	0	0	0	0	0	0	0	0	0	0	0	0	0	0	2.64	0	0	0	0	0	0	5.93	0	0	0	0
P51572	BAP31_HUMAN B-cell receptor-associated protein 31 OS=Homo sapiens GN=BCAP31 PE=1 SV=3	BCAP31	0	0	0	0	0	0	0	0	0	0	0	0	0	0	0	0	0	0	0	0	0	0	0	0	0	0	0	0	0	0	0	0	0	0	0	0	0	0	0	0	0	0	0	0	0	0	0
P55809	SCOT1_HUMAN Succinyl-CoA:3-ketoacid coenzyme A transferase 1, mitochondrial OS=Homo sapiens GN=OXCT1 PE=1 SV=1	OXCT1	0	0	0	2.88	0	0	0	0	0	0	0	0	0	5.93	0	0	0	0	0	2.13	0	0	0	0	0	0	0	0	0	0	0	0	0	0	0	0	0	0	0	0	0	0	0	0	0	0	0
Q96DC8	ECHD3_HUMAN Enoyl-CoA hydratase domain-containing protein 3, mitochondrial OS=Homo sapiens GN=ECHDC3 PE=1 SV=2	ECHDC3	0	0	0	0	0	0	0	0	0	0	0	3.1	0	0	0	0	0	0	0	0	0	0	0	0	0	0	0	0	0	0	0	0	0	5.49	0	0	0	2.66	0	0	0	0	0	0	0	0	0
P29966	MARCS_HUMAN Myristoylated alanine-rich C-kinase substrate OS=Homo sapiens GN=MARCKS PE=1 SV=4	MARCKS	3	0	0	0	0	0	0	0	0	0	0	0	0	0	2.97	0	0	0	0	0	0	0	0	3.14	0	2.95	0	3.1	0	0	2.75	0	2.78	0	2.72	0	0	0	0	0	0	0	2.96	0	0	0	0
P46782	RS5_HUMAN 40S ribosomal protein S5 OS=Homo sapiens GN=RPS5 PE=1 SV=4	RPS5	0	0	0	0	0	0	0	2.85	0	2.72	0	0	0	0	0	0	0	0	0	0	0	0	0	0	0	0	0	0	0	0	2.75	0	0	0	2.72	0	0	0	0	0	0	0	0	2.97	0	0	0
P23526	SAHH_HUMAN Adenosylhomocysteinase OS=Homo sapiens GN=AHCY PE=1 SV=4	AHCY	0	5.97	0	0	0	0	0	0	0	5.45	0	0	0	0	0	2.83	0	0	0	2.13	2.78	0	0	3.14	0	2.95	0	0	0	0	0	0	0	0	0	0	0	7.97	0	0	0	0	0	0	0	3.55	0
P02748	CO9_HUMAN Complement component C9 OS=Homo sapiens GN=C9 PE=1 SV=2	C9	0	0	0	5.77	0	11.69	0	5.71	0	0	0	0	0	0	0	0	0	2.87	0	0	0	0	0	0	0	0	5.12	6.2	0	20.52	5.5	0	0	0	0	0	0	0	0	0	0	0	0	0	0	0	0
P35527	K1C9_HUMAN Keratin, type I cytoskeletal 9 OS=Homo sapiens GN=KRT9 PE=1 SV=3	KRT9	3	5.97	0	0	0	0	5.61	0	0	0	0	0	2.87	5.93	8.9	0	5.66	0	0	0	0	0	0	0	3.05	0	0	0	0	0	0	5.6	0	0	0	0	0	0	0	0	0	0	8.89	0	0	0	0
Q9BUF5	TBB6_HUMAN Tubulin beta-6 chain OS=Homo sapiens GN=TUBB6 PE=1 SV=1	TUBB6	0	0	0	0	0	0	0	2.85	0	10.9	0	0	0	0	0	0	0	0	0	0	0	0	0	0	0	0	0	0	0	0	0	0	0	0	0	0	0	0	0	0	0	6.02	2.96	0	0	0	0
P62987	RL40_HUMAN Ubiquitin-60S ribosomal protein L40 OS=Homo sapiens GN=UBA52 PE=1 SV=2	UBA52	0	2.98	2.83	5.77	5.62	5.84	0	5.71	0	0	0	3.1	0	5.93	2.97	2.83	5.66	0	0	8.52	8.33	2.76	2.8	3.14	3.05	0	2.56	3.1	0	2.93	0	2.8	2.78	5.49	5.44	2.64	19.8	5.31	15.82	0	0	6.02	8.89	5.94	0	0	0
P02649	APOE_HUMAN Apolipoprotein E OS=Homo sapiens GN=APOE PE=1 SV=1	APOE	0	0	0	0	0	0	0	0	0	0	0	0	0	0	0	0	0	0	0	0	0	0	0	0	0	0	0	0	0	0	0	0	0	0	0	0	0	0	0	0	0	0	0	0	0	0	0
Q9BX68	HINT2_HUMAN Histidine triad nucleotide-binding protein 2, mitochondrial OS=Homo sapiens GN=HINT2 PE=1 SV=1	HINT2	0	2.98	0	0	0	0	0	2.85	0	5.45	0	3.1	0	8.89	0	2.83	0	2.87	0	0	0	0	2.8	6.28	0	0	0	3.1	0	0	0	0	0	5.49	0	0	0	0	0	0	0	0	0	5.94	0	3.55	0
Q9Y2Q3	GSTK1_HUMAN Glutathione S-transferase kappa 1 OS=Homo sapiens GN=GSTK1 PE=1 SV=3	GSTK1	0	0	0	0	0	0	0	5.71	0	0	0	0	0	0	0	0	0	0	0	0	0	0	0	0	0	0	0	0	0	0	0	0	0	5.49	0	0	0	0	2.64	0	0	0	0	5.94	0	0	0
Q06278	ADO_HUMAN Aldehyde oxidase OS=Homo sapiens GN=AOX1 PE=2 SV=2	AOX1	0	0	0	0	0	0	0	0	0	5.45	0	0	0	0	0	0	0	0	0	0	0	0	0	6.28	0	0	0	3.1	0	2.93	0	0	0	0	0	0	0	0	0	0	0	0	0	0	0	0	0
P49189	AL9A1_HUMAN 4-trimethylaminobutyraldehyde dehydrogenase OS=Homo sapiens GN=ALDH9A1 PE=1 SV=3	ALDH9A1	0	0	0	0	0	0	0	5.71	0	0	0	0	0	2.96	0	2.83	2.83	0	0	2.13	0	0	0	0	0	0	0	0	0	0	0	0	0	0	0	2.64	0	2.66	0	0	0	0	0	0	0	0	0
Q15121	PEA15_HUMAN Astrocytic phosphoprotein PEA-15 OS=Homo sapiens GN=PEA15 PE=1 SV=2	PEA15	6	0	0	0	0	0	0	0	0	0	0	0	0	0	0	0	0	0	6.48	0	0	0	0	0	0	0	0	0	0	0	0	0	0	0	0	0	0	0	0	0	0	0	0	0	0	0	0
P01889	1B07_HUMAN HLA class I histocompatibility antigen, B-7 alpha chain OS=Homo sapiens GN=HLA-B PE=1 SV=3	HLA-B	6	0	0	0	0	0	0	0	0	0	0	0	0	0	0	0	0	0	0	0	0	0	5.6	0	0	0	0	0	0	0	0	0	0	0	0	0	5.66	0	7.91	0	0	0	2.96	0	0	0	0
Q86TX2	ACOT1_HUMAN Acyl-coenzyme A thioesterase 1 OS=Homo sapiens GN=ACOT1 PE=1 SV=1	ACOT1	0	0	0	2.88	0	0	0	0	0	5.45	0	0	0	0	0	0	0	0	0	2.13	0	0	0	0	0	0	0	0	0	0	0	0	0	0	0	2.64	0	2.66	0	2.7	0	0	0	0	0	0	0
P60903	S10AA_HUMAN Protein S100-A10 OS=Homo sapiens GN=S100A10 PE=1 SV=2	S100A10	0	0	0	0	0	0	0	0	0	0	2.74	0	0	0	0	0	2.83	0	0	0	5.55	0	0	0	0	0	0	0	0	0	0	0	0	0	2.72	0	0	0	0	0	0	0	0	0	0	0	3.01
O43175	SERA_HUMAN D-3-phosphoglycerate dehydrogenase OS=Homo sapiens GN=PHGDH PE=1 SV=4	PHGDH	0	0	0	0	0	0	0	0	0	0	0	0	0	0	0	0	0	0	0	0	0	0	0	0	0	2.95	0	0	0	0	0	0	0	0	0	2.64	0	2.66	2.64	0	0	0	0	0	0	0	0
P00488	F13A_HUMAN Coagulation factor XIII A chain OS=Homo sapiens GN=F13A1 PE=1 SV=4	F13A1	0	0	2.83	0	0	0	0	0	0	2.72	0	0	0	0	0	0	0	0	0	0	0	0	0	0	0	0	0	0	0	0	0	0	0	0	2.72	0	5.66	0	0	0	0	0	0	0	0	0	0
O95154	ARK73_HUMAN Aflatoxin B1 aldehyde reductase member 3 OS=Homo sapiens GN=AKR7A3 PE=1 SV=2	AKR7A3	0	0	0	0	0	0	0	0	0	0	0	0	0	0	0	8.48	2.83	0	0	4.26	0	0	0	0	0	0	0	0	0	0	0	5.6	0	10.98	0	0	0	5.31	0	0	0	6.02	0	2.97	0	0	0
Q9Y2T3	GUAD_HUMAN Guanine deaminase OS=Homo sapiens GN=GDA PE=1 SV=1	GDA	0	0	0	0	0	0	0	0	0	0	0	0	0	0	0	0	0	0	0	0	0	0	0	0	0	0	0	0	0	0	0	0	0	0	0	0	0	0	7.91	0	0	0	0	0	0	0	0
O94925	GLSK_HUMAN Glutaminase kidney isoform, mitochondrial OS=Homo sapiens GN=GLS PE=1 SV=1	GLS	0	0	0	0	0	0	0	0	0	0	0	0	0	0	0	0	0	2.87	0	0	0	0	0	0	0	2.95	0	0	0	0	0	0	0	0	0	0	0	0	0	0	0	0	0	0	0	0	0
O00468	AGRIN_HUMAN Agrin OS=Homo sapiens GN=AGRN PE=1 SV=5	AGRN	0	0	0	0	0	0	0	0	0	0	0	0	0	0	0	0	0	0	0	0	0	0	0	0	0	0	0	0	0	0	2.75	0	0	0	0	0	0	0	0	0	0	3.01	0	0	0	0	0
Q6TFL3	CC171_HUMAN Coiled-coil domain-containing protein 171 OS=Homo sapiens GN=CCDC171 PE=2 SV=1	CCDC171	15	2.98	5.65	5.77	0	5.84	0	0	5.23	8.17	2.74	6.2	0	0	0	0	0	0	0	4.26	5.55	0	5.6	6.28	0	0	0	3.1	0	5.86	0	0	2.78	0	5.44	5.28	0	2.66	2.64	2.7	3.03	0	2.96	5.94	9.52	14.21	0
Q8NC51	PAIRB_HUMAN Plasminogen activator inhibitor 1 RNA-binding protein OS=Homo sapiens GN=SERBP1 PE=1 SV=2	SERBP1	0	0	0	0	8.44	5.84	5.61	0	0	0	0	0	0	2.96	0	2.83	0	0	0	0	0	0	0	0	0	0	0	0	0	0	0	0	2.78	0	2.72	0	0	0	0	0	3.03	0	5.93	5.94	0	0	0
O95994	AGR2_HUMAN Anterior gradient protein 2 homolog OS=Homo sapiens GN=AGR2 PE=1 SV=1	AGR2	0	0	0	0	0	0	0	0	0	0	0	0	0	0	0	0	0	0	0	0	0	0	0	0	0	0	0	0	0	0	0	0	0	0	0	0	0	0	0	0	0	0	0	0	0	0	0
Q13113	PDZ1I_HUMAN PDZK1-interacting protein 1 OS=Homo sapiens GN=PDZK1IP1 PE=1 SV=1	PDZK1IP1	0	2.98	0	0	0	0	0	0	0	2.72	0	9.3	0	0	0	0	0	0	0	2.13	0	5.52	0	6.28	0	0	2.56	3.1	0	0	0	0	0	0	0	2.64	0	0	0	0	0	0	0	0	0	7.11	0
P10606	COX5B_HUMAN Cytochrome c oxidase subunit 5B, mitochondrial OS=Homo sapiens GN=COX5B PE=1 SV=2	COX5B	0	2.98	0	5.77	0	0	0	2.85	0	2.72	0	0	0	11.85	0	0	0	0	0	4.26	0	0	0	3.14	0	2.95	0	0	0	2.93	0	0	0	0	0	5.28	0	7.97	0	8.1	0	0	0	5.94	0	0	0
P01833	PIGR_HUMAN Polymeric immunoglobulin receptor OS=Homo sapiens GN=PIGR PE=1 SV=4	PIGR	0	0	0	0	0	0	0	0	0	0	0	0	0	0	0	0	0	0	0	0	0	0	0	0	0	0	0	0	0	0	0	0	0	0	0	0	0	0	0	0	0	0	0	0	0	0	0
P15313	VATB1_HUMAN V-type proton ATPase subunit B, kidney isoform OS=Homo sapiens GN=ATP6V1B1 PE=1 SV=3	ATP6V1B1	0	0	0	0	0	0	0	0	0	2.72	0	0	0	2.96	0	5.66	0	5.73	0	2.13	0	0	0	3.14	0	0	0	0	0	2.93	2.75	0	0	2.75	0	2.64	0	0	0	0	0	0	0	0	0	0	0
P20160	CAP7_HUMAN Azurocidin OS=Homo sapiens GN=AZU1 PE=1 SV=3	AZU1	0	0	0	0	0	0	0	0	0	0	0	0	0	0	0	0	0	0	0	0	0	0	0	0	0	0	0	0	0	0	0	0	0	0	0	0	0	0	0	0	0	0	0	0	0	0	0
P01019	ANGT_HUMAN Angiotensinogen OS=Homo sapiens GN=AGT PE=1 SV=1	AGT	3	0	5.65	5.77	0	0	2.81	0	0	0	0	0	2.87	0	0	0	5.66	5.73	0	0	0	0	0	0	6.09	2.95	0	0	0	0	0	0	0	0	0	0	0	0	0	2.7	6.07	0	0	0	0	0	0
Q9UKY3	CES1P_HUMAN Putative inactive carboxylesterase 4 OS=Homo sapiens GN=CES1P1 PE=5 SV=2	CES1P1	0	0	0	0	0	0	0	0	0	0	0	0	0	0	0	0	0	0	0	0	0	0	0	0	0	0	0	0	0	0	0	0	0	0	0	0	0	0	0	0	0	0	0	0	0	0	0
P04632	CPNS1_HUMAN Calpain small subunit 1 OS=Homo sapiens GN=CAPNS1 PE=1 SV=1	CAPNS1	6	0	2.83	2.88	0	0	0	0	0	0	0	3.1	0	0	0	0	2.83	0	12.97	0	0	0	0	0	0	0	0	3.1	0	2.93	0	0	0	5.49	0	0	0	0	0	0	0	0	0	0	0	0	0
P24539	AT5F1_HUMAN ATP synthase subunit b, mitochondrial OS=Homo sapiens GN=ATP5F1 PE=1 SV=2	ATP5F1	0	0	0	0	0	0	0	2.85	0	0	0	3.1	0	0	0	0	0	0	0	2.13	0	0	0	0	0	0	0	0	0	0	0	0	0	0	0	0	0	0	0	0	0	0	0	5.94	0	0	0
P28331	NDUS1_HUMAN NADH-ubiquinone oxidoreductase 75 kDa subunit, mitochondrial OS=Homo sapiens GN=NDUFS1 PE=1 SV=3	NDUFS1	0	0	0	0	0	0	0	0	0	0	0	0	0	0	0	0	0	0	0	0	0	0	0	0	3.05	0	0	0	0	0	0	0	0	0	0	0	0	2.66	0	0	0	0	0	0	0	0	0
P14927	QCR7_HUMAN Cytochrome b-c1 complex subunit 7 OS=Homo sapiens GN=UQCRB PE=1 SV=2	UQCRB	0	0	0	0	0	0	0	0	0	0	0	0	0	0	0	0	0	0	0	2.13	0	0	0	0	0	0	0	0	0	0	0	0	0	0	0	0	0	0	0	0	0	0	0	0	0	0	0
Q6FI13	H2A2A_HUMAN Histone H2A type 2-A OS=Homo sapiens GN=HIST2H2AA3 PE=1 SV=3	HIST2H2AA3	0	0	5.65	5.77	2.81	0	5.61	2.85	0	0	0	0	0	0	0	0	5.66	5.73	12.97	2.13	0	0	0	0	0	2.95	0	0	0	0	0	0	5.56	2.75	0	0	0	0	0	0	0	6.02	0	0	0	0	0
P36543	VATE1_HUMAN V-type proton ATPase subunit E 1 OS=Homo sapiens GN=ATP6V1E1 PE=1 SV=1	ATP6V1E1	0	0	0	2.88	0	0	0	0	5.23	2.72	0	0	0	0	0	5.66	0	2.87	0	0	0	0	0	0	3.05	5.9	0	0	0	0	0	0	0	2.75	0	0	0	5.31	2.64	0	0	0	0	0	0	0	0
P16401	H15_HUMAN Histone H1.5 OS=Homo sapiens GN=HIST1H1B PE=1 SV=3	HIST1H1B	0	0	0	0	0	0	0	0	0	0	0	0	0	0	0	0	2.83	0	0	0	0	0	0	0	0	0	0	0	0	0	0	0	2.78	0	2.72	0	0	0	2.64	0	0	0	0	0	0	0	0
O60656	UD19_HUMAN UDP-glucuronosyltransferase 1-9 OS=Homo sapiens GN=UGT1A9 PE=1 SV=1	UGT1A9	0	5.97	0	0	0	0	0	0	0	5.45	0	6.2	0	0	0	0	0	5.73	0	0	0	0	0	6.28	0	5.9	0	3.1	0	11.73	0	0	0	0	0	5.28	0	10.63	0	5.4	0	6.02	0	0	0	10.66	0
P62820	RAB1A_HUMAN Ras-related protein Rab-1A OS=Homo sapiens GN=RAB1A PE=1 SV=3	RAB1A	0	0	0	2.88	0	0	5.61	0	0	0	0	0	0	0	0	2.83	0	0	0	4.26	0	0	0	0	0	5.9	0	0	0	0	5.5	2.8	2.78	0	0	0	0	0	0	0	0	6.02	0	0	0	0	0
P80294	MT1H_HUMAN Metallothionein-1H OS=Homo sapiens GN=MT1H PE=1 SV=1	MT1H	0	0	0	0	0	0	0	0	0	2.72	0	0	0	0	0	0	0	2.87	0	0	0	0	0	0	0	5.9	0	0	0	0	0	0	0	0	0	0	0	7.97	0	16.19	0	6.02	0	5.94	0	3.55	0
P35221	CTNA1_HUMAN Catenin alpha-1 OS=Homo sapiens GN=CTNNA1 PE=1 SV=1	CTNNA1	0	0	0	0	0	0	2.81	0	0	2.72	0	0	0	0	0	0	2.83	0	0	0	0	2.76	0	0	0	0	0	6.2	0	0	2.75	0	0	0	2.72	0	0	0	0	0	0	0	0	0	0	0	0
P0CG05	LAC2_HUMAN Ig lambda-2 chain C regions OS=Homo sapiens GN=IGLC2 PE=1 SV=1	IGLC2	0	0	14.13	11.53	25.31	20.45	14.03	5.71	0	0	0	0	22.99	11.85	23.74	11.31	5.66	5.73	0	6.39	0	0	0	0	12.18	0	0	0	0	0	8.25	5.6	11.12	2.75	13.59	5.28	5.66	0	5.27	5.4	21.24	6.02	17.78	5.94	0	0	0
P05204	HMGN2_HUMAN Non-histone chromosomal protein HMG-17 OS=Homo sapiens GN=HMGN2 PE=1 SV=3	HMGN2	0	0	0	0	0	0	0	0	0	0	0	0	0	0	0	0	0	0	0	0	0	0	0	0	0	0	0	0	0	0	0	0	0	0	0	0	5.66	0	0	0	0	0	0	0	0	0	0
P22234	PUR6_HUMAN Multifunctional protein ADE2 OS=Homo sapiens GN=PAICS PE=1 SV=3	PAICS	0	0	0	0	0	0	2.81	0	0	0	0	0	0	2.96	0	0	2.83	0	0	0	0	0	0	0	0	0	0	0	0	0	0	0	0	0	5.44	0	2.83	0	5.27	0	0	0	0	0	0	0	0
Q14624	ITIH4_HUMAN Inter-alpha-trypsin inhibitor heavy chain H4 OS=Homo sapiens GN=ITIH4 PE=1 SV=4	ITIH4	0	0	0	0	2.81	0	0	0	0	0	0	0	5.75	0	0	0	2.83	2.87	0	0	0	0	0	0	6.09	0	0	0	0	0	0	2.8	5.56	5.49	2.72	0	0	0	0	0	6.07	0	5.93	0	0	0	0
O75348	VATG1_HUMAN V-type proton ATPase subunit G 1 OS=Homo sapiens GN=ATP6V1G1 PE=1 SV=3	ATP6V1G1	0	0	0	0	0	0	0	0	0	0	0	0	0	0	0	0	0	0	0	0	0	0	0	0	0	0	0	0	0	2.93	0	0	0	0	0	0	0	2.66	0	2.7	0	0	0	0	0	0	0
P08697	A2AP_HUMAN Alpha-2-antiplasmin OS=Homo sapiens GN=SERPINF2 PE=1 SV=3	SERPINF2	0	0	0	0	0	0	16.83	0	0	0	0	0	0	0	0	0	0	0	0	0	0	0	0	0	0	0	0	0	0	0	0	0	0	0	5.44	0	0	0	0	0	0	0	0	0	0	0	0
Q14315	FLNC_HUMAN Filamin-C OS=Homo sapiens GN=FLNC PE=1 SV=3	FLNC	3	0	0	0	0	0	0	0	0	0	0	0	0	0	0	0	0	0	0	0	0	0	0	0	0	0	0	0	0	0	0	0	0	0	2.72	0	0	0	0	0	0	0	0	0	0	0	0
Q9P0M6	H2AW_HUMAN Core histone macro-H2A.2 OS=Homo sapiens GN=H2AFY2 PE=1 SV=3	H2AFY2	0	0	2.83	2.88	2.81	2.92	5.61	2.85	2.62	5.45	0	6.2	0	5.93	2.97	2.83	5.66	2.87	6.48	0	0	0	0	0	0	0	0	0	0	0	2.75	5.6	2.78	2.75	0	2.64	5.66	2.66	2.64	0	0	6.02	0	0	0	7.11	0
P13640-2	MT1G_HUMAN Isoform 2 of Metallothionein-1G OS=Homo sapiens GN=MT1G	MT1G	0	0	0	0	0	0	0	0	0	0	0	0	0	0	0	0	0	0	0	0	0	0	0	0	0	0	0	0	0	0	0	0	0	0	0	0	0	5.31	0	2.7	0	0	0	0	0	0	0
P05387	RLA2_HUMAN 60S acidic ribosomal protein P2 OS=Homo sapiens GN=RPLP2 PE=1 SV=1	RPLP2	0	0	0	0	0	0	0	2.85	0	0	0	0	0	0	0	2.83	0	0	0	2.13	0	0	0	0	0	2.95	0	0	0	0	0	0	0	0	0	0	0	0	0	0	0	3.01	0	0	0	0	0
Q96C23	GALM_HUMAN Aldose 1-epimerase OS=Homo sapiens GN=GALM PE=1 SV=1	GALM	0	2.98	0	0	0	0	0	2.85	0	0	2.74	3.1	0	0	0	0	0	0	0	0	2.78	0	0	0	0	0	0	0	0	5.86	0	2.8	0	2.75	0	0	0	0	0	2.7	0	0	0	0	0	0	0
P25398	RS12_HUMAN 40S ribosomal protein S12 OS=Homo sapiens GN=RPS12 PE=1 SV=3	RPS12	0	0	0	0	0	0	0	0	0	0	0	0	0	2.96	0	0	0	0	0	0	0	0	0	0	0	0	0	0	0	0	0	0	0	0	5.44	0	0	5.31	2.64	0	0	0	0	0	0	0	0
P36542	ATPG_HUMAN ATP synthase subunit gamma, mitochondrial OS=Homo sapiens GN=ATP5C1 PE=1 SV=1	ATP5C1	0	2.98	0	0	0	0	0	2.85	0	0	0	3.1	2.87	0	0	0	0	2.87	0	0	0	0	0	0	0	0	0	3.1	0	0	0	0	0	2.75	0	2.64	0	5.31	5.27	0	0	3.01	0	0	0	0	0
P04220	MUCB_HUMAN Ig mu heavy chain disease protein OS=Homo sapiens PE=1 SV=1		0	0	0	0	0	0	0	0	0	0	0	0	0	0	0	0	0	0	0	0	0	0	0	0	0	0	0	3.1	0	0	0	0	0	0	0	0	0	0	0	0	3.03	0	0	5.94	0	0	0
Q08380	LG3BP_HUMAN Galectin-3-binding protein OS=Homo sapiens GN=LGALS3BP PE=1 SV=1	LGALS3BP	0	0	0	0	0	0	5.61	0	5.23	0	0	3.1	0	0	0	0	0	0	0	0	0	0	0	0	0	0	0	0	0	2.93	0	0	0	0	0	0	0	0	0	0	0	0	0	0	3.17	0	0
P59665	DEF1_HUMAN Neutrophil defensin 1 OS=Homo sapiens GN=DEFA1 PE=1 SV=1	DEFA1	0	0	0	0	0	5.84	30.86	2.85	7.85	0	0	0	0	0	0	2.83	0	5.73	0	2.13	0	0	0	3.14	0	5.9	0	0	0	0	0	5.6	8.34	0	54.37	5.28	0	2.66	0	0	0	0	0	0	0	0	0
P35270	SPRE_HUMAN Sepiapterin reductase OS=Homo sapiens GN=SPR PE=1 SV=1	SPR	0	0	0	0	0	0	0	0	0	0	0	0	0	0	0	2.83	0	2.87	0	0	0	0	0	0	0	0	0	0	0	0	0	0	0	5.49	0	0	0	0	2.64	0	0	3.01	0	0	0	0	0
P11216	PYGB_HUMAN Glycogen phosphorylase, brain form OS=Homo sapiens GN=PYGB PE=1 SV=5	PYGB	0	0	0	0	0	0	2.81	0	0	2.72	0	0	0	0	0	0	0	0	6.48	0	0	0	0	0	0	0	0	0	0	0	0	0	0	2.75	0	0	0	0	2.64	0	0	0	0	0	0	0	0
P58546	MTPN_HUMAN Myotrophin OS=Homo sapiens GN=MTPN PE=1 SV=2	MTPN	0	0	0	2.88	0	0	0	0	0	0	0	0	0	0	2.97	5.66	0	0	0	0	0	0	2.8	0	0	0	0	0	0	0	0	0	0	0	0	5.28	0	0	0	0	0	0	0	0	0	0	3.01
P13797	PLST_HUMAN Plastin-3 OS=Homo sapiens GN=PLS3 PE=1 SV=4	PLS3	0	0	0	0	0	0	0	0	0	0	0	0	0	0	0	0	0	0	0	0	0	0	0	0	0	0	0	0	0	0	0	0	0	0	0	0	0	0	0	0	0	0	0	0	0	0	0
A6NL28	TPM3L_HUMAN Putative tropomyosin alpha-3 chain-like protein OS=Homo sapiens PE=5 SV=2		0	0	2.83	2.88	0	2.92	0	2.85	0	0	0	0	2.87	5.93	0	2.83	0	5.73	0	2.13	0	0	0	0	6.09	2.95	0	0	0	0	8.25	5.6	2.78	0	0	5.28	0	0	0	2.7	3.03	6.02	0	0	0	0	0
P09668	CATH_HUMAN Pro-cathepsin H OS=Homo sapiens GN=CTSH PE=1 SV=4	CTSH	0	0	0	0	0	0	0	0	0	0	0	0	0	0	0	0	0	0	0	0	0	0	0	3.14	0	0	0	0	0	0	0	0	0	0	0	2.64	0	0	0	0	0	0	0	0	0	0	0
P62826	RAN_HUMAN GTP-binding nuclear protein Ran OS=Homo sapiens GN=RAN PE=1 SV=3	RAN	0	0	0	0	2.81	2.92	0	0	2.62	2.72	0	3.1	0	2.96	0	0	0	0	0	0	0	0	0	0	0	0	0	0	0	0	0	0	2.78	0	0	0	2.83	0	5.27	0	0	0	2.96	0	0	0	0
P07741	APT_HUMAN Adenine phosphoribosyltransferase OS=Homo sapiens GN=APRT PE=1 SV=2	APRT	0	0	0	0	0	0	2.81	0	0	0	0	0	0	5.93	0	5.66	8.49	2.87	0	0	2.78	0	0	0	0	5.9	0	0	0	0	0	0	0	0	0	0	0	2.66	5.27	2.7	3.03	3.01	0	0	0	0	0
O43598	DNPH1_HUMAN 2'-deoxynucleoside 5'-phosphate N-hydrolase 1 OS=Homo sapiens GN=DNPH1 PE=1 SV=1	DNPH1	0	0	0	0	0	0	0	0	0	0	0	0	0	2.96	0	2.83	0	0	0	0	0	0	0	0	0	0	0	0	0	2.93	0	0	0	0	0	0	0	2.66	0	0	0	0	0	2.97	0	0	0
P13640	MT1G_HUMAN Metallothionein-1G OS=Homo sapiens GN=MT1G PE=1 SV=2	MT1G	0	0	0	0	0	0	0	0	0	0	0	0	0	0	0	0	0	0	0	0	0	0	0	0	0	0	0	0	0	0	0	0	0	0	0	5.28	0	5.31	0	8.1	0	0	0	0	0	0	0
P04229	2B11_HUMAN HLA class II histocompatibility antigen, DRB1-1 beta chain OS=Homo sapiens GN=HLA-DRB1 PE=1 SV=2	HLA-DRB1	0	0	0	0	0	0	0	0	0	0	0	0	0	0	0	0	0	0	0	0	0	0	2.8	0	0	0	0	0	0	0	0	0	0	0	0	0	0	0	0	0	0	0	0	0	0	0	0
Q96IU4	ABHEB_HUMAN Alpha/beta hydrolase domain-containing protein 14B OS=Homo sapiens GN=ABHD14B PE=1 SV=1	ABHD14B	0	0	2.83	0	2.81	0	2.81	5.71	0	0	0	0	0	0	0	2.83	5.66	2.87	0	0	0	0	0	0	3.05	0	0	0	0	0	0	0	0	0	0	0	0	0	0	0	0	0	0	0	0	0	0
P16402	H13_HUMAN Histone H1.3 OS=Homo sapiens GN=HIST1H1D PE=1 SV=2	HIST1H1D	0	0	2.83	0	0	0	5.61	0	0	0	0	0	0	0	0	0	0	0	0	0	0	0	0	0	6.09	0	0	0	0	0	0	0	0	0	0	0	0	0	0	0	0	0	0	0	0	0	0
Q13642-1	FHL1_HUMAN Isoform 1 of Four and a half LIM domains protein 1 OS=Homo sapiens GN=FHL1	FHL1	0	0	5.65	0	0	0	0	0	0	0	0	0	0	0	0	0	0	0	0	0	0	0	0	0	3.05	0	0	0	0	0	0	0	0	0	0	0	0	0	0	0	0	3.01	0	0	0	0	0
P16219	ACADS_HUMAN Short-chain specific acyl-CoA dehydrogenase, mitochondrial OS=Homo sapiens GN=ACADS PE=1 SV=1	ACADS	0	0	0	0	0	0	0	0	0	0	0	0	0	0	0	0	0	0	0	0	0	0	2.8	0	0	0	0	0	0	2.93	0	0	0	0	0	0	0	2.66	0	0	0	0	0	0	0	0	0
P36776	LONM_HUMAN Lon protease homolog, mitochondrial OS=Homo sapiens GN=LONP1 PE=1 SV=2	LONP1	0	0	0	0	0	0	0	0	0	0	0	0	0	0	0	0	0	0	0	0	0	0	0	0	0	0	0	0	0	0	0	0	0	0	0	0	0	0	0	0	0	0	0	0	0	0	0
P11586	C1TC_HUMAN C-1-tetrahydrofolate synthase, cytoplasmic OS=Homo sapiens GN=MTHFD1 PE=1 SV=3	MTHFD1	0	0	0	0	0	0	0	0	0	0	0	0	0	0	0	8.48	0	0	0	0	0	0	0	0	0	0	0	0	0	0	0	0	0	0	0	0	0	0	0	0	0	0	0	2.97	0	0	0
P07585	PGS2_HUMAN Decorin OS=Homo sapiens GN=DCN PE=1 SV=1	DCN	0	0	0	0	0	0	0	0	0	0	0	3.1	0	0	0	0	0	0	0	0	0	0	0	0	0	0	2.56	0	0	2.93	0	0	0	0	0	0	0	0	0	0	0	0	0	0	0	0	0
P63261	ACTG_HUMAN Actin, cytoplasmic 2 OS=Homo sapiens GN=ACTG1 PE=1 SV=1	ACTG1	0	0	2.83	2.88	2.81	0	0	0	0	0	0	0	0	0	2.97	2.83	2.83	2.87	0	0	0	0	0	0	0	2.95	0	0	0	0	0	0	0	2.75	2.72	7.92	11.31	2.66	5.27	0	3.03	6.02	2.96	2.97	0	0	0
Q9BYZ2	LDH6B_HUMAN L-lactate dehydrogenase A-like 6B OS=Homo sapiens GN=LDHAL6B PE=1 SV=3	LDHAL6B	9	0	5.65	5.77	2.81	0	2.81	5.71	0	0	13.7	0	2.87	5.93	5.94	2.83	11.32	2.87	12.97	2.13	16.65	0	0	0	6.09	5.9	0	0	0	0	0	0	0	0	0	5.28	11.31	2.66	7.91	10.79	9.1	6.02	11.85	0	3.17	0	0
P35241	RADI_HUMAN Radixin OS=Homo sapiens GN=RDX PE=1 SV=1	RDX	0	0	0	0	0	0	0	0	0	0	0	0	0	0	0	0	2.83	0	0	2.13	0	0	0	0	0	0	0	0	0	0	0	0	0	0	0	0	0	0	0	0	0	0	0	0	0	0	0
O75964	ATP5L_HUMAN ATP synthase subunit g, mitochondrial OS=Homo sapiens GN=ATP5L PE=1 SV=3	ATP5L	0	0	0	2.88	0	0	0	8.56	0	2.72	0	0	0	0	0	0	0	0	0	0	0	0	0	0	0	0	0	0	0	0	0	0	0	5.49	0	5.28	0	5.31	0	5.4	0	0	0	0	0	0	0
Q15366	PCBP2_HUMAN Poly(rC)-binding protein 2 OS=Homo sapiens GN=PCBP2 PE=1 SV=1	PCBP2	0	0	0	0	0	0	0	0	0	0	0	0	0	0	0	0	0	0	0	0	2.78	0	0	0	0	0	0	0	0	0	0	0	0	0	0	2.64	0	0	0	0	0	0	0	0	0	0	0
P02461	CO3A1_HUMAN Collagen alpha-1(III) chain OS=Homo sapiens GN=COL3A1 PE=1 SV=4	COL3A1	0	0	5.65	11.53	5.62	5.84	5.61	8.56	5.23	5.45	0	0	8.62	5.93	14.84	5.66	5.66	8.6	0	4.26	2.78	0	0	0	6.09	2.95	0	0	0	0	5.5	5.6	8.34	2.75	2.72	2.64	2.83	0	5.27	0	6.07	6.02	2.96	5.94	0	0	0
P10176	COX8A_HUMAN Cytochrome c oxidase subunit 8A, mitochondrial OS=Homo sapiens GN=COX8A PE=1 SV=2	COX8A	0	0	0	8.65	0	0	0	5.71	0	5.45	0	0	0	0	0	0	2.83	5.73	0	2.13	0	0	0	0	0	0	0	0	0	0	0	0	0	5.49	0	0	0	0	0	0	0	3.01	0	0	0	0	0
P31943	HNRH1_HUMAN Heterogeneous nuclear ribonucleoprotein H OS=Homo sapiens GN=HNRNPH1 PE=1 SV=4	HNRNPH1	0	0	0	2.88	5.62	5.84	0	0	0	0	0	0	0	2.96	0	0	0	2.87	0	0	0	0	0	0	0	0	0	0	0	0	0	0	0	0	0	2.64	0	0	0	2.7	0	0	0	0	0	3.55	0
Q14204	DYHC1_HUMAN Cytoplasmic dynein 1 heavy chain 1 OS=Homo sapiens GN=DYNC1H1 PE=1 SV=5	DYNC1H1	0	0	0	0	0	0	0	2.85	0	0	0	3.1	0	0	0	2.83	2.83	0	0	0	0	0	0	0	3.05	0	0	0	0	0	0	0	0	0	2.72	0	0	2.66	0	0	0	0	0	0	0	0	0
P51991	ROA3_HUMAN Heterogeneous nuclear ribonucleoprotein A3 OS=Homo sapiens GN=HNRNPA3 PE=1 SV=2	HNRNPA3	0	0	0	0	0	0	0	0	0	0	0	0	0	2.96	0	0	0	0	0	0	0	0	0	0	0	0	0	0	0	0	0	0	0	2.75	0	0	0	0	0	0	0	0	0	0	0	0	0
P08311	CATG_HUMAN Cathepsin G OS=Homo sapiens GN=CTSG PE=1 SV=2	CTSG	0	0	0	0	0	0	0	0	0	0	0	0	0	0	0	0	0	0	0	0	0	0	0	0	0	0	0	0	0	0	0	0	0	0	0	0	0	0	0	0	0	0	0	0	0	0	0
Q01524	DEF6_HUMAN Defensin-6 OS=Homo sapiens GN=DEFA6 PE=1 SV=1	DEFA6	0	0	0	0	0	0	0	0	0	0	0	0	0	0	0	0	0	0	0	0	0	0	0	0	0	0	0	0	0	0	0	0	0	0	0	0	0	0	0	0	0	0	0	0	0	0	0
Q8WUM4	PDC6I_HUMAN Programmed cell death 6-interacting protein OS=Homo sapiens GN=PDCD6IP PE=1 SV=1	PDCD6IP	0	0	0	0	0	0	0	0	0	0	0	0	0	0	0	0	0	0	0	0	0	0	0	0	0	5.9	0	0	0	0	0	0	0	0	0	0	0	0	0	0	0	0	0	2.97	0	0	0
P48643	TCPE_HUMAN T-complex protein 1 subunit epsilon OS=Homo sapiens GN=CCT5 PE=1 SV=1	CCT5	0	0	0	0	0	0	2.81	0	0	5.45	0	0	0	2.96	0	0	0	0	0	2.13	0	0	0	0	0	0	0	0	0	0	0	0	0	2.75	2.72	0	5.66	2.66	2.64	0	0	0	2.96	0	0	0	0
Q16891	IMMT_HUMAN Mitochondrial inner membrane protein OS=Homo sapiens GN=IMMT PE=1 SV=1	IMMT	0	0	0	2.88	0	0	0	5.71	0	5.45	0	0	0	0	0	5.66	0	5.73	0	2.13	0	0	0	0	0	11.79	0	0	0	0	0	0	0	0	0	0	0	0	0	0	0	3.01	0	2.97	0	0	0
P00734	THRB_HUMAN Prothrombin OS=Homo sapiens GN=F2 PE=1 SV=2	F2	3	0	0	0	0	0	0	0	0	0	0	0	0	0	0	0	0	0	0	0	0	0	0	0	0	0	0	0	2.79	0	0	0	0	0	0	0	0	0	0	2.7	0	0	0	0	3.17	0	0
P13073	COX41_HUMAN Cytochrome c oxidase subunit 4 isoform 1, mitochondrial OS=Homo sapiens GN=COX4I1 PE=1 SV=1	COX4I1	0	0	0	0	0	0	0	5.71	0	0	0	3.1	0	2.96	0	0	0	0	0	8.52	0	0	0	0	0	5.9	0	0	0	0	0	0	0	5.49	0	0	0	0	0	0	0	0	0	2.97	0	0	0
P19827	ITIH1_HUMAN Inter-alpha-trypsin inhibitor heavy chain H1 OS=Homo sapiens GN=ITIH1 PE=1 SV=3	ITIH1	0	0	2.83	0	0	0	0	0	0	0	0	0	2.87	0	0	0	0	0	0	0	0	0	0	0	0	0	0	0	5.58	0	0	2.8	0	0	0	0	0	0	0	0	0	0	0	0	0	0	0
Q9H2U2	IPYR2_HUMAN Inorganic pyrophosphatase 2, mitochondrial OS=Homo sapiens GN=PPA2 PE=1 SV=2	PPA2	0	0	0	0	0	0	0	0	0	0	0	3.1	0	0	0	0	0	0	0	0	0	0	0	0	0	5.9	2.56	0	0	0	0	0	0	0	0	0	0	0	0	0	0	0	0	0	0	3.55	0
P14649	MYL6B_HUMAN Myosin light chain 6B OS=Homo sapiens GN=MYL6B PE=1 SV=1	MYL6B	0	0	5.65	0	5.62	2.92	0	5.71	0	0	0	0	0	0	0	0	5.66	0	0	4.26	0	0	0	0	0	0	0	0	0	0	0	0	2.78	0	5.44	5.28	5.66	0	7.91	0	0	3.01	0	0	0	0	0
P50225	ST1A1_HUMAN Sulfotransferase 1A1 OS=Homo sapiens GN=SULT1A1 PE=1 SV=3	SULT1A1	0	0	0	0	0	0	0	0	0	2.72	0	0	0	0	0	0	0	0	0	0	0	0	0	0	0	0	0	0	0	0	0	0	0	0	0	0	0	0	0	0	0	0	0	0	0	0	0
Q15417	CNN3_HUMAN Calponin-3 OS=Homo sapiens GN=CNN3 PE=1 SV=1	CNN3	0	0	0	0	5.62	0	0	0	0	0	0	3.1	0	0	0	0	0	0	0	0	0	0	0	0	0	0	0	0	0	0	0	0	0	0	0	0	0	0	0	0	0	0	0	0	0	0	0
Q06520	ST2A1_HUMAN Bile salt sulfotransferase OS=Homo sapiens GN=SULT2A1 PE=1 SV=3	SULT2A1	0	0	0	0	0	0	0	0	0	0	0	0	0	0	0	0	0	0	0	0	0	0	0	0	0	0	0	0	0	0	0	0	0	0	0	0	0	0	0	0	0	0	0	0	0	0	0
P11766	ADHX_HUMAN Alcohol dehydrogenase class-3 OS=Homo sapiens GN=ADH5 PE=1 SV=4	ADH5	0	0	0	0	0	0	0	0	0	0	0	0	0	0	0	0	0	0	0	0	2.78	0	0	0	0	0	0	0	0	0	0	0	0	0	0	0	0	0	0	0	0	0	0	0	0	0	0
A6NHG4	DDTL_HUMAN D-dopachrome decarboxylase-like protein OS=Homo sapiens GN=DDTL PE=2 SV=1	DDTL	0	0	0	5.77	0	0	0	0	0	2.72	0	0	0	0	0	2.83	0	0	0	0	0	0	0	0	0	2.95	0	0	0	0	0	0	0	2.75	0	0	0	2.66	2.64	0	0	0	0	0	0	0	0
P99999	CYC_HUMAN Cytochrome c OS=Homo sapiens GN=CYCS PE=1 SV=2	CYCS	0	0	0	0	0	0	0	0	0	2.72	0	0	0	0	0	0	0	0	0	0	0	0	0	0	0	0	0	3.1	0	0	0	0	0	0	0	0	0	5.31	0	0	0	0	0	5.94	0	0	0
P78527	PRKDC_HUMAN DNA-dependent protein kinase catalytic subunit OS=Homo sapiens GN=PRKDC PE=1 SV=3	PRKDC	0	0	2.83	0	0	2.92	0	0	0	0	0	0	0	0	0	0	2.83	0	0	0	0	0	0	0	0	0	0	0	0	0	0	0	0	0	0	0	0	0	0	2.7	0	0	0	0	0	0	0
P50502	F10A1_HUMAN Hsc70-interacting protein OS=Homo sapiens GN=ST13 PE=1 SV=2	ST13	0	5.97	0	0	0	0	0	0	0	0	0	6.2	0	0	0	5.66	0	2.87	0	0	0	0	0	0	3.05	0	0	0	0	0	5.5	0	0	0	0	0	0	0	0	0	0	0	0	0	0	3.55	0
P01620	KV302_HUMAN Ig kappa chain V-III region SIE OS=Homo sapiens PE=1 SV=1		0	0	0	0	0	0	0	0	0	0	0	0	0	0	2.97	0	0	0	0	0	0	0	0	0	0	0	0	0	0	0	0	0	0	0	2.72	0	0	0	0	0	0	0	0	0	0	0	6.03
Q01105	SET_HUMAN Protein SET OS=Homo sapiens GN=SET PE=1 SV=3	SET	0	0	0	0	5.62	0	0	0	0	0	0	0	0	0	0	0	0	0	0	0	0	0	0	0	0	0	0	0	0	0	0	0	0	0	0	0	0	0	0	0	0	0	0	0	0	0	0
Q58FF8	H90B2_HUMAN Putative heat shock protein HSP 90-beta 2 OS=Homo sapiens GN=HSP90AB2P PE=1 SV=2	HSP90AB2P	0	0	0	0	0	0	2.81	0	0	0	0	0	0	0	0	0	0	0	0	0	5.55	0	2.8	0	0	0	0	0	0	0	0	0	5.56	2.75	2.72	0	5.66	2.66	10.55	0	6.07	0	2.96	0	0	0	0
P14060	3BHS1_HUMAN 3 beta-hydroxysteroid dehydrogenase/Delta 5-->4-isomerase type 1 OS=Homo sapiens GN=HSD3B1 PE=1 SV=2	HSD3B1	0	0	0	0	0	0	0	0	0	0	0	0	0	0	0	0	0	0	0	0	0	0	0	0	0	0	0	0	0	0	0	0	0	0	0	0	0	0	0	0	0	0	0	0	0	0	0
P24158	PRTN3_HUMAN Myeloblastin OS=Homo sapiens GN=PRTN3 PE=1 SV=3	PRTN3	0	0	0	0	0	0	0	0	0	0	0	0	0	0	0	0	0	0	0	0	0	0	0	0	0	0	0	0	0	0	0	0	0	0	0	0	0	0	0	0	0	0	0	0	0	0	0
Q8N0X4	CLYBL_HUMAN Citrate lyase subunit beta-like protein, mitochondrial OS=Homo sapiens GN=CLYBL PE=2 SV=2	CLYBL	0	0	0	0	0	0	0	0	0	2.72	0	0	0	2.96	0	0	0	0	0	2.13	0	0	0	3.14	0	0	0	3.1	0	0	0	0	0	0	0	0	0	2.66	0	0	0	0	0	0	0	0	0
P17931	LEG3_HUMAN Galectin-3 OS=Homo sapiens GN=LGALS3 PE=1 SV=5	LGALS3	0	0	0	0	2.81	2.92	0	0	13.08	0	0	0	0	0	0	0	0	0	0	0	0	0	0	0	0	0	0	0	0	0	0	2.8	0	0	0	0	0	0	0	0	0	0	0	0	0	0	0
P01892	1A02_HUMAN HLA class I histocompatibility antigen, A-2 alpha chain OS=Homo sapiens GN=HLA-A PE=1 SV=1	HLA-A	0	0	0	0	0	0	2.81	0	0	0	0	0	0	0	0	0	0	0	0	0	0	0	0	0	0	0	0	0	0	0	0	0	0	0	0	0	0	0	0	0	0	0	0	0	0	0	0
P18859	ATP5J_HUMAN ATP synthase-coupling factor 6, mitochondrial OS=Homo sapiens GN=ATP5J PE=1 SV=1	ATP5J	0	2.98	0	0	0	0	0	2.85	0	2.72	0	0	0	0	0	0	0	0	0	4.26	0	0	0	3.14	0	0	0	0	0	0	0	0	0	0	0	0	0	0	0	0	0	0	0	0	0	3.55	0
Q13423	NNTM_HUMAN NAD(P) transhydrogenase, mitochondrial OS=Homo sapiens GN=NNT PE=1 SV=3	NNT	0	0	0	5.77	0	0	0	0	0	0	0	0	0	5.93	0	2.83	0	0	0	2.13	0	0	0	0	0	0	0	0	0	0	0	0	0	0	0	0	0	0	0	0	0	6.02	2.96	2.97	0	0	0
Q14117	DPYS_HUMAN Dihydropyrimidinase OS=Homo sapiens GN=DPYS PE=1 SV=1	DPYS	0	5.97	0	0	0	0	0	2.85	0	5.45	0	0	0	0	0	5.66	2.83	5.73	0	0	0	0	0	0	0	2.95	0	0	0	0	0	0	0	2.75	0	0	0	2.66	0	0	0	0	0	0	0	0	0
P14406	CX7A2_HUMAN Cytochrome c oxidase subunit 7A2, mitochondrial OS=Homo sapiens GN=COX7A2 PE=1 SV=1	COX7A2	0	2.98	0	0	0	0	0	2.85	0	8.17	0	9.3	0	5.93	0	8.48	0	2.87	0	0	0	0	0	3.14	0	2.95	2.56	3.1	0	0	0	0	0	0	0	0	0	2.66	0	2.7	0	3.01	0	5.94	0	3.55	0
P18462	1A25_HUMAN HLA class I histocompatibility antigen, A-25 alpha chain OS=Homo sapiens GN=HLA-A PE=1 SV=1	HLA-A	0	0	0	0	0	0	0	0	0	0	0	0	0	0	0	0	0	0	0	0	0	0	0	0	0	0	0	0	0	0	0	0	0	0	0	0	2.83	0	0	0	0	0	0	0	0	0	0
P68366	TBA4A_HUMAN Tubulin alpha-4A chain OS=Homo sapiens GN=TUBA4A PE=1 SV=1	TUBA4A	0	0	0	0	0	0	0	0	0	0	0	3.1	0	0	0	0	0	0	0	0	0	0	0	0	0	0	0	0	0	0	0	0	0	2.75	0	0	0	0	0	0	0	3.01	0	0	0	0	0
Q6YN16	HSDL2_HUMAN Hydroxysteroid dehydrogenase-like protein 2 OS=Homo sapiens GN=HSDL2 PE=1 SV=1	HSDL2	0	0	0	0	0	0	0	5.71	0	5.45	0	0	2.87	0	0	0	0	2.87	0	0	0	0	0	0	0	0	0	0	0	0	0	2.8	0	5.49	0	0	2.83	0	0	0	0	0	0	0	0	0	0
Q00325	MPCP_HUMAN Phosphate carrier protein, mitochondrial OS=Homo sapiens GN=SLC25A3 PE=1 SV=2	SLC25A3	0	0	0	0	0	0	2.81	0	0	0	0	0	0	0	0	0	0	2.87	0	0	0	0	0	0	0	5.9	0	0	0	0	0	0	0	5.49	0	5.28	0	5.31	5.27	5.4	0	0	0	0	0	0	0
Q9UJW2	TINAG_HUMAN Tubulointerstitial nephritis antigen OS=Homo sapiens GN=TINAG PE=2 SV=3	TINAG	0	0	0	0	0	0	0	0	0	0	0	0	0	0	0	0	0	2.87	0	6.39	0	0	0	0	0	2.95	0	0	0	0	0	0	0	0	0	0	0	0	0	0	0	0	0	0	0	0	0
Q99536	VAT1_HUMAN Synaptic vesicle membrane protein VAT-1 homolog OS=Homo sapiens GN=VAT1 PE=1 SV=2	VAT1	0	0	0	0	0	0	0	0	0	0	0	0	0	0	0	0	0	0	0	0	0	0	0	0	0	0	0	0	0	0	0	0	2.78	0	0	0	0	0	0	0	0	0	0	0	0	0	0
Q14894	CRYM_HUMAN Thiomorpholine-carboxylate dehydrogenase OS=Homo sapiens GN=CRYM PE=1 SV=1	CRYM	0	0	0	0	0	0	0	0	0	0	0	0	0	0	0	0	0	2.87	0	0	0	0	0	0	0	2.95	0	0	0	0	0	0	0	0	0	0	0	0	0	0	0	3.01	0	0	0	0	0
P07911	UROM_HUMAN Uromodulin OS=Homo sapiens GN=UMOD PE=1 SV=1	UMOD	3	0	0	0	0	0	0	0	0	0	0	0	0	0	0	0	0	0	0	0	0	0	0	0	0	0	0	0	0	0	0	0	0	0	0	5.28	0	0	0	5.4	0	0	0	0	0	0	0
P12956	XRCC6_HUMAN X-ray repair cross-complementing protein 6 OS=Homo sapiens GN=XRCC6 PE=1 SV=2	XRCC6	0	0	0	0	0	0	0	0	0	0	0	0	0	0	0	0	0	0	0	0	0	0	0	0	0	0	0	0	0	0	0	0	0	0	0	0	0	0	0	0	0	0	2.96	0	0	0	0
Q9UJZ1	STML2_HUMAN Stomatin-like protein 2, mitochondrial OS=Homo sapiens GN=STOML2 PE=1 SV=1	STOML2	0	0	0	0	0	0	0	0	0	0	0	0	0	0	0	0	0	0	0	0	0	0	0	0	0	0	0	0	0	0	2.75	0	0	2.75	0	0	0	0	0	0	0	0	0	0	0	0	0
P14543	NID1_HUMAN Nidogen-1 OS=Homo sapiens GN=NID1 PE=1 SV=3	NID1	0	0	2.83	0	2.81	0	0	0	0	0	0	0	0	0	0	0	2.83	0	0	4.26	0	0	0	0	0	0	0	0	0	0	0	0	0	0	0	0	0	0	0	0	0	0	0	0	0	0	0
Q03001	DYST_HUMAN Dystonin OS=Homo sapiens GN=DST PE=1 SV=4	DST	0	0	5.65	11.53	8.44	2.92	2.81	5.71	2.62	5.45	2.74	0	5.75	2.96	0	0	5.66	5.73	0	4.26	0	0	2.8	3.14	3.05	2.95	0	0	0	2.93	5.5	8.39	11.12	5.49	0	0	0	0	0	0	6.07	6.02	5.93	5.94	3.17	0	0
P80297	MT1X_HUMAN Metallothionein-1X OS=Homo sapiens GN=MT1X PE=1 SV=1	MT1X	0	0	0	0	0	0	0	0	0	0	0	0	0	0	0	0	0	0	0	0	0	0	0	0	0	0	0	0	0	0	0	0	0	0	0	2.64	0	2.66	0	5.4	0	0	0	0	0	0	0
P24844	MYL9_HUMAN Myosin regulatory light polypeptide 9 OS=Homo sapiens GN=MYL9 PE=1 SV=4	MYL9	0	0	8.48	0	8.44	2.92	0	0	0	0	0	0	0	0	0	0	0	0	0	0	0	0	0	3.14	0	0	0	3.1	5.58	0	0	0	0	0	0	0	2.83	0	0	0	0	0	0	0	0	0	0
P05413	FABPH_HUMAN Fatty acid-binding protein, heart OS=Homo sapiens GN=FABP3 PE=1 SV=4	FABP3	0	2.98	0	0	0	2.92	0	0	0	5.45	0	6.2	0	0	0	0	0	0	0	4.26	0	5.52	0	9.42	0	0	0	6.2	0	2.93	0	5.6	0	8.24	0	0	0	5.31	2.64	5.4	0	3.01	0	5.94	0	7.11	0
Q14847	LASP1_HUMAN LIM and SH3 domain protein 1 OS=Homo sapiens GN=LASP1 PE=1 SV=2	LASP1	0	0	2.83	2.88	0	0	0	0	0	0	0	0	0	0	0	0	0	0	0	0	0	0	0	0	0	0	0	0	0	0	0	0	0	0	0	0	0	5.31	0	0	0	0	0	0	0	0	0
P42330	AK1C3_HUMAN Aldo-keto reductase family 1 member C3 OS=Homo sapiens GN=AKR1C3 PE=1 SV=4	AKR1C3	6	5.97	0	2.88	0	0	2.81	0	0	0	2.74	6.2	0	0	0	2.83	5.66	5.73	0	0	5.55	5.52	0	6.28	0	2.95	2.56	6.2	0	5.86	0	0	0	0	0	0	5.66	7.97	5.27	5.4	0	3.01	0	0	6.35	0	0
P80723	BASP1_HUMAN Brain acid soluble protein 1 OS=Homo sapiens GN=BASP1 PE=1 SV=2	BASP1	0	0	0	0	0	0	0	0	0	0	0	6.2	0	0	0	0	0	0	0	0	0	0	0	0	0	0	0	0	0	0	0	0	0	0	0	2.64	0	0	0	0	0	0	0	0	0	0	0
Q9BVM4	GGACT_HUMAN Gamma-glutamylaminecyclotransferase OS=Homo sapiens GN=GGACT PE=1 SV=2	GGACT	0	2.98	0	5.77	0	0	0	0	0	8.17	0	0	0	2.96	0	0	0	5.73	0	0	0	0	0	0	0	5.9	0	0	0	0	0	5.6	0	8.24	0	0	0	5.31	0	8.1	0	0	0	2.97	0	0	0
P35914	HMGCL_HUMAN Hydroxymethylglutaryl-CoA lyase, mitochondrial OS=Homo sapiens GN=HMGCL PE=1 SV=2	HMGCL	0	0	0	2.88	0	0	2.81	0	0	0	0	0	0	0	0	0	0	5.73	0	0	0	0	0	0	0	2.95	0	0	0	0	0	0	0	0	0	0	0	2.66	0	0	0	6.02	2.96	5.94	0	0	0
Q16555	DPYL2_HUMAN Dihydropyrimidinase-related protein 2 OS=Homo sapiens GN=DPYSL2 PE=1 SV=1	DPYSL2	0	0	2.83	0	2.81	0	0	0	0	0	0	0	0	0	0	0	0	0	0	0	0	0	0	0	0	0	0	0	0	0	0	0	0	0	0	0	0	0	0	0	0	0	0	0	0	0	0
P07108	ACBP_HUMAN Acyl-CoA-binding protein OS=Homo sapiens GN=DBI PE=1 SV=2	DBI	0	0	0	0	0	0	0	0	0	10.9	0	0	0	0	0	0	0	0	0	0	0	0	0	0	0	0	0	0	0	0	0	0	0	0	0	0	0	0	0	0	0	0	0	0	0	0	0
P05166	PCCB_HUMAN Propionyl-CoA carboxylase beta chain, mitochondrial OS=Homo sapiens GN=PCCB PE=1 SV=3	PCCB	0	0	0	0	0	0	0	0	0	0	0	0	0	2.96	0	0	0	0	0	0	0	0	0	0	0	0	0	0	0	0	0	0	0	0	0	2.64	0	10.63	0	0	0	0	0	0	0	0	0
P13861	KAP2_HUMAN cAMP-dependent protein kinase type II-alpha regulatory subunit OS=Homo sapiens GN=PRKAR2A PE=1 SV=2	PRKAR2A	0	0	0	0	0	0	0	0	0	0	0	3.1	0	0	0	0	0	0	0	2.13	0	0	0	0	0	0	0	0	0	0	0	0	0	0	0	0	0	0	0	0	0	0	0	2.97	0	0	0
P53634	CATC_HUMAN Dipeptidyl peptidase 1 OS=Homo sapiens GN=CTSC PE=1 SV=2	CTSC	0	0	0	0	0	0	0	0	2.62	2.72	0	0	0	0	0	0	0	0	0	0	0	2.76	0	0	0	0	0	3.1	0	2.93	0	0	0	0	0	0	0	0	0	0	0	0	0	0	0	0	0
P00439	PH4H_HUMAN Phenylalanine-4-hydroxylase OS=Homo sapiens GN=PAH PE=1 SV=1	PAH	0	0	0	0	0	0	0	0	0	0	0	0	0	0	0	2.83	0	0	0	4.26	0	0	0	0	0	5.9	0	0	0	0	0	0	0	0	0	0	0	0	0	0	0	0	0	0	0	0	0
P45880	VDAC2_HUMAN Voltage-dependent anion-selective channel protein 2 OS=Homo sapiens GN=VDAC2 PE=1 SV=2	VDAC2	0	0	0	0	0	0	0	0	0	0	0	0	0	0	0	0	0	0	0	0	0	0	0	0	0	0	0	0	0	0	0	0	0	0	0	0	0	0	0	0	0	0	0	0	0	0	0
P23588	IF4B_HUMAN Eukaryotic translation initiation factor 4B OS=Homo sapiens GN=EIF4B PE=1 SV=2	EIF4B	0	0	0	0	0	0	0	0	0	0	0	0	0	0	0	0	2.83	2.87	0	0	0	0	0	0	0	2.95	0	0	0	0	0	2.8	0	0	0	0	0	0	0	0	0	0	0	0	0	0	0
Q16762	THTR_HUMAN Thiosulfate sulfurtransferase OS=Homo sapiens GN=TST PE=1 SV=4	TST	0	0	0	0	0	0	0	0	0	0	0	0	0	0	2.97	0	0	0	0	0	0	0	0	0	0	2.95	0	0	0	0	0	0	0	0	0	0	0	7.97	0	5.4	0	0	0	2.97	0	0	0
O60361	NDK8_HUMAN Putative nucleoside diphosphate kinase OS=Homo sapiens GN=NME2P1 PE=5 SV=1	NME2P1	0	0	0	0	0	0	0	0	0	0	0	0	0	2.96	0	0	0	0	0	0	0	0	0	0	0	0	0	0	0	0	0	0	0	0	5.44	0	0	0	0	0	0	0	0	0	0	0	0
P08294	SODE_HUMAN Extracellular superoxide dismutase [Cu-Zn] OS=Homo sapiens GN=SOD3 PE=1 SV=2	SOD3	0	0	0	0	2.81	0	0	0	0	0	0	0	0	0	0	0	0	0	0	0	0	0	0	0	0	0	0	0	0	0	0	0	0	0	0	0	0	0	0	0	0	0	0	0	0	0	0
P12821	ACE_HUMAN Angiotensin-converting enzyme OS=Homo sapiens GN=ACE PE=1 SV=1	ACE	0	0	0	0	0	0	0	0	0	0	0	0	0	0	0	0	0	0	0	0	0	0	0	0	0	0	0	0	0	0	0	0	0	0	0	0	0	0	0	0	0	0	0	0	0	0	0
Q6XQN6	PNCB_HUMAN Nicotinate phosphoribosyltransferase OS=Homo sapiens GN=NAPRT1 PE=1 SV=2	NAPRT1	0	0	0	0	0	0	0	0	0	0	0	0	0	0	0	0	2.83	0	0	0	0	2.76	0	0	0	0	0	0	0	0	0	0	2.78	0	0	0	2.83	0	0	0	0	0	0	2.97	0	0	0
P07942	LAMB1_HUMAN Laminin subunit beta-1 OS=Homo sapiens GN=LAMB1 PE=1 SV=2	LAMB1	3	0	0	0	0	0	0	0	0	0	0	0	0	0	0	0	0	0	0	0	5.55	0	0	3.14	0	0	0	0	0	2.93	0	0	8.34	0	0	0	0	0	0	0	0	0	0	0	0	0	0
Q9NYQ3	HAOX2_HUMAN Hydroxyacid oxidase 2 OS=Homo sapiens GN=HAO2 PE=2 SV=1	HAO2	0	0	0	0	0	0	0	0	0	0	0	0	0	0	0	0	0	5.73	0	0	0	0	0	0	0	0	0	0	0	0	0	0	0	0	0	0	0	0	0	0	0	0	0	0	0	0	0
Q02878	RL6_HUMAN 60S ribosomal protein L6 OS=Homo sapiens GN=RPL6 PE=1 SV=3	RPL6	0	0	0	0	0	0	0	0	0	0	0	0	0	2.96	0	0	2.83	2.87	0	4.26	0	0	0	0	3.05	2.95	0	0	0	0	5.5	5.6	5.56	8.24	0	0	0	0	0	0	0	3.01	0	0	0	0	0
Q9NQC3	RTN4_HUMAN Reticulon-4 OS=Homo sapiens GN=RTN4 PE=1 SV=2	RTN4	0	0	0	0	5.62	0	0	0	0	2.72	0	0	0	0	0	2.83	0	0	0	0	0	0	0	0	0	0	0	0	0	0	0	0	0	0	0	2.64	0	0	0	0	0	0	0	0	0	0	0
P41219	PERI_HUMAN Peripherin OS=Homo sapiens GN=PRPH PE=1 SV=2	PRPH	3	0	5.65	0	5.62	2.92	5.61	0	0	0	0	0	2.87	2.96	2.97	0	2.83	0	0	4.26	0	0	2.8	0	3.05	0	2.56	0	2.79	0	0	2.8	0	0	5.44	0	5.66	0	10.55	2.7	3.03	6.02	5.93	0	6.35	0	0
Q9H8H3	MET7A_HUMAN Methyltransferase-like protein 7A OS=Homo sapiens GN=METTL7A PE=1 SV=1	METTL7A	0	0	0	0	2.81	0	0	0	0	0	0	0	0	0	0	0	0	0	0	0	0	0	0	0	0	0	0	0	0	0	0	0	0	0	0	2.64	0	2.66	0	0	0	0	0	0	0	0	0
Q86WU2	LDHD_HUMAN Probable D-lactate dehydrogenase, mitochondrial OS=Homo sapiens GN=LDHD PE=1 SV=1	LDHD	0	2.98	0	0	0	0	0	0	0	0	0	0	0	0	0	0	0	0	0	0	0	0	0	0	0	0	2.56	0	0	5.86	0	0	0	0	0	0	0	0	0	0	0	0	0	0	0	0	0
P01042	KNG1_HUMAN Kininogen-1 OS=Homo sapiens GN=KNG1 PE=1 SV=2	KNG1	0	0	0	0	0	0	0	0	0	0	0	0	2.87	0	2.97	0	0	0	0	4.26	0	0	0	0	0	0	0	0	0	0	0	0	0	0	2.72	2.64	0	0	0	0	0	0	0	0	0	0	0
P51161	FABP6_HUMAN Gastrotropin OS=Homo sapiens GN=FABP6 PE=1 SV=2	FABP6	0	0	0	0	0	0	0	0	0	0	0	0	0	0	0	0	0	0	0	0	0	0	0	0	0	0	0	0	0	0	0	0	0	0	0	0	0	0	0	0	3.03	0	0	0	0	0	0
Q9Y6R1	S4A4_HUMAN Electrogenic sodium bicarbonate cotransporter 1 OS=Homo sapiens GN=SLC4A4 PE=1 SV=1	SLC4A4	0	0	0	0	0	0	0	0	0	2.72	0	0	0	0	0	0	0	0	0	0	0	0	0	0	0	0	0	0	0	0	0	0	0	0	0	0	0	5.31	0	0	0	0	0	0	0	0	0
O00483	NDUA4_HUMAN NADH dehydrogenase [ubiquinone] 1 alpha subcomplex subunit 4 OS=Homo sapiens GN=NDUFA4 PE=1 SV=1	NDUFA4	0	0	0	0	0	0	0	5.71	0	0	0	0	0	2.96	0	5.66	0	8.6	0	0	0	0	0	0	0	11.79	0	0	0	0	0	0	2.78	0	5.44	5.28	0	5.31	0	0	0	6.02	0	8.9	0	0	0
Q9NTK5	OLA1_HUMAN Obg-like ATPase 1 OS=Homo sapiens GN=OLA1 PE=1 SV=2	OLA1	0	0	0	0	0	0	0	0	0	0	0	0	0	2.96	0	0	0	0	0	0	0	0	0	0	0	2.95	0	0	0	0	0	0	2.78	5.49	5.44	0	0	2.66	0	0	0	0	0	0	0	0	0
P0C7P4	UCRIL_HUMAN Putative cytochrome b-c1 complex subunit Rieske-like protein 1 OS=Homo sapiens GN=UQCRFS1P1 PE=5 SV=1	UQCRFS1P1	0	0	0	0	0	0	0	0	0	0	0	3.1	0	0	0	2.83	0	0	0	0	0	0	0	3.14	0	0	0	0	0	0	0	0	0	0	0	2.64	0	0	0	0	0	0	0	0	0	0	0
P17987	TCPA_HUMAN T-complex protein 1 subunit alpha OS=Homo sapiens GN=TCP1 PE=1 SV=1	TCP1	0	0	0	0	0	0	0	0	0	2.72	0	0	0	0	0	0	0	0	0	0	2.78	0	0	0	0	0	0	0	0	0	0	0	0	0	0	0	0	0	0	0	0	0	0	0	0	0	0
Q6ZMR3	LDH6A_HUMAN L-lactate dehydrogenase A-like 6A OS=Homo sapiens GN=LDHAL6A PE=2 SV=1	LDHAL6A	0	2.98	5.65	5.77	5.62	0	5.61	8.56	0	5.45	0	6.2	5.75	5.93	5.94	8.48	5.66	5.73	0	4.26	0	0	2.8	3.14	0	5.9	0	0	0	0	5.5	5.6	5.56	5.49	2.72	5.28	11.31	10.63	7.91	5.4	6.07	6.02	5.93	5.94	0	7.11	0
Q14697	GANAB_HUMAN Neutral alpha-glucosidase AB OS=Homo sapiens GN=GANAB PE=1 SV=3	GANAB	0	0	0	0	0	0	0	0	0	0	0	3.1	0	0	0	0	0	0	0	0	0	0	0	0	0	0	0	0	0	0	0	0	0	0	0	0	0	0	2.64	0	0	0	0	0	0	0	0
Q07960	RHG01_HUMAN Rho GTPase-activating protein 1 OS=Homo sapiens GN=ARHGAP1 PE=1 SV=1	ARHGAP1	0	0	0	0	8.44	0	0	0	0	0	0	0	0	0	0	0	0	0	0	0	0	0	0	0	0	0	0	0	0	0	0	0	0	0	0	0	0	0	0	0	0	0	0	0	0	0	0
P36955	PEDF_HUMAN Pigment epithelium-derived factor OS=Homo sapiens GN=SERPINF1 PE=1 SV=4	SERPINF1	0	0	0	0	0	0	0	0	0	0	0	0	0	0	0	0	0	0	0	0	0	0	0	3.14	0	0	0	0	0	0	0	0	0	0	0	0	0	0	0	0	3.03	0	0	0	0	0	0
Q16881	TRXR1_HUMAN Thioredoxin reductase 1, cytoplasmic OS=Homo sapiens GN=TXNRD1 PE=1 SV=3	TXNRD1	0	0	0	0	0	0	0	0	0	0	0	0	0	0	0	0	0	0	0	0	0	0	0	0	0	0	0	0	0	0	0	0	0	0	0	0	0	0	0	0	0	0	0	0	0	0	0
Q58FG0	HS905_HUMAN Putative heat shock protein HSP 90-alpha A5 OS=Homo sapiens GN=HSP90AA5P PE=1 SV=1	HSP90AA5P	0	0	0	0	2.81	0	0	0	0	0	0	0	0	2.96	0	0	0	5.73	0	4.26	0	2.76	0	0	0	2.95	2.56	0	0	0	0	0	0	0	0	0	0	2.66	0	0	0	0	0	2.97	0	0	0
Q9Y678	COPG1_HUMAN Coatomer subunit gamma-1 OS=Homo sapiens GN=COPG1 PE=1 SV=1	COPG1	0	0	0	0	0	0	0	0	0	0	0	0	0	0	0	0	0	0	0	0	0	0	0	0	0	0	0	0	0	0	5.5	2.8	5.56	0	5.44	0	0	0	0	0	0	0	0	0	0	0	0
P62857	RS28_HUMAN 40S ribosomal protein S28 OS=Homo sapiens GN=RPS28 PE=1 SV=1	RPS28	0	0	5.65	5.77	0	0	5.61	5.71	0	0	0	0	0	5.93	0	5.66	5.66	0	0	0	0	0	0	0	0	2.95	0	0	0	0	0	0	0	0	0	0	0	0	0	0	0	3.01	0	5.94	0	0	0
P25325	THTM_HUMAN 3-mercaptopyruvate sulfurtransferase OS=Homo sapiens GN=MPST PE=1 SV=3	MPST	0	0	0	0	0	0	0	0	0	0	0	0	0	0	0	0	0	0	0	2.13	0	0	0	0	0	0	0	0	0	0	0	0	0	5.49	0	0	0	0	0	0	0	0	0	0	0	0	0
Q93091	RNAS6_HUMAN Ribonuclease K6 OS=Homo sapiens GN=RNASE6 PE=1 SV=2	RNASE6	0	0	0	0	0	0	0	0	0	0	0	0	0	0	0	0	0	0	0	0	0	0	0	0	0	0	0	0	0	0	0	0	0	0	0	0	0	2.66	0	0	0	0	0	0	0	0	0
P42224	STAT1_HUMAN Signal transducer and activator of transcription 1-alpha/beta OS=Homo sapiens GN=STAT1 PE=1 SV=2	STAT1	0	0	0	0	0	0	0	0	0	0	0	0	0	0	0	0	0	0	0	0	0	0	0	0	0	0	0	0	0	0	0	0	0	0	0	0	0	0	0	0	0	0	0	0	0	0	0
Q9BV73	CP250_HUMAN Centrosome-associated protein CEP250 OS=Homo sapiens GN=CEP250 PE=1 SV=2	CEP250	0	2.98	0	0	0	0	0	0	0	0	0	0	0	0	0	0	0	0	0	0	0	0	0	0	6.09	0	0	0	0	0	0	0	0	0	0	0	2.83	2.66	0	0	0	3.01	2.96	0	0	0	0
P35908	K22E_HUMAN Keratin, type II cytoskeletal 2 epidermal OS=Homo sapiens GN=KRT2 PE=1 SV=2	KRT2	0	0	0	0	0	0	2.81	0	5.23	0	0	0	5.75	0	0	0	0	0	0	0	0	0	0	3.14	0	0	5.12	3.1	0	2.93	0	0	0	2.75	0	0	0	0	0	0	0	0	0	0	0	0	0
P12236	ADT3_HUMAN ADP/ATP translocase 3 OS=Homo sapiens GN=SLC25A6 PE=1 SV=4	SLC25A6	0	0	0	0	0	0	0	0	0	5.45	0	0	0	0	0	0	0	0	0	2.13	0	0	0	0	0	0	0	0	0	0	0	0	0	0	0	0	0	0	0	0	0	0	0	0	0	0	0
P24534	EF1B_HUMAN Elongation factor 1-beta OS=Homo sapiens GN=EEF1B2 PE=1 SV=3	EEF1B2	0	0	0	0	0	0	0	0	0	0	0	0	0	0	0	0	0	0	12.97	2.13	0	0	0	0	0	0	0	0	0	0	0	0	0	0	0	0	0	0	0	0	0	0	0	0	0	0	0
Q8N142	PURA1_HUMAN Adenylosuccinate synthetase isozyme 1 OS=Homo sapiens GN=ADSSL1 PE=2 SV=1	ADSSL1	0	0	0	0	0	0	0	0	0	0	0	0	0	0	0	0	5.66	0	0	0	0	0	0	0	0	0	0	0	0	0	0	0	0	0	0	0	0	0	0	0	0	0	0	0	0	0	0
Q8IYB5	SMAP1_HUMAN Stromal membrane-associated protein 1 OS=Homo sapiens GN=SMAP1 PE=1 SV=2	SMAP1	0	0	2.83	2.88	5.62	2.92	5.61	5.71	0	0	0	0	0	2.96	2.97	2.83	5.66	2.87	0	2.13	0	0	0	0	21.32	8.84	0	0	0	0	0	5.6	5.56	0	0	0	0	0	0	0	3.03	3.01	2.96	5.94	0	0	0
P04275	VWF_HUMAN von Willebrand factor OS=Homo sapiens GN=VWF PE=1 SV=4	VWF	3	0	0	0	2.81	0	0	0	0	5.45	0	0	0	0	0	0	0	0	0	0	5.55	0	0	0	0	0	0	0	0	2.93	0	0	0	0	0	7.92	0	5.31	0	2.7	0	0	0	0	0	0	0
O76070	SYUG_HUMAN Gamma-synuclein OS=Homo sapiens GN=SNCG PE=1 SV=2	SNCG	0	0	0	0	0	0	0	0	0	0	0	0	0	0	0	0	0	0	0	0	0	0	0	0	0	0	0	0	0	0	0	0	0	0	0	0	0	0	0	0	0	0	0	0	0	0	0
P30085	KCY_HUMAN UMP-CMP kinase OS=Homo sapiens GN=CMPK1 PE=1 SV=3	CMPK1	0	0	0	0	0	0	0	0	0	0	0	0	0	0	0	0	0	0	0	0	0	0	0	0	0	0	0	0	0	0	0	0	0	0	0	0	0	0	0	0	0	0	0	0	0	0	0
P11678	PERE_HUMAN Eosinophil peroxidase OS=Homo sapiens GN=EPX PE=1 SV=2	EPX	0	0	0	0	0	0	5.61	0	0	0	0	0	0	0	0	0	0	0	0	0	0	0	0	0	0	0	0	0	0	0	0	0	0	0	0	0	0	0	0	0	0	0	0	0	0	0	0
Q99829	CPNE1_HUMAN Copine-1 OS=Homo sapiens GN=CPNE1 PE=1 SV=1	CPNE1	0	0	0	0	0	0	0	0	0	0	0	0	0	0	0	0	0	0	0	0	0	0	0	0	0	0	0	0	0	0	0	0	0	0	0	0	0	0	0	0	0	0	0	0	0	0	0
P49327	FAS_HUMAN Fatty acid synthase OS=Homo sapiens GN=FASN PE=1 SV=3	FASN	0	0	0	0	0	0	0	0	0	0	0	0	0	0	0	0	0	0	0	0	0	0	0	0	0	0	0	0	0	0	2.75	0	0	0	0	0	0	0	0	0	0	0	0	0	0	0	0
O00764	PDXK_HUMAN Pyridoxal kinase OS=Homo sapiens GN=PDXK PE=1 SV=1	PDXK	0	2.98	0	0	0	0	0	0	0	0	0	0	0	2.96	0	0	0	0	0	0	0	0	0	0	0	0	0	0	0	0	0	0	0	0	0	2.64	0	2.66	0	0	0	3.01	0	0	0	0	0
P48637	GSHB_HUMAN Glutathione synthetase OS=Homo sapiens GN=GSS PE=1 SV=1	GSS	0	0	0	0	0	0	0	2.85	0	0	0	0	0	0	0	0	0	0	0	0	2.78	0	0	0	0	0	0	0	0	0	0	0	0	0	0	0	0	2.66	2.64	0	0	0	0	0	0	3.55	0
O14975	S27A2_HUMAN Very long-chain acyl-CoA synthetase OS=Homo sapiens GN=SLC27A2 PE=1 SV=2	SLC27A2	0	0	0	0	0	0	0	0	0	0	0	0	0	0	0	0	0	5.73	0	0	0	0	0	0	0	0	0	0	0	0	0	0	0	0	0	0	0	0	0	0	0	0	0	0	0	0	0
P30153	2AAA_HUMAN Serine/threonine-protein phosphatase 2A 65 kDa regulatory subunit A alpha isoform OS=Homo sapiens GN=PPP2R1A PE=1 SV=4	PPP2R1A	0	0	5.65	0	0	0	0	0	0	0	0	0	0	0	0	0	0	0	0	0	0	0	0	0	0	0	0	3.1	0	0	0	0	0	0	0	0	0	0	0	0	0	0	0	0	0	3.55	0
O76003	GLRX3_HUMAN Glutaredoxin-3 OS=Homo sapiens GN=GLRX3 PE=1 SV=2	GLRX3	0	0	0	0	0	0	0	0	0	0	0	0	0	0	0	0	0	0	0	0	0	0	0	0	0	0	0	0	0	0	0	0	0	0	0	0	0	0	0	0	0	0	0	0	0	0	0
Q06141	REG3A_HUMAN Regenerating islet-derived protein 3-alpha OS=Homo sapiens GN=REG3A PE=1 SV=1	REG3A	0	0	0	0	0	0	0	0	0	0	0	0	0	0	0	0	0	0	0	0	0	0	0	0	0	0	0	0	0	0	0	0	0	0	0	0	0	0	0	0	0	0	0	0	0	0	0
Q14019	COTL1_HUMAN Coactosin-like protein OS=Homo sapiens GN=COTL1 PE=1 SV=3	COTL1	0	2.98	0	2.88	0	0	0	0	0	0	0	6.2	0	0	0	0	0	2.87	0	2.13	0	0	2.8	6.28	0	0	0	0	0	0	0	0	0	0	0	0	2.83	0	0	2.7	0	0	0	0	0	7.11	0
Q9ULD0	OGDHL_HUMAN 2-oxoglutarate dehydrogenase-like, mitochondrial OS=Homo sapiens GN=OGDHL PE=1 SV=3	OGDHL	0	0	0	0	0	0	0	0	0	0	0	0	0	0	0	0	0	2.87	0	0	0	0	0	0	6.09	5.9	0	0	0	0	0	0	0	0	0	0	0	0	0	0	0	0	0	0	0	0	0
P61158	ARP3_HUMAN Actin-related protein 3 OS=Homo sapiens GN=ACTR3 PE=1 SV=3	ACTR3	0	0	0	0	0	0	0	0	0	0	0	0	0	0	0	2.83	0	0	0	0	0	2.76	0	0	0	0	0	0	2.79	0	0	0	0	0	0	0	0	0	0	0	0	0	0	0	3.17	0	0
Q01469	FABP5_HUMAN Fatty acid-binding protein, epidermal OS=Homo sapiens GN=FABP5 PE=1 SV=3	FABP5	0	0	0	0	0	0	0	0	0	0	0	0	0	0	0	0	0	0	0	0	0	0	0	0	0	0	0	0	0	0	0	0	0	0	16.31	0	0	0	0	0	0	0	0	0	0	0	0
P04196	HRG_HUMAN Histidine-rich glycoprotein OS=Homo sapiens GN=HRG PE=1 SV=1	HRG	0	0	0	0	0	0	0	2.85	0	0	0	0	0	0	0	0	0	0	0	0	0	0	0	0	0	0	0	0	0	0	2.75	0	0	2.75	0	0	0	0	0	0	0	3.01	0	0	0	0	0
P16662	UD2B7_HUMAN UDP-glucuronosyltransferase 2B7 OS=Homo sapiens GN=UGT2B7 PE=1 SV=1	UGT2B7	0	0	0	0	0	0	0	0	0	2.72	0	0	0	0	0	0	0	0	0	0	0	0	0	0	0	2.95	0	0	0	0	0	2.8	0	2.75	0	0	0	0	0	0	0	0	0	0	0	0	0
P06753	TPM3_HUMAN Tropomyosin alpha-3 chain OS=Homo sapiens GN=TPM3 PE=1 SV=1	TPM3	0	0	2.83	0	0	0	0	0	0	0	0	6.2	0	0	0	0	0	0	0	0	2.78	0	2.8	0	0	0	5.12	0	0	2.93	0	0	0	0	0	0	0	0	0	0	0	0	0	0	0	0	0
Q16352	AINX_HUMAN Alpha-internexin OS=Homo sapiens GN=INA PE=1 SV=2	INA	6	0	2.83	2.88	5.62	5.84	2.81	0	5.23	0	2.74	6.2	5.75	0	0	0	2.83	0	0	2.13	5.55	0	5.6	3.14	3.05	0	5.12	3.1	5.58	5.86	2.75	0	2.78	0	0	0	8.48	0	10.55	0	3.03	6.02	8.89	0	6.35	0	0
P01877	IGHA2_HUMAN Ig alpha-2 chain C region OS=Homo sapiens GN=IGHA2 PE=1 SV=3	IGHA2	0	0	0	0	0	0	0	0	0	0	0	0	0	0	0	0	0	0	0	0	0	0	0	0	0	0	0	6.2	0	2.93	0	0	0	0	0	0	0	0	0	0	0	0	0	0	0	0	0
Q14980	NUMA1_HUMAN Nuclear mitotic apparatus protein 1 OS=Homo sapiens GN=NUMA1 PE=1 SV=2	NUMA1	0	0	0	0	0	2.92	0	0	0	0	0	0	0	0	0	0	0	0	0	0	0	0	0	0	0	0	0	0	0	0	0	0	2.78	0	0	0	0	0	0	0	0	0	0	0	0	0	0
P31948	STIP1_HUMAN Stress-induced-phosphoprotein 1 OS=Homo sapiens GN=STIP1 PE=1 SV=1	STIP1	0	0	0	0	0	0	0	0	0	0	0	0	0	0	0	0	0	0	0	0	0	0	0	0	0	2.95	0	0	0	0	0	0	0	0	0	0	0	0	0	0	0	3.01	0	0	0	0	0
P60981	DEST_HUMAN Destrin OS=Homo sapiens GN=DSTN PE=1 SV=3	DSTN	0	0	0	0	0	0	0	0	0	0	0	0	0	0	0	0	0	0	0	2.13	0	0	0	0	0	0	0	0	0	0	0	0	0	0	0	0	0	0	0	0	0	0	0	0	0	0	0
Q16563	SYPL1_HUMAN Isoform 2 of Synaptophysin-like protein 1 OS=Homo sapiens GN=SYPL1	SYPL1	0	0	0	2.88	0	0	0	0	0	0	0	0	0	0	0	0	0	0	0	2.13	0	0	0	0	0	0	0	0	0	0	0	0	0	2.75	0	0	0	0	0	0	0	0	0	0	0	0	0
P17900	SAP3_HUMAN Ganglioside GM2 activator OS=Homo sapiens GN=GM2A PE=1 SV=4	GM2A	0	2.98	0	5.77	0	0	0	0	0	0	0	0	0	0	0	0	0	5.73	0	0	0	2.76	0	6.28	0	0	5.12	6.2	0	5.86	0	0	0	0	0	0	0	0	0	5.4	0	0	0	0	0	7.11	0
P52272	HNRPM_HUMAN Heterogeneous nuclear ribonucleoprotein M OS=Homo sapiens GN=HNRNPM PE=1 SV=3	HNRNPM	0	0	0	0	2.81	5.84	0	0	0	0	0	0	0	0	0	2.83	2.83	0	0	0	0	0	0	0	0	0	0	0	0	0	0	0	0	0	0	0	0	0	0	0	3.03	3.01	0	0	0	0	0
Q07075	AMPE_HUMAN Glutamyl aminopeptidase OS=Homo sapiens GN=ENPEP PE=1 SV=3	ENPEP	0	0	0	0	0	0	0	0	0	0	0	0	0	0	0	0	0	0	0	0	0	0	0	0	0	0	0	0	0	0	0	0	0	2.75	5.44	0	0	0	0	0	0	0	0	0	0	0	0
Q32P51	RA1L2_HUMAN Heterogeneous nuclear ribonucleoprotein A1-like 2 OS=Homo sapiens GN=HNRNPA1L2 PE=2 SV=2	HNRNPA1L2	0	0	0	0	0	0	0	0	0	0	0	0	0	0	0	0	2.83	0	0	0	0	0	0	0	0	0	0	0	0	0	0	5.6	5.56	0	8.16	0	0	0	0	0	0	0	0	0	0	0	0
P62807	H2B1C_HUMAN Histone H2B type 1-C/E/F/G/I OS=Homo sapiens GN=HIST1H2BC PE=1 SV=4	HIST1H2BC	12	0	8.48	5.77	2.81	2.92	5.61	5.71	0	2.72	5.48	6.2	5.75	5.93	2.97	5.66	5.66	2.87	0	8.52	8.33	0	11.21	3.14	6.09	2.95	0	0	8.38	0	5.5	5.6	5.56	2.75	13.59	7.92	16.97	0	5.27	8.1	0	6.02	5.93	2.97	0	0	0
Q9UI12	VATH_HUMAN V-type proton ATPase subunit H OS=Homo sapiens GN=ATP6V1H PE=1 SV=1	ATP6V1H	0	0	0	0	0	0	0	0	0	0	0	0	0	0	0	0	0	0	0	0	0	0	0	0	0	0	0	0	0	0	0	0	0	2.75	0	0	0	0	0	0	0	0	0	0	0	0	0
P62136	PP1A_HUMAN Serine/threonine-protein phosphatase PP1-alpha catalytic subunit OS=Homo sapiens GN=PPP1CA PE=1 SV=1	PPP1CA	0	0	0	0	0	0	0	0	0	2.72	0	0	0	0	0	0	0	0	0	0	0	0	0	0	0	0	0	0	0	0	0	0	0	0	0	0	2.83	0	2.64	0	0	0	0	0	0	0	0
P16083	NQO2_HUMAN Ribosyldihydronicotinamide dehydrogenase [quinone] OS=Homo sapiens GN=NQO2 PE=1 SV=5	NQO2	0	0	0	2.88	0	0	0	0	0	5.45	0	0	0	0	0	0	0	0	0	0	0	0	0	0	0	2.95	0	0	0	0	0	0	0	0	0	0	0	0	0	0	0	0	0	0	0	0	0
Q9Y2V2	CHSP1_HUMAN Calcium-regulated heat stable protein 1 OS=Homo sapiens GN=CARHSP1 PE=1 SV=2	CARHSP1	0	0	0	0	0	0	2.81	0	0	0	0	0	2.87	0	0	0	5.66	0	0	0	0	0	0	0	0	0	0	3.1	0	0	0	0	0	0	0	0	2.83	0	0	0	0	0	2.96	0	0	0	0
P21912	DHSB_HUMAN Succinate dehydrogenase [ubiquinone] iron-sulfur subunit, mitochondrial OS=Homo sapiens GN=SDHB PE=1 SV=3	SDHB	0	0	0	0	0	0	0	2.85	0	0	0	0	0	0	0	0	0	0	0	0	0	0	0	0	0	0	0	0	0	0	0	0	0	0	0	0	0	0	0	0	0	0	0	0	0	0	0
P78417	GSTO1_HUMAN Glutathione S-transferase omega-1 OS=Homo sapiens GN=GSTO1 PE=1 SV=2	GSTO1	0	0	0	0	2.81	0	0	0	0	2.72	0	0	0	2.96	2.97	0	2.83	2.87	0	0	0	0	2.8	0	3.05	0	5.12	0	0	0	0	0	0	0	0	2.64	2.83	0	0	0	0	3.01	0	5.94	0	3.55	0
Q96HR9	REEP6_HUMAN Receptor expression-enhancing protein 6 OS=Homo sapiens GN=REEP6 PE=1 SV=1	REEP6	0	0	0	0	0	0	0	0	0	0	0	0	0	0	0	0	0	0	0	0	0	0	0	0	0	0	0	0	0	0	0	2.8	0	2.75	0	0	0	0	0	0	0	0	0	0	0	0	0
Q9Y536	PAL4A_HUMAN Peptidyl-prolyl cis-trans isomerase A-like 4A/B/C OS=Homo sapiens GN=PPIAL4A PE=2 SV=1	PPIAL4A	0	0	0	5.77	0	2.92	0	0	0	0	0	0	0	0	0	0	8.49	0	0	0	0	0	0	0	0	0	0	0	0	0	0	0	0	0	0	0	0	0	0	0	3.03	0	2.96	5.94	0	0	0
P39019	RS19_HUMAN 40S ribosomal protein S19 OS=Homo sapiens GN=RPS19 PE=1 SV=2	RPS19	0	0	0	0	0	0	0	0	0	0	0	0	0	0	0	0	0	0	0	0	0	0	0	0	0	0	0	0	0	0	2.75	0	0	0	0	0	0	0	0	0	0	0	2.96	0	0	0	0
P13645	K1C10_HUMAN Keratin, type I cytoskeletal 10 OS=Homo sapiens GN=KRT10 PE=1 SV=6	KRT10	0	2.98	0	0	0	0	0	0	0	0	0	3.1	0	2.96	0	2.83	0	2.87	0	0	0	0	0	3.14	0	0	0	0	0	0	0	0	0	0	0	0	0	0	0	0	3.03	0	0	0	0	0	0
Q9BQE5	APOL2_HUMAN Apolipoprotein L2 OS=Homo sapiens GN=APOL2 PE=1 SV=1	APOL2	0	0	0	0	0	0	0	0	0	0	0	0	0	0	0	0	0	0	0	0	0	0	0	0	0	0	0	0	0	0	0	0	0	0	0	0	0	0	0	0	0	0	0	0	0	0	0
P61970	NTF2_HUMAN Nuclear transport factor 2 OS=Homo sapiens GN=NUTF2 PE=1 SV=1	NUTF2	0	0	0	0	0	0	0	0	0	0	0	0	0	0	0	0	0	0	0	0	0	0	0	0	0	0	0	0	0	0	0	0	0	0	0	0	0	0	0	0	0	0	0	0	0	0	0
Q9Y6M9	NDUB9_HUMAN NADH dehydrogenase [ubiquinone] 1 beta subcomplex subunit 9 OS=Homo sapiens GN=NDUFB9 PE=1 SV=3	NDUFB9	0	0	0	0	0	0	0	5.71	0	0	0	0	0	5.93	0	2.83	0	0	0	0	0	0	0	0	0	0	0	0	0	0	0	0	0	0	0	0	0	0	0	0	0	0	0	0	0	0	0
O43488	ARK72_HUMAN Aflatoxin B1 aldehyde reductase member 2 OS=Homo sapiens GN=AKR7A2 PE=1 SV=3	AKR7A2	0	0	0	0	0	0	0	0	0	2.72	0	0	0	0	0	2.83	5.66	5.73	0	0	0	0	0	0	0	0	0	0	0	0	2.75	5.6	5.56	5.49	0	0	0	0	0	0	0	0	5.93	0	0	0	0
P30711	GSTT1_HUMAN Glutathione S-transferase theta-1 OS=Homo sapiens GN=GSTT1 PE=1 SV=4	GSTT1	0	0	0	0	0	0	0	0	0	0	0	0	0	0	0	0	0	0	0	0	0	0	0	0	0	0	0	0	0	0	0	5.6	0	0	0	0	0	0	0	0	0	0	0	0	0	0	0
P55209	NP1L1_HUMAN Nucleosome assembly protein 1-like 1 OS=Homo sapiens GN=NAP1L1 PE=1 SV=1	NAP1L1	0	0	0	0	0	5.84	0	0	0	0	0	0	0	0	0	0	0	0	0	0	0	0	0	0	0	0	0	0	0	0	0	0	0	0	0	0	0	0	0	0	0	0	0	0	0	0	0
Q5T0F9	C2D1B_HUMAN Coiled-coil and C2 domain-containing protein 1B OS=Homo sapiens GN=CC2D1B PE=1 SV=1	CC2D1B	0	0	0	0	0	5.84	0	0	0	0	0	0	5.75	0	5.94	0	0	0	0	0	0	0	0	0	6.09	2.95	0	0	0	0	2.75	5.6	0	0	0	0	0	0	0	0	0	0	0	0	0	0	0
P50395	GDIB_HUMAN Rab GDP dissociation inhibitor beta OS=Homo sapiens GN=GDI2 PE=1 SV=2	GDI2	0	0	0	0	2.81	0	0	0	0	0	0	0	0	2.96	0	0	0	0	0	0	0	0	0	0	0	0	0	0	0	0	0	0	0	0	0	0	0	0	0	0	0	0	2.96	0	0	0	0
P84077	ARF1_HUMAN ADP-ribosylation factor 1 OS=Homo sapiens GN=ARF1 PE=1 SV=2	ARF1	0	0	0	0	0	0	0	0	0	0	0	0	0	0	0	0	0	0	0	0	0	0	0	0	0	0	0	0	0	0	0	0	0	0	0	0	0	0	0	0	0	0	0	0	0	0	3.01
P15880	RS2_HUMAN 40S ribosomal protein S2 OS=Homo sapiens GN=RPS2 PE=1 SV=2	RPS2	0	0	0	0	0	0	0	0	0	0	0	0	0	0	0	0	0	0	0	0	0	0	0	0	0	0	0	0	0	0	0	0	0	0	2.72	0	0	0	0	0	0	0	0	0	0	0	0
P27816	MAP4_HUMAN Microtubule-associated protein 4 OS=Homo sapiens GN=MAP4 PE=1 SV=3	MAP4	3	5.97	0	2.88	0	0	0	0	0	0	0	0	0	0	0	0	0	0	0	0	0	0	0	0	0	2.95	0	0	0	0	0	0	2.78	0	0	0	0	0	0	0	0	0	0	0	0	0	0
P13667	PDIA4_HUMAN Protein disulfide-isomerase A4 OS=Homo sapiens GN=PDIA4 PE=1 SV=2	PDIA4	0	0	0	0	0	0	0	0	0	0	0	0	0	0	0	0	0	0	0	0	0	0	0	0	0	0	0	0	0	0	0	0	0	0	8.16	0	0	0	0	0	0	0	0	0	0	0	0
Q01955	CO4A3_HUMAN Collagen alpha-3(IV) chain OS=Homo sapiens GN=COL4A3 PE=1 SV=3	COL4A3	0	0	5.65	5.77	5.62	2.92	0	0	0	5.45	0	0	0	2.96	0	0	0	2.87	0	4.26	0	0	0	6.28	3.05	5.9	5.12	6.2	0	5.86	0	0	0	5.49	0	0	0	2.66	0	5.4	0	3.01	0	5.94	0	3.55	0
Q9H6S3	ES8L2_HUMAN Epidermal growth factor receptor kinase substrate 8-like protein 2 OS=Homo sapiens GN=EPS8L2 PE=1 SV=2	EPS8L2	0	0	0	0	0	0	0	0	0	0	0	0	0	0	0	0	0	0	0	0	0	0	0	0	0	0	0	0	0	0	0	0	0	0	0	0	0	2.66	0	0	0	0	0	0	0	0	0
Q6PCB0	VWA1_HUMAN von Willebrand factor A domain-containing protein 1 OS=Homo sapiens GN=VWA1 PE=2 SV=1	VWA1	0	0	0	0	0	0	0	0	0	0	0	0	0	0	0	0	0	0	0	0	2.78	0	0	0	0	0	2.56	0	0	0	0	0	0	0	0	0	0	0	0	0	0	0	0	0	0	0	0
P63244	GBLP_HUMAN Guanine nucleotide-binding protein subunit beta-2-like 1 OS=Homo sapiens GN=GNB2L1 PE=1 SV=3	GNB2L1	0	0	0	0	0	0	0	0	0	0	0	0	0	0	0	0	0	0	0	0	0	0	0	0	0	0	0	0	0	0	0	0	0	0	2.72	0	0	0	0	0	0	0	0	0	0	0	0
P08571	CD14_HUMAN Monocyte differentiation antigen CD14 OS=Homo sapiens GN=CD14 PE=1 SV=2	CD14	0	0	0	0	0	0	0	0	0	0	0	0	0	0	0	0	0	0	0	0	0	0	0	0	0	0	0	0	0	0	0	0	0	0	0	0	0	0	0	0	0	0	0	0	0	0	0
P51148	RAB5C_HUMAN Ras-related protein Rab-5C OS=Homo sapiens GN=RAB5C PE=1 SV=2	RAB5C	0	0	5.65	0	2.81	0	0	0	0	0	0	0	0	0	0	2.83	0	0	0	0	0	0	0	0	0	0	0	0	0	0	0	0	0	0	0	0	0	0	0	0	3.03	6.02	0	5.94	0	0	0
Q93099	HGD_HUMAN Homogentisate 1,2-dioxygenase OS=Homo sapiens GN=HGD PE=1 SV=2	HGD	0	0	0	0	0	0	0	0	0	5.45	0	0	0	0	0	0	0	0	0	0	0	0	0	0	0	0	0	0	0	0	0	0	0	5.49	0	0	0	5.31	0	2.7	0	0	0	0	0	0	0
Q12931	TRAP1_HUMAN Heat shock protein 75 kDa, mitochondrial OS=Homo sapiens GN=TRAP1 PE=1 SV=3	TRAP1	0	0	2.83	2.88	0	0	0	0	0	0	0	0	5.75	5.93	5.94	2.83	5.66	5.73	0	0	0	0	0	0	0	0	0	0	0	0	5.5	5.6	5.56	5.49	2.72	2.64	0	2.66	0	2.7	0	3.01	5.93	5.94	0	0	0
P25787	PSA2_HUMAN Proteasome subunit alpha type-2 OS=Homo sapiens GN=PSMA2 PE=1 SV=2	PSMA2	0	0	0	0	0	0	0	0	0	0	2.74	3.1	0	0	0	0	0	0	0	0	5.55	0	0	3.14	0	0	2.56	0	0	2.93	0	0	0	0	0	0	0	0	2.64	0	0	0	0	0	0	0	0
P02750	A2GL_HUMAN Leucine-rich alpha-2-glycoprotein OS=Homo sapiens GN=LRG1 PE=1 SV=2	LRG1	0	0	0	0	0	0	0	0	0	0	0	0	0	0	0	0	0	0	0	0	0	0	0	0	0	0	0	0	0	0	0	0	0	0	0	0	0	0	0	0	0	0	0	0	3.17	0	0
Q15293	RCN1_HUMAN Reticulocalbin-1 OS=Homo sapiens GN=RCN1 PE=1 SV=1	RCN1	0	0	0	0	0	0	0	0	0	0	0	0	0	0	0	0	0	0	0	0	0	0	0	0	0	0	0	0	0	0	0	0	2.78	0	5.44	2.64	0	0	0	0	0	0	0	0	0	0	0
Q10567	AP1B1_HUMAN AP-1 complex subunit beta-1 OS=Homo sapiens GN=AP1B1 PE=1 SV=2	AP1B1	0	0	0	0	2.81	0	0	0	0	0	0	0	0	0	0	0	0	0	0	0	0	0	0	0	0	0	0	0	0	0	0	0	0	0	0	0	0	0	0	0	0	3.01	0	0	0	0	0
P05108	CP11A_HUMAN Cholesterol side-chain cleavage enzyme, mitochondrial OS=Homo sapiens GN=CYP11A1 PE=1 SV=2	CYP11A1	0	0	0	0	0	0	0	0	0	0	0	0	0	0	0	0	0	0	0	0	0	0	0	0	0	0	0	0	0	0	0	0	0	0	0	0	0	0	0	0	0	0	0	0	0	0	0
Q16790	CAH9_HUMAN Carbonic anhydrase 9 OS=Homo sapiens GN=CA9 PE=1 SV=2	CA9	0	0	0	0	0	0	0	0	0	0	0	0	0	0	0	0	0	0	6.48	0	0	0	0	0	0	0	0	0	0	0	0	0	0	0	0	0	0	0	0	0	0	0	0	0	0	0	0
P06133	UD2B4_HUMAN UDP-glucuronosyltransferase 2B4 OS=Homo sapiens GN=UGT2B4 PE=1 SV=2	UGT2B4	0	0	0	0	0	0	0	0	0	5.45	0	0	0	0	0	0	0	0	0	6.39	0	0	0	0	0	0	0	0	0	0	0	0	0	2.75	0	0	0	2.66	0	0	0	0	0	0	0	0	0
P0DJI9	SAA2_HUMAN Serum amyloid A-2 protein OS=Homo sapiens GN=SAA2 PE=1 SV=1	SAA2	0	0	0	0	0	0	0	0	0	0	0	0	0	0	0	0	0	0	0	0	0	0	0	0	0	0	0	0	0	0	0	0	0	0	0	0	0	0	0	0	0	0	0	0	0	0	0
Q8NBS9	TXND5_HUMAN Thioredoxin domain-containing protein 5 OS=Homo sapiens GN=TXNDC5 PE=1 SV=2	TXNDC5	0	0	0	0	0	0	0	0	0	0	0	0	0	0	0	0	0	0	0	0	0	0	0	0	0	0	2.56	0	0	0	0	0	0	0	0	0	0	0	0	0	0	0	0	0	0	0	0
Q8IZF3	GP115_HUMAN Probable G-protein coupled receptor 115 OS=Homo sapiens GN=GPR115 PE=2 SV=3	GPR115	0	0	5.65	0	5.62	5.84	5.61	5.71	0	0	2.74	0	5.75	5.93	5.94	5.66	5.66	5.73	12.97	4.26	2.78	0	2.8	0	0	2.95	2.56	0	2.79	2.93	5.5	5.6	0	5.49	2.72	0	0	0	2.64	0	6.07	3.01	5.93	5.94	3.17	0	0
Q15075	EEA1_HUMAN Early endosome antigen 1 OS=Homo sapiens GN=EEA1 PE=1 SV=2	EEA1	6	2.98	0	0	0	0	2.81	0	0	2.72	2.74	0	2.87	0	0	0	2.83	0	0	0	0	2.76	0	0	3.05	2.95	0	0	2.79	0	0	0	0	0	0	2.64	0	2.66	0	0	0	0	0	0	6.35	0	0
P19224	UD16_HUMAN UDP-glucuronosyltransferase 1-6 OS=Homo sapiens GN=UGT1A6 PE=1 SV=2	UGT1A6	0	0	0	0	0	0	0	0	0	0	0	0	0	0	0	0	0	0	0	0	0	0	0	0	0	0	0	0	0	0	0	0	0	0	0	0	0	0	0	0	0	0	0	0	0	0	0
P80188	NGAL_HUMAN Neutrophil gelatinase-associated lipocalin OS=Homo sapiens GN=LCN2 PE=1 SV=2	LCN2	0	0	2.83	2.88	0	0	0	0	0	0	0	0	0	0	0	0	0	0	0	0	0	0	0	0	3.05	0	0	0	0	0	0	0	0	2.75	0	0	0	0	0	0	3.03	0	0	0	0	0	0
P50991	TCPD_HUMAN T-complex protein 1 subunit delta OS=Homo sapiens GN=CCT4 PE=1 SV=4	CCT4	0	0	2.83	5.77	5.62	0	0	0	0	0	0	0	0	0	0	0	8.49	5.73	0	0	0	0	0	0	0	2.95	0	0	0	0	2.75	5.6	0	0	0	0	0	0	5.27	0	0	0	5.93	0	0	0	0
P09497	CLCB_HUMAN Clathrin light chain B OS=Homo sapiens GN=CLTB PE=1 SV=1	CLTB	0	0	0	0	0	0	0	0	0	0	0	0	0	0	0	0	0	0	0	0	0	0	0	0	0	0	0	0	0	0	0	0	0	0	0	0	0	0	0	0	0	0	0	0	0	0	0
P08922	ROS1_HUMAN Proto-oncogene tyrosine-protein kinase ROS OS=Homo sapiens GN=ROS1 PE=1 SV=3	ROS1	0	0	0	0	0	5.84	2.81	0	0	0	0	0	5.75	0	0	2.83	0	2.87	0	4.26	0	0	0	3.14	6.09	5.9	0	0	0	0	0	0	0	0	0	0	0	0	0	0	0	0	0	0	0	0	0
Q9NZN4	EHD2_HUMAN EH domain-containing protein 2 OS=Homo sapiens GN=EHD2 PE=1 SV=2	EHD2	0	0	0	0	0	2.92	0	0	0	0	0	0	0	0	0	0	0	0	0	0	0	0	0	0	0	0	0	0	0	0	0	0	0	0	0	0	0	0	0	0	0	0	0	0	0	0	0
P60953	CDC42_HUMAN Cell division control protein 42 homolog OS=Homo sapiens GN=CDC42 PE=1 SV=2	CDC42	0	0	0	0	0	0	0	5.71	0	0	0	0	0	0	2.97	2.83	0	0	0	0	0	0	0	0	0	0	0	0	0	0	0	0	0	8.24	0	0	0	0	0	0	0	0	0	0	0	0	0
Q9P1U1	ARP3B_HUMAN Actin-related protein 3B OS=Homo sapiens GN=ACTR3B PE=2 SV=1	ACTR3B	0	0	0	0	0	0	0	0	0	0	0	0	0	0	0	0	0	0	0	0	0	0	0	0	0	0	0	0	0	0	0	0	0	0	0	0	0	0	0	0	0	0	0	0	0	0	0
P29590	PML_HUMAN Protein PML OS=Homo sapiens GN=PML PE=1 SV=3	PML	0	0	0	0	0	0	0	0	0	0	0	0	0	0	0	0	0	0	0	0	0	0	0	0	0	0	0	0	0	0	0	0	2.78	0	0	0	0	0	0	0	0	0	2.96	0	0	0	0
P52597	HNRPF_HUMAN Heterogeneous nuclear ribonucleoprotein F OS=Homo sapiens GN=HNRNPF PE=1 SV=3	HNRNPF	0	0	0	0	0	0	0	0	0	0	0	0	0	0	0	0	0	0	0	0	0	0	0	0	0	5.9	0	0	0	0	0	0	0	0	0	0	0	2.66	0	0	0	3.01	0	2.97	0	0	0
P09496	CLCA_HUMAN Isoform Non-brain of Clathrin light chain A OS=Homo sapiens GN=CLTA	CLTA	0	0	0	0	0	0	0	0	0	0	0	0	0	0	0	0	0	0	0	0	0	0	0	0	0	0	0	0	0	0	0	0	0	0	0	0	0	0	0	0	0	0	0	0	0	0	0
O75309	CAD16_HUMAN Cadherin-16 OS=Homo sapiens GN=CDH16 PE=1 SV=1	CDH16	0	0	0	0	0	0	0	0	0	0	0	3.1	0	0	0	0	0	0	0	2.13	0	0	0	0	0	0	0	0	0	0	0	0	0	0	0	0	0	0	0	2.7	0	0	0	0	0	0	0
Q14914	PTGR1_HUMAN Prostaglandin reductase 1 OS=Homo sapiens GN=PTGR1 PE=1 SV=2	PTGR1	0	0	0	0	0	0	0	0	0	5.45	0	0	0	2.96	0	2.83	0	0	0	0	0	0	0	0	0	0	0	0	0	0	0	0	0	0	0	0	0	7.97	0	5.4	0	0	2.96	2.97	0	0	0
P26440	IVD_HUMAN Isovaleryl-CoA dehydrogenase, mitochondrial OS=Homo sapiens GN=IVD PE=1 SV=1	IVD	0	0	0	0	0	0	0	0	0	2.72	0	0	0	0	0	0	0	5.73	0	4.26	0	0	0	0	0	0	0	0	0	0	0	0	0	0	0	0	0	0	0	0	0	0	0	0	0	0	0
Q9NSE4	SYIM_HUMAN Isoleucine--tRNA ligase, mitochondrial OS=Homo sapiens GN=IARS2 PE=1 SV=2	IARS2	0	0	0	0	0	0	0	0	0	0	0	0	0	0	0	0	0	0	0	0	0	0	0	0	0	2.95	0	0	0	0	0	0	0	5.49	0	0	0	0	0	0	0	0	0	0	0	0	0
P46777	RL5_HUMAN 60S ribosomal protein L5 OS=Homo sapiens GN=RPL5 PE=1 SV=3	RPL5	0	0	0	0	2.81	0	0	0	0	0	0	0	0	0	0	2.83	2.83	0	0	0	0	0	0	0	0	0	0	0	0	0	0	0	0	0	5.44	2.64	2.83	0	0	0	0	0	0	0	0	0	0
P01591	IGJ_HUMAN Immunoglobulin J chain OS=Homo sapiens GN=IGJ PE=1 SV=4	IGJ	0	0	0	0	0	0	0	0	0	0	0	0	0	0	0	0	0	0	0	0	0	0	0	0	0	0	0	0	0	0	0	0	0	0	0	0	0	0	0	0	0	0	0	0	0	0	0
Q02928	CP4AB_HUMAN Cytochrome P450 4A11 OS=Homo sapiens GN=CYP4A11 PE=1 SV=1	CYP4A11	0	0	0	0	0	0	0	0	0	0	0	0	0	0	0	0	0	0	0	0	0	0	0	0	0	5.9	0	0	0	0	0	0	0	0	0	0	0	2.66	0	0	0	0	0	0	0	0	0
P04843	RPN1_HUMAN Dolichyl-diphosphooligosaccharide--protein glycosyltransferase subunit 1 OS=Homo sapiens GN=RPN1 PE=1 SV=1	RPN1	0	0	0	0	0	0	0	0	0	0	0	0	0	0	0	0	5.66	0	0	0	0	0	0	0	0	0	0	0	0	0	0	0	0	5.49	0	0	0	0	0	0	0	0	0	0	0	0	0
P38159	RBMX_HUMAN RNA-binding motif protein, X chromosome OS=Homo sapiens GN=RBMX PE=1 SV=3	RBMX	0	0	0	0	0	0	0	0	0	0	0	0	0	0	0	0	0	0	0	2.13	0	0	0	0	0	0	0	0	0	0	0	0	0	0	0	0	0	0	0	0	0	0	0	0	0	0	0
P08574	CY1_HUMAN Cytochrome c1, heme protein, mitochondrial OS=Homo sapiens GN=CYC1 PE=1 SV=3	CYC1	0	0	0	0	0	0	0	0	0	0	0	0	0	0	0	0	0	0	0	0	0	0	0	0	0	2.95	0	0	0	0	0	0	0	0	0	0	0	0	0	0	0	0	0	2.97	0	0	0
Q16543	CDC37_HUMAN Hsp90 co-chaperone Cdc37 OS=Homo sapiens GN=CDC37 PE=1 SV=1	CDC37	0	0	0	0	0	0	0	0	0	0	0	0	0	0	0	0	0	0	0	0	0	0	0	0	0	0	0	0	0	0	0	0	0	0	0	0	0	0	0	0	0	0	0	0	0	0	0
P11712	CP2C9_HUMAN Cytochrome P450 2C9 OS=Homo sapiens GN=CYP2C9 PE=1 SV=3	CYP2C9	0	0	0	0	0	0	0	0	0	0	0	0	0	0	0	0	0	0	0	0	0	0	0	0	0	0	0	0	0	0	0	0	0	0	0	0	0	0	0	0	0	0	0	0	0	0	0
Q9UII2	ATIF1_HUMAN ATPase inhibitor, mitochondrial OS=Homo sapiens GN=ATPIF1 PE=1 SV=1	ATPIF1	0	0	0	0	0	0	0	0	0	0	0	0	0	0	0	0	0	0	0	2.13	0	0	0	0	0	0	0	0	0	0	0	0	0	0	0	0	0	0	0	0	0	0	0	0	0	0	0
P25713	MT3_HUMAN Metallothionein-3 OS=Homo sapiens GN=MT3 PE=1 SV=1	MT3	0	0	0	0	0	0	0	0	0	0	0	0	0	0	0	0	0	0	0	0	0	0	0	0	0	0	0	0	0	0	0	0	0	0	0	0	0	0	0	0	0	0	0	0	0	0	0
P12724	ECP_HUMAN Eosinophil cationic protein OS=Homo sapiens GN=RNASE3 PE=1 SV=2	RNASE3	0	0	0	0	0	0	0	0	0	0	0	0	0	0	0	0	0	0	0	0	0	0	0	0	0	0	0	0	0	0	0	0	0	0	0	0	0	0	0	0	0	0	0	0	0	0	0
Q9Y3D6	FIS1_HUMAN Mitochondrial fission 1 protein OS=Homo sapiens GN=FIS1 PE=1 SV=2	FIS1	0	0	0	0	0	0	0	0	0	0	0	0	0	0	0	0	0	0	0	0	0	0	0	0	0	0	0	3.1	0	0	2.75	5.6	0	0	0	0	0	0	0	0	0	0	0	0	0	0	0
Q86XE5	HOGA1_HUMAN Probable 4-hydroxy-2-oxoglutarate aldolase, mitochondrial OS=Homo sapiens GN=HOGA1 PE=1 SV=1	HOGA1	0	0	0	0	0	0	0	0	0	0	0	0	0	0	0	2.83	0	0	0	2.13	0	0	0	0	0	0	0	0	0	0	0	0	0	0	0	0	0	0	0	2.7	0	0	0	2.97	0	0	0
Q03135	CAV1_HUMAN Caveolin-1 OS=Homo sapiens GN=CAV1 PE=1 SV=4	CAV1	0	0	0	0	0	0	0	0	0	0	0	0	0	0	0	0	0	0	0	0	0	0	0	0	0	0	0	0	0	0	0	0	0	0	0	0	2.83	0	2.64	0	0	0	0	0	0	0	0
Q6IQ49	SDE2_HUMAN Protein SDE2 homolog OS=Homo sapiens GN=SDE2 PE=1 SV=1	SDE2	0	0	0	0	0	2.92	0	0	0	0	0	0	0	0	0	2.83	2.83	5.73	0	0	0	0	0	0	0	2.95	0	0	0	0	5.5	0	5.56	2.75	2.72	5.28	2.83	2.66	2.64	0	0	3.01	2.96	2.97	0	0	0
Q14192	FHL2_HUMAN Four and a half LIM domains protein 2 OS=Homo sapiens GN=FHL2 PE=1 SV=3	FHL2	0	0	0	0	5.62	0	0	0	0	0	0	0	0	0	0	0	0	0	0	0	0	0	0	0	0	0	0	0	0	0	0	0	0	0	0	0	0	0	0	0	0	0	0	0	0	0	0
Q969G5	PRDBP_HUMAN Protein kinase C delta-binding protein OS=Homo sapiens GN=PRKCDBP PE=1 SV=3	PRKCDBP	0	0	0	0	0	0	0	0	0	0	0	0	0	0	0	0	0	0	0	0	0	0	0	0	0	0	0	0	0	0	0	0	0	0	0	0	0	0	0	0	0	0	0	0	0	0	0
P05155	IC1_HUMAN Plasma protease C1 inhibitor OS=Homo sapiens GN=SERPING1 PE=1 SV=2	SERPING1	0	0	0	0	0	0	0	0	0	0	0	0	0	0	0	0	0	0	0	0	0	0	0	0	0	0	0	0	0	0	2.75	0	0	0	2.72	0	0	0	0	5.4	0	0	0	0	0	0	0
P02656	APOC3_HUMAN Apolipoprotein C-III OS=Homo sapiens GN=APOC3 PE=1 SV=1	APOC3	0	0	0	0	0	0	0	0	0	0	0	0	0	0	0	0	0	0	0	4.26	0	0	0	0	0	0	0	0	0	0	0	0	0	0	0	0	0	0	2.64	5.4	3.03	0	0	0	0	0	0
Q07020	RL18_HUMAN 60S ribosomal protein L18 OS=Homo sapiens GN=RPL18 PE=1 SV=2	RPL18	0	0	0	0	0	0	0	0	0	0	0	0	0	0	0	0	0	0	0	0	0	0	0	0	0	0	0	0	0	0	0	0	0	0	0	0	0	0	0	0	0	0	0	0	0	0	0
P27105	STOM_HUMAN Erythrocyte band 7 integral membrane protein OS=Homo sapiens GN=STOM PE=1 SV=3	STOM	0	0	0	0	2.81	0	5.61	0	0	0	0	0	0	2.96	0	8.48	0	0	0	0	0	0	0	0	3.05	0	0	0	0	0	0	0	0	0	0	0	0	0	0	0	0	0	0	0	0	0	0
P20962	PTMS_HUMAN Parathymosin OS=Homo sapiens GN=PTMS PE=1 SV=2	PTMS	0	2.98	0	0	0	0	0	0	0	0	0	0	0	0	0	0	0	0	0	0	0	0	0	0	0	0	0	0	0	0	0	0	0	0	0	0	0	0	0	0	0	0	0	0	0	0	0
A1IGU5	ARH37_HUMAN Rho guanine nucleotide exchange factor 37 OS=Homo sapiens GN=ARHGEF37 PE=2 SV=2	ARHGEF37	0	0	0	0	0	0	0	0	2.62	0	0	0	0	0	0	0	0	0	0	0	0	0	0	0	0	0	0	0	0	0	2.75	0	0	0	0	0	0	0	2.64	0	0	0	0	0	0	0	0
P56134	ATPK_HUMAN ATP synthase subunit f, mitochondrial OS=Homo sapiens GN=ATP5J2 PE=2 SV=3	ATP5J2	0	0	0	0	0	0	0	0	0	0	0	0	0	2.96	0	0	0	2.87	0	0	0	0	0	0	0	2.95	0	0	0	0	0	0	0	5.49	0	0	0	0	0	0	0	0	0	0	0	0	0
Q9Y617	SERC_HUMAN Phosphoserine aminotransferase OS=Homo sapiens GN=PSAT1 PE=1 SV=2	PSAT1	0	0	0	0	0	0	0	0	0	0	0	0	0	0	0	0	0	0	0	0	0	0	0	0	0	0	0	0	0	0	0	0	0	0	0	0	0	0	0	0	0	0	0	0	0	0	0
Q8WX93	PALLD_HUMAN Palladin OS=Homo sapiens GN=PALLD PE=1 SV=3	PALLD	0	0	0	0	0	2.92	0	5.71	0	0	0	0	0	2.96	2.97	5.66	5.66	0	0	0	0	0	0	0	0	0	0	0	0	0	0	0	0	0	0	0	0	0	0	0	0	0	0	0	0	0	0
Q9UJM8	HAOX1_HUMAN Hydroxyacid oxidase 1 OS=Homo sapiens GN=HAO1 PE=1 SV=1	HAO1	0	0	0	0	0	0	0	0	0	0	0	0	0	0	0	0	0	0	0	0	0	0	0	0	0	0	0	0	0	0	0	0	0	0	0	0	0	0	0	0	0	0	0	0	0	0	0
Q04695	K1C17_HUMAN Keratin, type I cytoskeletal 17 OS=Homo sapiens GN=KRT17 PE=1 SV=2	KRT17	0	0	0	0	0	0	0	0	0	0	0	0	0	0	0	0	0	0	0	4.26	0	0	0	0	0	0	2.56	0	0	0	0	0	0	0	0	0	0	0	0	0	0	0	0	0	0	0	0
P01619	KV301_HUMAN Ig kappa chain V-III region B6 OS=Homo sapiens PE=1 SV=1		0	0	0	0	0	0	0	0	0	0	0	0	0	2.96	0	0	0	0	0	0	0	0	0	0	0	0	0	0	0	0	0	0	0	0	0	2.64	0	0	0	0	0	0	0	0	0	0	0
Q9Y6R1-2	S4A4_HUMAN Isoform 2 of Electrogenic sodium bicarbonate cotransporter 1 OS=Homo sapiens GN=SLC4A4	SLC4A4	0	0	0	0	0	0	0	0	0	0	0	0	0	0	0	0	0	0	0	0	0	0	0	0	0	0	0	0	0	0	0	0	0	0	0	0	0	0	0	0	0	0	0	0	0	0	0
Q07955	SRSF1_HUMAN Serine/arginine-rich splicing factor 1 OS=Homo sapiens GN=SRSF1 PE=1 SV=2	SRSF1	0	0	0	0	0	0	0	0	0	0	0	0	0	0	0	0	0	0	0	0	0	0	0	0	0	0	0	0	0	0	0	0	2.78	0	0	0	0	0	0	0	0	0	0	0	0	0	0
O43390	HNRPR_HUMAN Heterogeneous nuclear ribonucleoprotein R OS=Homo sapiens GN=HNRNPR PE=1 SV=1	HNRNPR	0	0	0	0	0	0	0	0	0	0	0	0	0	0	0	0	0	0	0	0	0	0	0	0	0	0	0	0	0	0	0	0	0	0	0	0	0	0	0	0	0	0	0	0	0	0	0
Q9C0G6	DYH6_HUMAN Dynein heavy chain 6, axonemal OS=Homo sapiens GN=DNAH6 PE=1 SV=3	DNAH6	0	0	0	5.77	0	0	2.81	0	0	0	0	0	2.87	2.96	2.97	0	2.83	0	0	0	2.78	0	0	0	0	0	0	0	0	0	0	2.8	0	0	0	0	0	0	0	0	6.07	0	0	0	0	0	0
Q9NVA2	SEP11_HUMAN Septin-11 OS=Homo sapiens GN=SEPT11 PE=1 SV=3	SEPT11	0	0	0	0	0	0	0	0	0	0	0	0	0	0	0	0	0	0	0	0	0	0	0	0	0	0	0	0	0	0	0	0	0	0	2.72	0	2.83	0	5.27	0	0	0	0	0	0	0	0
Q7Z794	K2C1B_HUMAN Keratin, type II cytoskeletal 1b OS=Homo sapiens GN=KRT77 PE=2 SV=3	KRT77	0	0	0	0	0	0	0	0	0	0	0	0	0	0	0	0	2.83	0	0	0	0	0	0	0	0	0	0	0	0	0	0	0	0	0	0	0	0	0	0	0	0	0	0	0	0	0	0
P07438	MT1B_HUMAN Metallothionein-1B OS=Homo sapiens GN=MT1B PE=2 SV=1	MT1B	0	0	5.65	5.77	5.62	0	0	5.71	0	0	0	0	0	0	0	8.48	0	5.73	0	0	0	0	0	0	6.09	11.79	0	0	0	0	0	0	0	0	0	0	0	0	0	2.7	0	6.02	0	5.94	0	0	0
Q8NHW5	RLA0L_HUMAN 60S acidic ribosomal protein P0-like OS=Homo sapiens GN=RPLP0P6 PE=5 SV=1	RPLP0P6	0	0	0	0	0	2.92	0	0	0	0	0	0	0	0	0	5.66	0	0	0	0	0	0	0	0	0	0	0	0	0	0	0	0	0	2.75	2.72	0	0	0	0	0	0	0	0	0	0	0	0
Q9Y2K3	MYH15_HUMAN Myosin-15 OS=Homo sapiens GN=MYH15 PE=1 SV=5	MYH15	0	0	0	0	0	0	0	0	0	0	0	0	0	0	0	0	0	0	0	0	0	0	0	0	0	0	0	0	0	0	0	0	0	0	0	0	0	0	2.64	0	0	0	0	0	0	0	0
P68032	ACTC_HUMAN Actin, alpha cardiac muscle 1 OS=Homo sapiens GN=ACTC1 PE=1 SV=1	ACTC1	0	0	0	0	0	0	0	0	0	0	0	0	0	0	0	0	0	0	0	0	0	0	0	0	0	0	0	0	0	0	0	0	0	0	5.44	5.28	0	2.66	5.27	8.1	0	0	0	0	0	0	0
Q9BTT0	AN32E_HUMAN Acidic leucine-rich nuclear phosphoprotein 32 family member E OS=Homo sapiens GN=ANP32E PE=1 SV=1	ANP32E	0	0	0	0	0	0	0	0	0	0	0	0	0	0	0	0	0	0	0	0	0	0	0	0	0	0	0	0	0	0	0	5.6	2.78	2.75	0	0	0	0	0	0	0	0	0	0	0	0	0
Q9BUR5	APOO_HUMAN Apolipoprotein O OS=Homo sapiens GN=APOO PE=1 SV=1	APOO	0	0	0	2.88	0	0	0	0	0	0	0	0	0	0	0	0	0	0	0	0	0	0	0	0	0	0	0	0	0	0	0	0	0	0	0	0	0	0	0	0	0	0	0	2.97	0	0	0
Q15067	ACOX1_HUMAN Peroxisomal acyl-coenzyme A oxidase 1 OS=Homo sapiens GN=ACOX1 PE=1 SV=3	ACOX1	0	0	0	0	0	0	0	0	0	2.72	0	0	0	0	0	0	0	0	0	0	0	0	0	0	0	0	0	0	0	2.93	0	0	0	0	0	0	0	0	0	0	0	0	0	0	0	0	0
O00748	EST2_HUMAN Cocaine esterase OS=Homo sapiens GN=CES2 PE=1 SV=1	CES2	0	0	0	0	0	0	0	0	0	0	0	0	0	0	0	0	0	0	0	0	0	0	0	0	0	0	0	0	0	0	0	0	0	2.75	0	0	0	0	0	0	0	0	0	0	0	0	0
P62753	RS6_HUMAN 40S ribosomal protein S6 OS=Homo sapiens GN=RPS6 PE=1 SV=1	RPS6	0	0	0	0	0	0	0	0	0	0	0	0	0	0	0	0	0	0	0	0	0	0	0	0	0	0	0	0	0	0	0	0	0	0	0	0	0	0	0	0	0	0	0	0	0	0	0
P51570	GALK1_HUMAN Galactokinase OS=Homo sapiens GN=GALK1 PE=1 SV=1	GALK1	0	0	0	0	0	0	0	0	0	0	0	0	0	0	0	0	0	0	0	0	0	0	0	0	0	0	0	0	0	0	0	0	0	0	0	0	0	0	0	0	0	0	0	0	0	0	0
O75915	PRAF3_HUMAN PRA1 family protein 3 OS=Homo sapiens GN=ARL6IP5 PE=1 SV=1	ARL6IP5	0	0	0	0	0	0	0	0	0	0	0	0	0	0	0	0	0	0	0	0	0	0	0	0	0	0	0	0	0	0	0	0	0	0	0	0	0	0	0	0	0	0	0	0	0	0	0
P56470	LEG4_HUMAN Galectin-4 OS=Homo sapiens GN=LGALS4 PE=1 SV=1	LGALS4	0	0	0	0	0	0	0	0	0	0	0	0	0	0	0	0	0	0	0	0	0	0	0	0	0	0	0	0	0	0	0	0	0	0	0	0	0	0	0	0	0	0	0	0	0	0	0
[truncated: 130 more columns]
