# Supplementary material for: Proteotranscriptomic Analysis Reveals Stage Specific Changes in the Molecular Landscape of Clear-Cell Renal Cell Carcinoma
Source: PLoS One. 2016 Apr 29;11(4):e0154074. doi: 10.1371/journal.pone.0154074 (PMC4851420; doi:10.1371/journal.pone.0154074)
Supplement: S4 Table — For each of the 783 proteins identified in the individual analysis log2 fold-change is given as well as p-value (moderated t-test) and BH adjusted p-value for each stage and using all samples. (XLSX) [file pone.0154074.s010.xlsx]

## Sheet: Table S4
S4 Table. Statistical analysis of fold-change protein differences between tumor and normal-adjacent pairs. For each of the 783 proteins identified in the individual analysis log2 fold-change (tumor/normal or metastasis/normal) is given as well as p-value (moderated t-test) and BH adjusted p-value for each stage and using all samples.
			All Stages			Stage 1			Stage 2			Stage 3			Stage 4			Metastasis
UniProt ID	Description	HGNC Approved Symbol	log2FC	p-value	BH adjusted p-value	log2FC	p-value	BH adjusted p-value	log2FC	p-value	BH adjusted p-value	log2FC	p-value	BH adjusted p-value	log2FC	p-value	BH adjusted p-value	log2FC	p-value	BH adjusted p-value
P02768	Serum albumin	ALB	0.108069	0.26092	0.379741	0.151927	0.151552	0.418395	-0.0246831	0.916444	1	0.233455	0.236782	0.451994	0.0802362	0.6738	0.813282	-0.0937451	0.634704	0.85725
P02675	Fibrinogen beta chain	FGB	0.33035	0.136201	0.226905	-0.261599	0.620767	0.821786	-0.206151	0.67617	0.85809	1.21292	0.0015944	0.0145017	0.417241	0.280246	0.469876	1.94353	0.0399239	0.2521
P08670	Vimentin	VIM	1.2944	9.05671e-13	1.50881e-11	1.52266	0.000109051	0.00213466	0.841915	0.0644939	0.263014	1.3661	1.63749e-05	0.000346527	1.43531	2.31884e-06	0.000240517	0.502677	0.10753	0.426183
P12111	Collagen alpha-3(VI) chain	COL6A3	0.763702	0.00034614	0.00127843	1.34377	0.00120676	0.0149983	0.874077	0.111307	0.357184	0.623875	0.13985	0.345433	0.412459	0.226031	0.405923	-0.700223	0.292087	0.59969
P21333	Filamin-A	FLNA	0.265692	0.232675	0.345265	-0.00649326	0.989414	1	-0.372775	0.357925	0.558025	0.242188	0.594176	0.774109	0.953771	0.0265216	0.0952588	-0.237711	0.779913	0.954175
P35579	Myosin-9	MYH9	-0.0559035	0.779663	0.850246	0.151122	0.719575	0.913087	-0.677842	0.133298	0.390907	-0.257262	0.566125	0.746255	0.449784	0.140514	0.290001	-0.655719	0.185897	0.523588
P02787	Serotransferrin	TF	0.181227	0.271646	0.39171	0.595659	0.0433272	0.186402	0.282315	0.468692	0.663627	0.128176	0.741921	0.894618	-0.124659	0.623016	0.770651	-0.565694	0.215068	0.555771
P02751	Fibronectin	FN1	0.817963	1.16672e-05	5.89383e-05	0.624454	0.0156233	0.0941005	0.469673	0.181807	0.444524	0.623098	0.026248	0.104326	1.3698	0.00292967	0.0188027	2.69894	0.00141506	0.0553995
P06733	Alpha-enolase	ENO1	0.606575	0.000149689	0.000607287	0.5924	0.0257429	0.13211	0.696075	0.0780862	0.286724	0.122748	0.666304	0.822896	0.937781	0.00229114	0.0155883	-0.161963	0.687019	0.902389
P98160	Basement membrane-specific heparan sulfate proteoglycan core protein	HSPG2	-1.91745	6.37337e-15	1.42581e-13	-1.21567	0.0113987	0.0762838	-1.88401	3.86384e-05	0.00228628	-2.34275	2.0752e-05	0.000416637	-2.05853	1.1128e-05	0.000435663	-3.15566	2.94049e-05	0.005756
P05062	Fructose-bisphosphate aldolase B	ALDOB	-3.36489	1.0383e-21	1.62597e-19	-3.97412	2.04737e-08	5.34364e-06	-3.29068	1.89005e-05	0.00137003	-3.02156	8.52832e-07	3.81862e-05	-3.30095	2.98468e-06	0.000250664	-2.519	0.00616902	0.109286
P14618	Pyruvate kinase isozymes M1/M2	PKM	2.12768	4.2657e-16	1.50436e-14	2.39044	7.33447e-05	0.00164083	1.84143	0.00166168	0.0213294	1.58778	0.000967445	0.00971166	2.61215	1.23712e-08	4.84332e-06	0.302603	0.665923	0.883338
P02679	Fibrinogen gamma chain	FGG	0.67049	0.000702593	0.00245594	0.454285	0.315555	0.558105	0.609231	0.10513	0.347328	1.27212	0.00603495	0.0372076	0.373042	0.247078	0.428014	1.98776	0.0273858	0.216597
P04406	Glyceraldehyde-3-phosphate dehydrogenase	GAPDH	0.480641	0.0002626	0.000988536	0.288508	0.0982418	0.306467	0.245177	0.420623	0.619075	0.443527	0.152515	0.366058	0.817369	0.00036802	0.00418828	-0.00478343	0.991787	1
P02671	Fibrinogen alpha chain	FGA	0.696198	0.00145747	0.00477488	0.441835	0.292539	0.558105	0.461568	0.28233	0.549654	1.24416	0.0252131	0.102822	0.60041	0.0895752	0.217645	1.91418	0.0148322	0.154595
P01009	Alpha-1-antitrypsin	SERPINA1	0.0481155	0.768591	0.841688	0.10356	0.622375	0.821786	0.21559	0.563168	0.751211	-0.189591	0.635795	0.801655	0.0750301	0.793684	0.905911	-0.823223	0.0263262	0.210341
P10809	60 kDa heat shock protein, mitochondrial	HSPD1	-2.317	5.30938e-16	1.73218e-14	-2.95145	3.74952e-06	0.000163104	-2.13274	0.000895834	0.0132347	-2.86901	3.19493e-09	1.25081e-06	-1.59805	0.00195155	0.0138422	-1.33013	0.0459061	0.276496
P35749	Myosin-11	MYH11	0.119668	0.49437	0.594337	-0.385601	0.294537	0.558105	0.0360892	0.91773	1	0.0401784	0.926276	1	0.57853	0.0304893	0.102902	-0.452721	0.470998	0.711953
P04179	Superoxide dismutase [Mn], mitochondrial	SOD2	0.540048	0.00303546	0.00907163	0.0251098	0.95617	1	0.0142279	0.970769	1	1.03347	0.000747561	0.00801836	0.88268	0.00624122	0.0354122	0.441427	0.556999	0.782422
P01024	Complement C3	C3	0.191148	0.310629	0.434326	0.855342	0.0499136	0.1994	0.411757	0.342557	0.551642	0.195935	0.60046	0.774564	-0.4167	0.158348	0.315712	-0.728297	0.154023	0.518669
P35555	Fibrillin-1	FBN1	0.0191854	0.933353	0.98096	0.827194	0.0932705	0.293296	-0.73621	0.130021	0.38551	-0.0470183	0.922614	1	0.125418	0.750703	0.874799	-1.13496	0.204332	0.538693
P68871	Hemoglobin subunit beta	HBB	0.405401	7.51769e-05	0.000321658	0.413743	0.0446938	0.189163	0.0961619	0.669749	0.854094	0.75458	0.000399907	0.00468461	0.355793	0.0446167	0.133339	0.333112	0.416168	0.662219
P62736	Actin, aortic smooth muscle	ACTA2	-0.0978154	0.407834	0.515887	-0.103359	0.546315	0.762335	-0.609066	0.0418093	0.19687	0.0881753	0.742658	0.894618	0.148856	0.410297	0.568607	-0.305192	0.188505	0.523652
P00558	Phosphoglycerate kinase 1	PGK1	0.890967	2.5373e-07	1.83954e-06	0.793341	0.00498332	0.0433549	0.756501	0.11713	0.364356	0.792074	0.0086873	0.0489364	1.13811	0.000136853	0.00206069	0.0781	0.867095	1
Q15063	Periostin	POSTN	0.825147	3.21162e-06	1.84904e-05	1.00483	0.00308091	0.0305362	0.819919	0.0779617	0.286724	0.691282	0.0585744	0.182724	0.819804	0.00269777	0.0176029	1.01436	0.0195021	0.171575
P00352	Retinal dehydrogenase 1	ALDH1A1	0.168474	0.360232	0.472465	0.135833	0.707503	0.903711	0.0854396	0.805575	0.973404	-0.261293	0.558641	0.738594	0.60081	0.0609065	0.167258	0.883965	0.0283481	0.217614
P07355	Annexin A2	ANXA2	0.516187	0.00184682	0.00587828	0.791682	0.00296499	0.0301505	0.0518137	0.896809	1	0.295151	0.380514	0.56341	0.871796	0.00362752	0.0220299	0.295828	0.520468	0.750509
P69905	Hemoglobin subunit alpha	HBA1	0.388538	0.000276913	0.00103249	0.322172	0.117249	0.346438	0.0473532	0.854372	1	0.901427	6.85455e-05	0.00105238	0.280125	0.0763704	0.196419	0.297784	0.459988	0.70072
O43707	Alpha-actinin-4	ACTN4	-1.06518	4.04621e-08	3.30019e-07	-1.02335	0.0120261	0.0767463	-1.6529	0.000136726	0.00428227	-1.05524	0.0121123	0.0615837	-0.648461	0.0391282	0.120147	-1.63991	0.000599212	0.0342358
P01834	Ig kappa chain C region	IGKC	0.201093	0.0740671	0.139738	0.212283	0.328225	0.558105	0.0279586	0.90537	1	0.0564141	0.814808	0.959391	0.443811	0.0351788	0.111971	0.0884944	0.755392	0.94331
P04075	Fructose-bisphosphate aldolase A	ALDOA	0.90264	6.0233e-06	3.20833e-05	0.233528	0.603164	0.810197	0.817056	0.0177135	0.118544	0.475393	0.218808	0.442705	1.75105	4.74401e-06	0.000285736	1.4939	0.0597117	0.320234
P06576	ATP synthase subunit beta, mitochondrial	ATP5B	-1.90657	1.98478e-15	5.04286e-14	-2.05445	2.91639e-06	0.000140339	-2.02194	0.000565207	0.0109496	-2.55547	9.23115e-08	9.03499e-06	-1.19704	0.00242065	0.0161997	-1.41149	0.00634172	0.109286
P25705	ATP synthase subunit alpha, mitochondrial	ATP5A1	-2.30153	5.15927e-20	4.48856e-18	-2.60326	1.60068e-06	8.9524e-05	-2.47329	4.76968e-05	0.00248977	-2.81366	3.55762e-08	4.6427e-06	-1.55847	2.73927e-05	0.000714949	-2.25429	0.00336807	0.0948591
P12109	Collagen alpha-1(VI) chain	COL6A1	0.742322	1.14807e-05	5.83726e-05	1.45265	0.000828108	0.0113756	0.350238	0.207985	0.468052	0.724547	0.026047	0.104055	0.593836	0.0639765	0.170968	-0.0710585	0.930262	1
P00338	L-lactate dehydrogenase A chain	LDHA	2.55455	7.77626e-25	2.0296e-22	2.78049	1.87742e-07	1.72003e-05	2.70931	3.41731e-07	0.000267576	2.03893	6.83237e-05	0.00105238	2.70423	6.4852e-10	5.07791e-07	1.53362	0.00253902	0.0828354
P60709	Actin, cytoplasmic 1	ACTB	-0.230257	0.03554	0.0746055	-0.381086	0.0485522	0.196976	-0.286785	0.192593	0.459421	-0.453964	0.0960556	0.261151	0.0925327	0.612484	0.760023	-0.21041	0.245116	0.599356
Q99798	Aconitate hydratase, mitochondrial	ACO2	-1.93077	4.50428e-19	2.51918e-17	-2.2482	2.20194e-07	1.72412e-05	-1.79816	4.08785e-05	0.00228628	-2.09357	3.69544e-07	2.41128e-05	-1.69374	0.000103713	0.00167148	-2.19535	0.00435491	0.103168
Q02252	Methylmalonate-semialdehyde dehydrogenase [acylating], mitochondrial	ALDH6A1	-2.51812	3.71136e-21	4.84332e-19	-3.17199	3.38045e-09	2.64689e-06	-2.45553	7.28559e-05	0.00290308	-2.35719	4.01395e-07	2.41763e-05	-2.26873	6.59309e-06	0.000297112	-3.16143	0.000612134	0.0342358
Q13813	Spectrin alpha chain, non-erythrocytic 1	SPTAN1	-1.23119	9.60771e-12	1.36779e-10	-0.886134	0.0210654	0.116156	-0.99354	0.0121448	0.0923239	-1.70353	1.00522e-05	0.000231497	-1.2581	3.14011e-05	0.000727077	-1.96303	0.000214551	0.0272764
Q9Y490	Talin-1	TLN1	0.0544814	0.728276	0.807705	0.315216	0.319732	0.558105	-0.00620128	0.982463	1	-0.258545	0.378177	0.561883	0.183509	0.591376	0.742918	-0.648084	0.0842786	0.381397
P09211	Glutathione S-transferase P	GSTP1	-0.539489	0.00679126	0.0185281	0.112037	0.789344	0.97608	-0.564277	0.165063	0.426618	-1.42845	0.00223453	0.0176731	-0.228416	0.452974	0.611303	-1.00199	0.0804253	0.376381
Q15582	Transforming growth factor-beta-induced protein ig-h3	TGFBI	1.05139	1.59226e-06	1.01361e-05	1.26359	0.000339658	0.00578156	0.412718	0.36818	0.564158	1.10837	0.0184362	0.0820215	1.35792	0.00160821	0.0117685	-0.40113	0.658715	0.875677
P15144	Aminopeptidase N	ANPEP	-1.64147	1.02183e-15	2.89081e-14	-1.97333	1.19105e-05	0.00038858	-1.56143	0.00300916	0.0327246	-1.50656	9.26612e-07	3.81862e-05	-1.59501	1.42541e-05	0.000507316	-2.39073	0.000530051	0.0342358
P01857	Ig gamma-1 chain C region	IGHG1	0.212362	0.101603	0.178376	-0.000900808	0.997153	1	-0.056012	0.861064	1	0.382658	0.135204	0.335014	0.420699	0.0562343	0.158958	0.126349	0.630847	0.85725
P60174	Triosephosphate isomerase	TPI1	0.60691	2.21571e-05	0.000107093	0.465223	0.075412	0.256729	0.39807	0.217087	0.478815	0.446071	0.125623	0.318326	0.990105	0.000181743	0.00254115	0.138311	0.711384	0.919165
P02647	Apolipoprotein A-I	APOA1	-0.0917239	0.627284	0.711831	-0.230738	0.499133	0.716459	-0.0748471	0.858918	1	0.270634	0.513943	0.695022	-0.306486	0.368708	0.533711	-0.701183	0.128338	0.469574
Q13885	Tubulin beta-2A chain	TUBB2A	-0.268242	0.117584	0.201905	-0.187384	0.362767	0.567298	-0.39272	0.171478	0.427602	-0.807698	0.0905826	0.251511	0.210355	0.488598	0.644724	-0.54484	0.0847549	0.381397
P31327	Carbamoyl-phosphate synthase [ammonia], mitochondrial	CPS1	0.0312404	0.382044	0.492818	-0.0281704	0.4996	0.716459	0.0162956	0.333528	0.549834	0.115476	0.404674	0.578211	0.0135458	0.349453	0.515295	0.75684	0.33053	0.59969
P50440	Glycine amidinotransferase, mitochondrial	GATM	-3.00503	2.34835e-22	4.59689e-20	-3.46085	9.65347e-08	1.51173e-05	-2.84919	2.09102e-05	0.00137003	-3.12649	6.36465e-09	1.66117e-06	-2.72876	8.50125e-06	0.000350341	-2.89179	0.00119349	0.0515138
P30038	Delta-1-pyrroline-5-carboxylate dehydrogenase, mitochondrial	ALDH4A1	-2.538	1.55412e-20	1.5211e-18	-2.75581	4.71997e-07	3.07978e-05	-2.3923	5.24095e-05	0.00256479	-2.64501	5.64679e-07	3.14351e-05	-2.42122	5.22212e-06	0.000292066	-2.28002	0.00461159	0.103168
P06744	Glucose-6-phosphate isomerase	GPI	0.758361	2.72246e-05	0.000126886	0.429919	0.185432	0.449515	0.716098	0.0142907	0.102657	0.486227	0.231251	0.449895	1.22542	0.00112593	0.00890507	0.502085	0.543626	0.771122
P02462	Collagen alpha-1(IV) chain	COL4A1	-1.61956	2.5576e-15	6.25813e-14	-1.41001	0.00457219	0.0406821	-1.77736	1.91665e-05	0.00137003	-1.82686	2.69007e-06	8.10124e-05	-1.46776	9.94573e-05	0.00167148	-2.56368	0.000461399	0.0342358
Q96KP4	Cytosolic non-specific dipeptidase	CNDP2	0.295877	0.144205	0.237211	-0.119665	0.717665	0.912227	0.133667	0.747774	0.922059	0.200672	0.637856	0.802961	0.76925	0.061093	0.167258	-0.72789	0.387362	0.631286
Q03154	Aminoacylase-1	ACY1	-3.16082	1.90542e-25	1.25745e-22	-3.54951	1.29642e-08	5.0755e-06	-3.14789	6.17942e-06	0.00137003	-3.39491	2.79187e-09	1.25081e-06	-2.72755	7.30662e-07	9.53515e-05	-3.03962	0.000565083	0.0342358
Q08AH3	Acyl-coenzyme A synthetase ACSM2A, mitochondrial	ACSM2A	-2.10622	2.2929e-18	1.1969e-16	-2.36601	3.0322e-05	0.000847933	-1.90195	0.000259848	0.00635817	-2.26878	6.02205e-07	3.14351e-05	-1.9622	6.80809e-06	0.000297112	-2.72491	0.000502259	0.0342358
Q71U36	Tubulin alpha-1A chain	TUBA1A	-0.265358	0.0825299	0.152556	-0.468384	0.181427	0.44532	-0.105468	0.739983	0.916783	-0.917735	0.011386	0.0590412	0.271318	0.180985	0.346723	0.0321546	0.859596	1
P21810	Biglycan	BGN	-0.208118	0.316941	0.43864	0.558114	0.219581	0.495482	-0.351909	0.440664	0.637979	-0.622777	0.150778	0.365508	-0.263589	0.453598	0.611303	-2.18274	0.00125001	0.0515138
P30084	Enoyl-CoA hydratase, mitochondrial	ECHS1	-2.23153	1.1753e-20	1.31466e-18	-2.71218	1.83266e-07	1.72003e-05	-2.09955	2.09966e-05	0.00137003	-2.42343	1.72009e-07	1.49648e-05	-1.86379	3.5735e-05	0.000777237	-2.0214	0.00688489	0.11106
P02545	Prelamin-A/C	LMNA	-0.0516104	0.771726	0.842909	-0.0429071	0.921555	1	-0.397	0.262897	0.534459	-0.14454	0.619055	0.789446	0.283442	0.428069	0.590102	0.0935728	0.893931	1
P30086	Phosphatidylethanolamine-binding protein 1	PEBP1	-1.42752	5.95195e-10	6.95579e-09	-1.70613	0.000617748	0.00967393	-1.56733	0.00193563	0.0240571	-1.84166	1.55738e-05	0.000346527	-0.803319	0.0591753	0.163149	-0.849896	0.0423485	0.263166
P52565	Rho GDP-dissociation inhibitor 1	ARHGDIA	-0.132177	0.276466	0.39647	-0.184306	0.419805	0.63457	-0.119113	0.526199	0.718537	-0.509287	0.0583215	0.182663	0.196448	0.438859	0.599697	-0.378982	0.368778	0.616413
P00915	Carbonic anhydrase 1	CA1	0.670159	0.000138112	0.000563239	0.450409	0.200467	0.469614	0.78935	0.0778934	0.286724	1.25074	0.00208285	0.0172153	0.253222	0.233082	0.412904	0.893686	0.267725	0.59969
P08758	Annexin A5	ANXA5	0.496748	0.00331992	0.00977256	0.531616	0.217231	0.492069	0.280906	0.458627	0.652918	0.19312	0.459795	0.638332	0.885221	0.00419899	0.0249076	0.426775	0.425665	0.671967
P24752	Acetyl-CoA acetyltransferase, mitochondrial	ACAT1	-2.41425	2.87091e-19	1.87327e-17	-2.53692	4.56866e-06	0.000188277	-2.23689	6.50364e-05	0.00284056	-2.88914	8.11312e-08	9.03499e-06	-2.08691	4.41117e-05	0.000879179	-1.81354	0.00222076	0.0817777
P05091	Aldehyde dehydrogenase, mitochondrial	ALDH2	-1.91558	2.10182e-19	1.49611e-17	-2.12712	2.05409e-06	0.000107223	-1.8761	0.000114571	0.0039004	-1.99253	2.11985e-06	7.18044e-05	-1.74549	4.40235e-06	0.000285736	-2.15386	0.00860243	0.125138
P09525	Annexin A4	ANXA4	1.68577	4.41895e-16	1.50436e-14	1.78085	0.000398633	0.00650271	1.60905	9.69021e-05	0.00344883	1.31771	0.000829763	0.00866272	1.9799	2.88926e-07	5.65573e-05	1.15024	0.0812367	0.376381
Q16822	Phosphoenolpyruvate carboxykinase [GTP], mitochondrial	PCK2	-1.9899	1.03375e-15	2.89081e-14	-2.42969	1.47659e-06	8.89364e-05	-1.7635	0.00147476	0.019454	-1.77433	3.62638e-05	0.000676061	-2.05063	3.25003e-05	0.000727077	-2.3592	0.0105874	0.133708
P00966	Argininosuccinate synthase	ASS1	-2.59993	3.21187e-25	1.25745e-22	-2.91609	1.51029e-07	1.72003e-05	-2.34913	2.01159e-05	0.00137003	-2.50098	2.04845e-08	3.6676e-06	-2.66608	2.59809e-08	6.78102e-06	-3.03447	0.000403254	0.0342358
P02788	Lactotransferrin	LTF	0.172327	0.132943	0.222423	0.103172	0.544881	0.76186	0.0754152	0.26698	0.535408	0.191488	0.542154	0.724414	0.276617	0.266678	0.452948	0.412702	0.298084	0.59969
P51884	Lumican	LUM	0.0483044	0.763694	0.838671	0.183362	0.440218	0.655948	-0.0326018	0.940706	1	-0.438084	0.185849	0.393298	0.415085	0.0993727	0.228178	-0.196918	0.681991	0.898988
Q14764	Major vault protein	MVP	0.560135	7.10513e-06	3.70888e-05	0.489783	0.0314252	0.155734	0.390328	0.070707	0.278209	0.229203	0.0840737	0.240254	1.00405	0.00145562	0.011174	0.987985	0.149912	0.518669
Q93088	Betaine--homocysteine S-methyltransferase 1	BHMT	-1.99444	5.13809e-17	2.11743e-15	-2.10775	6.59855e-05	0.00152353	-1.76319	0.000647179	0.0115168	-2.54936	2.34202e-08	3.6676e-06	-1.65003	0.000104601	0.00167148	-2.24068	0.0147344	0.154595
Q3LXA3	Bifunctional ATP-dependent dihydroxyacetone kinase/FAD-AMP lyase (cyclizing)	DAK	-0.901841	6.79993e-09	6.4931e-08	-1.01359	0.000727368	0.0105666	-1.15196	0.00274182	0.0303866	-0.71347	0.0030167	0.0220281	-0.78852	0.0107028	0.0510991	-0.674773	0.241835	0.593595
P07195	L-lactate dehydrogenase B chain	LDHB	-2.10675	1.81292e-19	1.41952e-17	-2.5379	1.97705e-07	1.72003e-05	-2.05809	0.00015179	0.00457122	-2.62007	2.38853e-07	1.7002e-05	-1.44767	2.35165e-05	0.0006408	-2.07199	0.00642037	0.109286
P01876	Ig alpha-1 chain C region	IGHA1	0.0426572	0.808675	0.874575	0.254832	0.52925	0.746672	0.23445	0.556107	0.748165	-0.327453	0.375134	0.561625	0.0553298	0.845331	0.942869	-0.152104	0.707098	0.915137
P31946	14-3-3 protein beta/alpha	YWHAB	0.0493114	0.741748	0.818012	-0.190738	0.552549	0.765745	-0.0812739	0.763707	0.93289	0.107412	0.734867	0.890714	0.25979	0.379759	0.537706	0.402627	0.266998	0.59969
P14625	Endoplasmin	HSP90B1	0.20326	0.157745	0.255194	0.0871223	0.761443	0.952412	0.324381	0.225501	0.485261	0.24134	0.354837	0.53949	0.155271	0.625696	0.772745	0.708371	0.12609	0.467908
P42765	3-ketoacyl-CoA thiolase, mitochondrial	ACAA2	-1.29084	7.31348e-12	1.06045e-10	-1.60528	3.16996e-05	0.00085589	-1.10414	0.00271502	0.0303866	-1.09356	0.00152405	0.0142064	-1.3882	0.000467497	0.00469295	-1.71869	0.0305933	0.225986
P12814	Alpha-actinin-1	ACTN1	-0.679848	0.000257284	0.000977929	-0.338931	0.306251	0.558105	-1.22863	0.000497991	0.0102612	-1.03497	0.0113416	0.0590412	-0.19378	0.589639	0.742918	-1.09458	0.0379797	0.244945
P35580	Myosin-10	MYH10	-0.245184	0.0826562	0.152556	-0.0444517	0.851783	1	0.0138589	0.959408	1	-0.494514	0.154297	0.366058	-0.374313	0.146142	0.300231	-1.08059	0.00921859	0.130889
P11021	78 kDa glucose-regulated protein	HSPA5	-0.0119096	0.943916	0.984486	-0.433661	0.207379	0.477582	0.186142	0.581804	0.76307	-0.180759	0.551868	0.731156	0.247882	0.486447	0.644724	0.632843	0.247815	0.599356
Q00610	Clathrin heavy chain 1	CLTC	-0.405294	0.000461211	0.00167189	-0.249494	0.150225	0.418395	-0.608494	0.012073	0.0923239	-0.180212	0.384872	0.56341	-0.532652	0.038945	0.120055	-0.992177	0.145132	0.507905
P37802	Transgelin-2	TAGLN2	0.407243	0.00916508	0.0239208	0.137067	0.712696	0.908861	0.470015	0.196801	0.462748	0.120793	0.627034	0.794445	0.766972	0.00718102	0.0386274	0.25643	0.486459	0.726904
P05937	Calbindin	CALB1	-0.952012	8.233e-09	7.67433e-08	-1.09405	0.00136284	0.0157504	-0.860691	0.016128	0.111833	-1.11621	0.00171815	0.0151159	-0.796766	0.0063538	0.0357916	-1.0584	0.0260198	0.210341
P30101	Protein disulfide-isomerase A3	PDIA3	0.427667	0.00601061	0.0165134	0.288399	0.277831	0.558105	-0.023428	0.942313	1	0.330005	0.302451	0.527282	0.944604	0.00197243	0.0138422	1.3721	0.0211584	0.180077
P05783	Keratin, type I cytoskeletal 18	KRT18	-0.470733	0.00279539	0.00845472	-0.137751	0.650187	0.851332	-0.471795	0.0855715	0.295165	-0.840816	0.0048624	0.031606	-0.388722	0.264486	0.450201	-0.605378	0.352515	0.603584
P00441	Superoxide dismutase [Cu-Zn]	SOD1	-1.08293	2.05609e-11	2.82442e-10	-1.23696	6.61559e-05	0.00152353	-0.991208	0.000751622	0.0118121	-1.22129	7.7089e-05	0.00111779	-0.94101	0.00762749	0.040319	-1.08263	0.0189509	0.171575
P04792	Heat shock protein beta-1	HSPB1	0.624835	0.000259917	0.000983163	0.47824	0.150779	0.418395	0.187484	0.681789	0.86382	0.490577	0.125151	0.318326	1.16555	6.83016e-06	0.000297112	0.154226	0.738721	0.930283
P24821	Tenascin	TNC	0.245815	0.0893993	0.162412	0.688186	0.125273	0.364309	-0.0455998	0.840914	1	-0.0501831	0.847431	0.98563	0.419813	0.0876487	0.214465	-0.436789	0.376001	0.619809
P08572	Collagen alpha-2(IV) chain	COL4A2	-1.89534	1.05598e-16	3.93729e-15	-1.18334	0.0154451	0.0937483	-1.87612	1.01151e-05	0.00137003	-1.9656	5.68228e-06	0.000153421	-2.31893	5.96693e-07	9.34422e-05	-3.45717	7.00586e-07	0.000323122
P09382	Galectin-1	LGALS1	0.816165	1.43087e-07	1.06702e-06	0.68912	0.0359652	0.166632	0.552168	0.110494	0.356035	0.777178	0.0184104	0.0820215	1.1338	1.35645e-05	0.000505762	0.951375	0.00512071	0.105261
Q01995	Transgelin	TAGLN	-0.21875	0.319877	0.43864	0.475263	0.307475	0.558105	-0.61033	0.146957	0.412428	-0.598722	0.2412	0.456436	-0.0644118	0.865528	0.955865	-0.50801	0.615291	0.84079
P02792	Ferritin light chain	FTL	0.621015	0.00169242	0.00545337	-0.105458	0.739132	0.931949	0.677149	0.0722984	0.279833	0.899981	0.0579479	0.182222	0.827518	0.0268542	0.096013	0.691174	0.347807	0.601176
P07237	Protein disulfide-isomerase	P4HB	0.813992	2.6216e-06	1.57407e-05	0.226861	0.531818	0.748946	0.56353	0.115101	0.363404	0.85898	0.0120608	0.0615837	1.35421	2.25131e-05	0.0006408	2.13071	0.00319476	0.0948591
P02511	Alpha-crystallin B chain	CRYAB	0.62966	0.00144191	0.00474375	0.235067	0.624794	0.822473	0.891688	0.00981005	0.0800132	-0.167842	0.68111	0.838536	1.33024	0.000110081	0.00169006	-0.812803	0.429115	0.674693
P02790	Hemopexin	HPX	0.231837	0.212599	0.323233	0.589381	0.126777	0.366296	0.963528	0.0510954	0.222265	-0.0641418	0.839727	0.98114	-0.325721	0.259387	0.44345	-0.406576	0.501766	0.737075
P63104	14-3-3 protein zeta/delta	YWHAZ	0.368846	0.0157542	0.0381905	0.303186	0.336108	0.558105	0.287407	0.413808	0.610577	-0.00568953	0.985565	1	0.776932	0.00256059	0.016991	0.302963	0.436731	0.682556
P17661	Desmin	DES	0.651491	0.000122623	0.000505335	0.179587	0.665922	0.866141	0.753261	0.0271367	0.155136	0.459806	0.155776	0.366058	1.03658	0.000668815	0.00646522	1.52487	0.0289871	0.220032
P02042	Hemoglobin subunit delta	HBD	0.489766	0.0100176	0.025802	0.19268	0.680065	0.877251	0.214877	0.552072	0.745297	1.57354	6.38975e-05	0.00102106	0.0201125	0.946517	1	0.389515	0.475042	0.716682
P34896	Serine hydroxymethyltransferase, cytosolic	SHMT1	-0.675676	1.03716e-08	9.1247e-08	-0.295623	0.0428166	0.185223	-0.300608	0.103342	0.344327	-0.962072	0.000174328	0.00231354	-0.981366	0.000190311	0.00261428	-1.25237	0.0131247	0.14681
P02452	Collagen alpha-1(I) chain	COL1A1	-0.206525	0.2514	0.36725	-0.0620116	0.867401	1	-0.528132	0.250847	0.516877	0.131622	0.646208	0.809569	-0.326742	0.323482	0.499706	-0.100403	0.825842	0.988732
P38646	Stress-70 protein, mitochondrial	HSPA9	-0.484404	0.000364849	0.00134121	-0.477618	0.0752639	0.256729	-0.488794	0.154848	0.423938	-0.501493	0.0399837	0.141662	-0.471664	0.0551555	0.157043	-1.0323	0.0210862	0.180077
P05023	Sodium/potassium-transporting ATPase subunit alpha-1	ATP1A1	-1.61897	1.99654e-15	5.04286e-14	-1.2461	0.000709775	0.0105666	-1.37023	0.00249983	0.0296571	-2.07695	1.32934e-06	5.20436e-05	-1.68419	6.30061e-06	0.000297112	-2.23015	0.0023032	0.0817777
P68104	Elongation factor 1-alpha 1	EEF1A1	-0.387439	0.00693526	0.0188552	-0.739691	0.0549151	0.214247	-0.208053	0.397126	0.594551	-0.758312	0.0287004	0.111803	0.00444247	0.981862	1	0.109251	0.702393	0.913915
P48735	Isocitrate dehydrogenase [NADP], mitochondrial	IDH2	-2.11954	3.42112e-19	2.06057e-17	-2.53281	6.36612e-08	1.24617e-05	-2.40385	1.41007e-05	0.00137003	-2.2704	8.40587e-07	3.81862e-05	-1.50877	0.000232492	0.00298428	-1.83513	0.0054557	0.10634
P14550	Alcohol dehydrogenase [NADP(+)]	AKR1A1	-1.37349	7.50767e-17	2.93925e-15	-1.36129	0.000374682	0.00624204	-1.3511	0.000232294	0.00586729	-1.547	2.0418e-07	1.59873e-05	-1.25854	3.05274e-05	0.000727077	-1.88641	0.00078792	0.0411294
P12110	Collagen alpha-2(VI) chain	COL6A2	0.347416	0.0232921	0.052828	0.627562	0.051977	0.20639	0.120044	0.708341	0.888832	0.401033	0.16855	0.371744	0.295838	0.326607	0.499706	-0.608301	0.347098	0.601176
P02794	Ferritin heavy chain	FTH1	1.3676	3.62171e-10	4.36276e-09	0.851399	0.0612708	0.230127	1.5163	0.000213034	0.00575191	1.31055	0.0078591	0.0449173	1.63681	4.49134e-05	0.000879179	1.53314	0.0101265	0.133708
P26038	Moesin	MSN	-0.511874	0.000216352	0.0008345	-0.576781	0.0468207	0.19295	-0.635579	0.0543236	0.229921	-0.57373	0.0332151	0.123845	-0.324316	0.179661	0.345638	-0.646721	0.0997341	0.411009
P11142	Heat shock cognate 71 kDa protein	HSPA8	-0.377385	0.0108835	0.0279403	-0.695907	0.0137825	0.0856482	-0.449455	0.199814	0.465496	-0.663493	0.0249351	0.102221	0.117406	0.6469	0.791442	-0.140855	0.756576	0.94331
P23528	Cofilin-1	CFL1	-0.0804158	0.636967	0.71969	-0.599589	0.0734786	0.25605	-0.457943	0.0805477	0.287986	-0.51468	0.229556	0.448235	0.900202	0.00114528	0.00896758	0.397244	0.255485	0.59969
P05787	Keratin, type II cytoskeletal 8	KRT8	-0.91005	6.798e-06	3.57237e-05	-0.24684	0.542496	0.759883	-0.857264	0.0599762	0.249795	-1.342	0.00389336	0.0269779	-1.03541	0.000963384	0.00798617	-0.781267	0.211143	0.551084
Q15274	Nicotinate-nucleotide pyrophosphorylase [carboxylating]	QPRT	-0.399563	2.72589e-06	1.60479e-05	-0.242049	0.135629	0.389	-0.428341	0.0336436	0.176798	-0.580622	0.0020731	0.0172153	-0.334177	0.0152571	0.0645746	-0.118893	0.637499	0.85725
P00738	Haptoglobin	HP	0.127405	0.429553	0.537285	-0.115266	0.72797	0.919356	0.432305	0.175494	0.436228	0.0433074	0.902657	1	0.119462	0.691076	0.823611	-0.180949	0.727736	0.927953
P01023	Alpha-2-macroglobulin	A2M	0.418839	0.00134645	0.00448627	0.363226	0.199712	0.469593	0.706802	0.0277816	0.156681	0.582729	0.0444632	0.152119	0.10132	0.564953	0.720453	0.60768	0.240668	0.593595
P22695	Cytochrome b-c1 complex subunit 2, mitochondrial	UQCRC2	-0.847611	4.56912e-12	6.88004e-11	-0.928186	0.0001755	0.0031231	-0.725065	0.00608151	0.0553701	-0.829026	0.000455955	0.0051741	-0.904206	0.000164627	0.00236281	-1.41128	0.00608244	0.109286
O14745	Na(+)/H(+) exchange regulatory cofactor NHE-RF1	SLC9A3R1	-1.35483	5.2533e-12	7.761e-11	-1.39419	0.00106378	0.0141176	-1.44216	0.000754282	0.0118121	-1.20162	0.000394222	0.00468461	-1.38565	0.000441615	0.0045881	-1.31806	0.0174114	0.164934
P02774	Vitamin D-binding protein	GC	0.0110962	0.920475	0.971336	-0.0233979	0.905343	1	-0.0840054	0.756232	0.926651	-0.334512	0.146867	0.358244	0.385951	0.036969	0.116252	0.0802017	0.807399	0.980145
P15311	Ezrin	EZR	-0.641402	0.000158698	0.000640517	-0.82762	0.0258145	0.13211	-0.852295	0.0230562	0.139946	-0.750514	0.0174611	0.0799288	-0.26929	0.395432	0.551913	-0.979558	0.250306	0.599356
P09493	Tropomyosin alpha-1 chain	TPM1	-0.0412503	0.793527	0.86296	-0.0954975	0.793912	0.97608	-0.250224	0.503073	0.700901	-0.228512	0.496899	0.678663	0.306218	0.181111	0.346723	-0.211089	0.720687	0.925079
P08263	Glutathione S-transferase A1	GSTA1	-1.40369	3.00762e-08	2.53222e-07	-2.64927	3.04694e-06	0.000140339	-0.587802	0.230879	0.492583	-1.73139	0.00211069	0.0172153	-0.952201	0.0156045	0.0656429	-0.44735	0.638284	0.85725
P29972	Aquaporin-1	AQP1	-0.834335	4.26348e-13	7.78159e-12	-1.02583	0.000501011	0.00800595	-0.883441	0.000451972	0.00983039	-0.750146	7.59647e-05	0.00111779	-0.739353	0.000445332	0.0045881	-1.03599	0.0057706	0.10758
P98164	Low-density lipoprotein receptor-related protein 2	LRP2	-0.806747	1.46017e-09	1.54502e-08	-0.708856	0.0237712	0.126201	-1.21548	7.86515e-05	0.00293258	-0.870975	0.00149176	0.0140728	-0.504469	0.0112693	0.0525231	-0.404094	0.156637	0.518669
P04908	Histone H2A type 1-B/E	HIST1H2AB	-0.07261	0.53985	0.635644	0.0711502	0.689206	0.886122	-0.568786	0.0435413	0.199611	0.107137	0.705799	0.864852	0.0698856	0.703533	0.837182	-0.194558	0.353054	0.603584
Q09666	Neuroblast differentiation-associated protein AHNAK	AHNAK	-0.00783166	0.948761	0.98656	-0.29502	0.276803	0.558105	-0.0576971	0.720244	0.899443	-0.104229	0.707574	0.865673	0.296163	0.228146	0.406932	0.653587	0.103914	0.421996
P62937	Peptidyl-prolyl cis-trans isomerase A	PPIA	-0.178187	0.230377	0.342938	-0.174239	0.599911	0.80988	-0.420413	0.14351	0.404202	-0.585833	0.101391	0.271667	0.33481	0.137682	0.287481	0.136211	0.72522	0.927953
P00918	Carbonic anhydrase 2	CA2	-1.06668	2.11458e-09	2.15028e-08	-0.820533	0.00756076	0.0597987	-1.15859	0.0138535	0.100438	-1.17558	0.000860131	0.0087521	-1.06896	0.000349116	0.0041451	-1.57694	0.00764548	0.119728
Q9GZM7	Tubulointerstitial nephritis antigen-like	TINAGL1	-0.774298	3.25191e-06	1.85857e-05	-0.00468189	0.987663	1	-0.517333	0.0290971	0.162736	-0.96109	0.00347497	0.0245126	-1.3243	0.00036133	0.00418828	-2.8701	8.25344e-07	0.000323122
P02766	Transthyretin	TTR	-0.606353	0.000113129	0.000468676	-0.333176	0.206108	0.476055	-0.284242	0.393857	0.592083	-0.806079	0.00468678	0.0308382	-0.87143	0.00946205	0.0468911	-1.34261	0.0331941	0.229781
O15540	Fatty acid-binding protein, brain	FABP7	0.569667	4.72278e-05	0.000206589	0.525094	0.0905518	0.292905	0.606723	0.0435932	0.199611	0.147705	0.322579	0.527282	0.911121	0.00342794	0.0213022	0.498	0.302356	0.59969
Q06830	Peroxiredoxin-1	PRDX1	-0.733111	0.000101653	0.000423375	-1.20226	0.00416163	0.0374547	-0.760905	0.0958514	0.324899	-1.06151	0.00122875	0.0117331	-0.139732	0.662537	0.806791	0.0146832	0.971861	1
P62805	Histone H4	HIST1H4A	-0.257073	0.0759882	0.142026	-0.0621998	0.779798	0.971694	-0.464739	0.130473	0.38551	-0.750553	0.02957	0.114056	0.173832	0.489453	0.644724	-0.333298	0.268478	0.59969
P40926	Malate dehydrogenase, mitochondrial	MDH2	-1.60273	5.60097e-13	9.53383e-12	-1.91943	5.90647e-05	0.00144524	-1.73827	0.000573349	0.0109496	-2.04646	2.66483e-06	8.10124e-05	-0.933011	0.0128615	0.0588919	-0.701875	0.0969342	0.408062
P11310	Medium-chain specific acyl-CoA dehydrogenase, mitochondrial	ACADM	-1.31438	1.18834e-14	2.58464e-13	-1.52274	5.66338e-05	0.00143046	-1.27993	0.000449183	0.00983039	-1.20719	9.74245e-05	0.00138697	-1.29121	9.77365e-05	0.00167148	-2.1738	0.00333175	0.0948591
Q9H0W9	Ester hydrolase C11orf54	C11orf54	-1.68385	2.71001e-15	6.43012e-14	-1.70664	7.39179e-06	0.000263081	-1.81816	6.53002e-05	0.00284056	-2.08791	2.2009e-06	7.18044e-05	-1.23929	0.00230938	0.0155883	-2.18746	0.00656676	0.1094
Q96QV6	Histone H2A type 1-A	HIST1H2AA	-0.118774	0.315639	0.43864	-0.0146756	0.963004	1	-0.338148	0.200942	0.465496	-0.073814	0.792357	0.94145	-0.0544026	0.666658	0.810549	-0.291229	0.176379	0.518669
Q01813	6-phosphofructokinase type C	PFKP	0.636314	3.36023e-08	2.799e-07	0.709947	0.0157719	0.0942703	0.589252	0.0100864	0.0806264	0.594865	0.00808695	0.0458847	0.65785	0.0014913	0.0113367	0.540192	0.0924709	0.400026
Q05682	Caldesmon	CALD1	0.253036	0.0129057	0.0323661	0.226352	0.16066	0.418395	0.199844	0.292486	0.549834	0.162625	0.44691	0.625993	0.384424	0.0825095	0.206896	0.300893	0.337679	0.59969
P01859	Ig gamma-2 chain C region	IGHG2	0.368432	0.0398543	0.0823376	0.492379	0.125297	0.364309	0.90596	0.0469673	0.207322	0.175269	0.651468	0.81226	0.0299229	0.913014	0.992903	-0.899341	0.0616938	0.325932
P55268	Laminin subunit beta-2	LAMB2	-0.0490067	0.50595	0.604747	0.226834	0.281474	0.558105	0.0294013	0.822423	0.986152	-0.0950818	0.421227	0.597501	-0.252463	0.0645177	0.171245	-0.712128	0.0437664	0.265652
P61978	Heterogeneous nuclear ribonucleoprotein K	HNRNPK	-0.245189	0.0770758	0.143691	0.409366	0.197806	0.466511	-0.5636	0.018113	0.12019	-0.707231	0.0526562	0.173235	-0.0550482	0.762318	0.881855	0.251482	0.552806	0.779904
P13639	Elongation factor 2	EEF2	0.179081	0.0521876	0.10345	0.0226065	0.896468	1	0.0650037	0.559749	0.750234	-0.051481	0.78129	0.929712	0.555367	0.00857988	0.0439088	1.20134	0.0555188	0.301884
P51888	Prolargin	PRELP	0.112432	0.45751	0.563255	0.549078	0.0928882	0.293272	0.0512803	0.860466	1	-0.372529	0.231739	0.449895	0.26567	0.352716	0.519129	-0.288978	0.387687	0.631286
P35754	Glutaredoxin-1	GLRX	-0.518108	0.000137073	0.000561926	-0.364574	0.0549041	0.214247	-0.445715	0.152049	0.419204	-0.523299	0.0156596	0.0752239	-0.669988	0.0297226	0.101796	-0.295463	0.589062	0.813467
P30048	Thioredoxin-dependent peroxide reductase, mitochondrial	PRDX3	-1.61573	1.66851e-15	4.50498e-14	-1.71553	0.000100722	0.0020321	-1.58761	7.41528e-05	0.00290308	-1.88579	1.45054e-06	5.40845e-05	-1.35398	0.000732741	0.00686864	-1.04973	0.0234395	0.195246
P33778	Histone H2B type 1-B	HIST1H2BB	-0.100768	0.447442	0.55347	-0.121361	0.437091	0.655948	-0.261715	0.452454	0.646447	-0.248661	0.409159	0.583554	0.155955	0.47184	0.628318	-0.277237	0.436355	0.682556
P13804	Electron transfer flavoprotein subunit alpha, mitochondrial	ETFA	-1.23648	2.2369e-14	4.60919e-13	-1.56987	2.81163e-05	0.000815372	-1.20214	0.000914941	0.0132666	-1.18654	5.84658e-05	0.000953723	-1.08525	0.000208674	0.00276935	-1.73555	0.00863022	0.125138
P06396	Gelsolin	GSN	-0.0764587	0.546588	0.640686	0.202413	0.360161	0.566946	-0.312582	0.171017	0.427602	-0.058652	0.805438	0.952656	-0.0915472	0.750694	0.874799	0.125595	0.796051	0.970884
P27797	Calreticulin	CALR	0.0695581	0.587136	0.677066	-0.42153	0.0638067	0.232375	-0.135601	0.53131	0.723506	-0.139254	0.544017	0.725665	0.717125	0.0109868	0.0515131	0.643871	0.275309	0.59969
P18669	Phosphoglycerate mutase 1	PGAM1	0.901432	5.4771e-07	3.69704e-06	0.728863	0.0345646	0.165884	0.283227	0.4408	0.637979	1.16972	0.000762486	0.00806793	1.27311	0.000374999	0.00419463	0.92112	0.153548	0.518669
P39060	Collagen alpha-1(XVIII) chain	COL18A1	-0.891112	2.54511e-09	2.52256e-08	-0.516628	0.0923979	0.292905	-0.62233	0.00825305	0.0691066	-0.960606	0.00183077	0.0156851	-1.28659	4.24177e-05	0.000874028	-2.713	3.15572e-06	0.000823644
P22626	Heterogeneous nuclear ribonucleoproteins A2/B1	HNRNPA2B1	-0.309646	0.0170218	0.0408837	-0.456064	0.0739045	0.25605	-0.325175	0.0701823	0.278209	-0.264463	0.382255	0.56341	-0.238461	0.383447	0.540434	-0.632862	0.135591	0.483871
Q96CM8	Acyl-CoA synthetase family member 2, mitochondrial	ACSF2	-0.824173	9.82071e-09	8.76884e-08	-0.472192	0.0296081	0.147664	-0.850069	0.00833599	0.0691066	-1.30828	0.000121607	0.00170032	-0.643383	0.00786071	0.0410329	-0.728194	0.127753	0.469574
P38606	V-type proton ATPase catalytic subunit A	ATP6V1A	-0.468976	3.10694e-05	0.000142265	-0.354911	0.0853001	0.279658	-0.421327	0.182196	0.444524	-0.64709	0.00169078	0.0150441	-0.43635	0.0138724	0.0617166	-0.456949	0.167055	0.518669
P07327	Alcohol dehydrogenase 1A	ADH1A	-0.682008	4.28591e-06	2.36329e-05	-0.255997	0.307498	0.558105	-0.851759	0.00385674	0.0397346	-0.66071	0.0445029	0.152119	-0.847178	0.00369784	0.0222724	-0.607084	0.529182	0.757494
P08123	Collagen alpha-2(I) chain	COL1A2	-0.216276	0.183147	0.286808	-0.28915	0.370629	0.574665	-0.524177	0.156662	0.426047	0.488272	0.0895189	0.250333	-0.50084	0.103797	0.234738	-0.31009	0.231506	0.579136
P27824	Calnexin	CANX	0.393608	0.00140837	0.00467269	-0.0744024	0.655803	0.855823	0.34493	0.160816	0.426618	0.282062	0.257634	0.47243	0.827155	0.00154428	0.011516	0.916995	0.0783216	0.374707
P08319	Alcohol dehydrogenase 4	ADH4	0.0184206	0.232937	0.345265	0.00691871	0.35647	0.566158	0.00840335	0.360594	0.558855	0.0600782	0.323263	0.527282	0	1	1	0.590441	0.330549	0.59969
P01011	Alpha-1-antichymotrypsin	SERPINA3	0.0588226	0.586957	0.677066	-0.128194	0.439997	0.655948	0.448746	0.0349638	0.179475	0.104458	0.64595	0.809569	-0.155698	0.488363	0.644724	0.0891821	0.868697	1
P04040	Catalase	CAT	-0.588943	1.72179e-07	1.25996e-06	-0.236067	0.0853617	0.279658	-0.43588	0.0187353	0.121238	-0.742057	0.00890352	0.049443	-0.813743	0.000369082	0.00418828	-0.796765	0.194766	0.529556
Q96AB3	Isochorismatase domain-containing protein 2, mitochondrial	ISOC2	-0.516868	1.12502e-06	7.34073e-06	-0.344288	0.00779561	0.0604353	-0.401335	0.0793762	0.286724	-0.689519	0.00184295	0.0156851	-0.579131	0.00971121	0.0475242	-0.985604	0.0320233	0.227052
P16152	Carbonyl reductase [NADPH] 1	CBR1	-0.829299	9.85514e-09	8.76884e-08	-0.495151	0.0864695	0.282107	-0.859635	0.0189236	0.121246	-0.95003	5.11858e-05	0.000871271	-0.926931	0.000584469	0.0057929	-1.18631	0.10777	0.426183
P67936	Tropomyosin alpha-4 chain	TPM4	-0.422933	0.00162554	0.00528132	-0.31389	0.26721	0.555118	-0.624426	0.00473545	0.0463482	-0.674057	0.0351325	0.127569	-0.136404	0.581336	0.736154	-0.274106	0.550994	0.778752
Q92597	Protein NDRG1	NDRG1	0.453827	4.05415e-06	2.25135e-05	0.108465	0.144481	0.406937	0.422038	0.0197325	0.124601	0.244033	0.0341795	0.125312	0.873543	0.000758299	0.00698527	0.852462	0.0746175	0.367456
P04350	Tubulin beta-4A chain	TUBB4A	-0.529572	6.89849e-05	0.000296787	-0.531367	0.0250678	0.129988	-0.600124	0.0263955	0.154236	-0.706347	0.00488419	0.031606	-0.331349	0.244928	0.425229	-1.02602	0.0881794	0.390082
P18206	Vinculin	VCL	-0.578095	1.76114e-05	8.56507e-05	-0.454543	0.283401	0.558105	-0.388211	0.0636858	0.261078	-0.781036	0.000860679	0.0087521	-0.64103	0.00692344	0.0379095	-1.65645	0.00349943	0.0948591
P02652	Apolipoprotein A-II	APOA2	0.0914461	0.532093	0.630298	0.293473	0.359423	0.566946	0.0803238	0.775175	0.943749	0.169817	0.598814	0.774564	-0.095392	0.722475	0.854529	-0.548115	0.200705	0.534531
O15230	Laminin subunit alpha-5	LAMA5	-0.214253	0.0284967	0.0625011	0.000896461	0.996318	1	0.0495009	0.761441	0.931575	-0.267445	0.156812	0.366058	-0.514852	0.0146803	0.0625284	-1.47765	5.45253e-05	0.00853866
P00367	Glutamate dehydrogenase 1, mitochondrial	GLUD1	-1.2513	4.85169e-13	8.63381e-12	-1.83337	3.8695e-07	2.75438e-05	-0.946889	0.0129546	0.0956926	-0.890523	0.00221331	0.0176731	-1.39627	2.94905e-05	0.000727077	-1.20165	0.0836015	0.381397
P11047	Laminin subunit gamma-1	LAMC1	-0.0183631	0.740044	0.817284	0.139786	0.161879	0.418395	-0.00840968	0.930023	1	-0.213209	0.184442	0.392359	0.0279511	0.709835	0.842581	-0.141756	0.312179	0.59969
Q7Z4W1	L-xylulose reductase	DCXR	-0.653111	5.69857e-07	3.81366e-06	-0.789484	0.00076076	0.0106371	-0.887963	0.0315021	0.170083	-0.544392	0.00738084	0.0428089	-0.471102	0.00767245	0.040319	0.121774	0.845262	1
P45954	Short/branched chain specific acyl-CoA dehydrogenase, mitochondrial	ACADSB	-0.641004	1.36825e-08	1.1773e-07	-0.533595	0.0171943	0.101226	-0.56961	0.0350699	0.179475	-0.704345	0.000400854	0.00468461	-0.714992	0.000948236	0.00798354	-1.21198	0.012937	0.14681
P21980	Protein-glutamine gamma-glutamyltransferase 2	TGM2	0.566296	3.31231e-05	0.000149652	0.53228	0.0119522	0.0767463	0.20468	0.320613	0.549834	0.72865	0.0210246	0.0899575	0.73557	0.0132608	0.0600185	-0.0610651	0.770338	0.952444
P15121	Aldose reductase	AKR1B1	0.00452992	0.977144	1	0.19905	0.572485	0.782297	-0.169822	0.227466	0.487961	0.0268541	0.930486	1	-0.00657033	0.986105	1	0.185856	0.827554	0.988732
P27144	Adenylate kinase isoenzyme 4, mitochondrial	AK4	-0.741914	2.01595e-08	1.71575e-07	-0.963702	0.00213982	0.0232705	-0.691772	0.0251051	0.150379	-0.507744	0.0136179	0.0670452	-0.824607	0.000847045	0.00753678	-0.96389	0.0318636	0.227052
P22314	Ubiquitin-like modifier-activating enzyme 1	UBA1	-0.0720049	0.40495	0.513191	0.163208	0.372835	0.574665	-0.289811	0.0770048	0.286724	-0.484821	0.00666834	0.0401639	0.275174	0.0692143	0.180505	0.656938	0.235852	0.587699
P09467	Fructose-1,6-bisphosphatase 1	FBP1	-1.72917	2.71542e-18	1.32552e-16	-1.34969	0.000101216	0.0020321	-2.03117	7.53873e-06	0.00137003	-1.84415	1.79438e-06	6.38638e-05	-1.65213	1.76474e-05	0.000575746	-1.69048	0.0102584	0.133708
P09104	Gamma-enolase	ENO2	0.56652	4.8967e-08	3.91237e-07	0.622585	0.0108914	0.0743876	0.672394	0.00368784	0.0385011	0.314964	0.0651628	0.196655	0.651601	0.000944706	0.00798354	0	1	1
P40939	Trifunctional enzyme subunit alpha, mitochondrial	HADHA	-0.939691	6.0596e-09	5.85761e-08	-0.842117	0.0102762	0.0718413	-0.861946	0.0062793	0.0560203	-1.11074	0.00178775	0.0155534	-0.925136	0.0025949	0.017074	-1.03071	0.0232416	0.195246
Q96I99	Succinyl-CoA ligase [GDP-forming] subunit beta, mitochondrial	SUCLG2	-1.09393	2.71646e-14	5.45382e-13	-0.974426	0.00113519	0.0145714	-1.11892	0.000521989	0.0104799	-1.25895	2.01919e-05	0.00041606	-1.01957	6.91388e-05	0.00128894	-1.06656	0.0529088	0.293813
Q96DG6	Carboxymethylenebutenolidase homolog	CMBL	-0.650287	2.65361e-06	1.57407e-05	-0.955263	0.00133574	0.0157504	-0.668455	0.0150186	0.106905	-0.531263	0.0661711	0.198513	-0.533039	0.0409862	0.124225	-1.64761	0.00556826	0.10634
P13929	Beta-enolase	ENO3	0.360423	0.00277964	0.00845472	0.447176	0.0681287	0.243117	0.330351	0.0761428	0.286634	0.00489062	0.982354	1	0.613995	0.0250002	0.0919021	-0.0951149	0.84404	1
P07339	Cathepsin D	CTSD	-0.0936834	0.345329	0.456744	-0.235974	0.197602	0.466511	-0.110538	0.519927	0.714438	-0.206736	0.309177	0.527282	0.10363	0.630643	0.776906	0.135382	0.829793	0.988732
P32119	Peroxiredoxin-2	PRDX2	-0.0665568	0.570568	0.664346	-0.25918	0.156673	0.418395	0.0591006	0.844897	1	-0.17276	0.504107	0.686463	0.0485093	0.798292	0.908522	-0.301651	0.443727	0.685283
P04083	Annexin A1	ANXA1	0.982024	1.14055e-09	1.25782e-08	0.634724	0.034597	0.165884	0.568026	0.0161394	0.111833	1.08593	0.00601683	0.0372076	1.44364	3.20132e-06	0.000250664	0.982053	0.0809439	0.376381
P40261	Nicotinamide N-methyltransferase	NNMT	0.799819	7.99347e-09	7.54083e-08	0.396128	0.020794	0.115473	0.404843	0.0184269	0.120803	0.413505	0.011182	0.0588499	1.67962	3.56262e-06	0.000253594	1.57277	0.0159491	0.156102
P16403	Histone H1.2	HIST1H1C	-0.144951	0.389479	0.499938	-0.259447	0.53679	0.753237	-0.385134	0.330033	0.549834	-0.05638	0.853486	0.988111	0.0431291	0.876757	0.96322	0.263794	0.524408	0.75438
P07951-2	Isoform 2 of Tropomyosin beta chain	TPM2	0.151673	0.0799428	0.14833	0.129327	0.437686	0.655948	0.0459635	0.538644	0.73095	-0.0259955	0.830088	0.971537	0.391101	0.0928472	0.220301	0.00578012	0.989686	1
P02763	Alpha-1-acid glycoprotein 1	ORM1	0.0813432	0.592149	0.681842	0.544938	0.125624	0.364309	0.323277	0.323002	0.549834	-0.347835	0.292809	0.519886	-0.0612356	0.792547	0.905911	-0.83581	0.122948	0.464538
P12955	Xaa-Pro dipeptidase	PEPD	-0.908587	2.781e-12	4.35504e-11	-0.963541	0.00119935	0.0149983	-0.837375	0.00262747	0.0303866	-0.84761	0.000164783	0.00222458	-0.976685	0.000140656	0.002078	-0.850026	0.05112	0.291526
P00739	Haptoglobin-related protein	HPR	0.32658	0.045434	0.0915513	0.0734882	0.854102	1	0.320374	0.338881	0.549834	0.520401	0.169018	0.371744	0.340289	0.16389	0.323239	0.553296	0.202417	0.535449
Q9UL46	Proteasome activator complex subunit 2	PSME2	0.400907	0.00059983	0.00212519	0.467609	0.0401827	0.179789	0.460418	0.0253692	0.150485	0.117148	0.596709	0.774564	0.540707	0.0355871	0.112462	0.496608	0.257001	0.59969
P61981	14-3-3 protein gamma	YWHAG	0.125404	0.128131	0.215616	0.0254691	0.798936	0.980513	0.0201364	0.908781	1	0.0886606	0.279722	0.506997	0.3014	0.156536	0.315085	-0.0794671	0.830738	0.988732
P21695	Glycerol-3-phosphate dehydrogenase [NAD(+)], cytoplasmic	GPD1	-0.914252	1.34587e-09	1.46363e-08	-0.795928	0.0105839	0.0733381	-0.981783	0.0007108	0.0115949	-1.069	0.000627277	0.00682163	-0.814681	0.00653683	0.0363003	-0.675936	0.12244	0.464538
P51911	Calponin-1	CNN1	0.0428897	0.635877	0.719497	0.11275	0.569601	0.781113	-0.274071	0.106886	0.349941	-0.103155	0.470265	0.650561	0.358987	0.0636491	0.170676	0.27778	0.604436	0.827402
P62158	Calmodulin	CALM1	-0.65242	1.21312e-06	7.78586e-06	-0.955654	0.00136083	0.0157504	-0.663229	0.0326362	0.173837	-0.977166	0.00050787	0.00568089	-0.183543	0.360176	0.526153	-0.538798	0.0663225	0.341648
Q99497	Protein DJ-1	PARK7	-0.319497	0.0158747	0.0383638	-0.517371	0.0666906	0.239536	-0.0378889	0.905025	1	-0.504616	0.02479	0.102161	-0.257221	0.297116	0.486181	-0.614159	0.275259	0.59969
P0C0L4	Complement C4-A	C4A	0.152839	0.202299	0.309981	-0.145078	0.584709	0.796221	0.531222	0.0656523	0.266157	0.0897586	0.736014	0.890725	0.107518	0.510949	0.667901	-0.205313	0.647756	0.868481
P05164	Myeloperoxidase	MPO	0.114139	0.0625338	0.121499	0.0634401	0.352429	0.565475	0.10458	0.193714	0.459631	0.0807898	0.321294	0.527282	0.181578	0.294844	0.486181	0.457096	0.135954	0.483871
P30041	Peroxiredoxin-6	PRDX6	-0.67356	1.37164e-05	6.79744e-05	-0.894623	0.00710486	0.0567664	-1.03366	0.00485149	0.0468977	-0.814049	0.00317444	0.0225963	-0.138546	0.608383	0.757336	-0.454482	0.223884	0.57288
P02749	Beta-2-glycoprotein 1	APOH	-0.210955	0.127291	0.215616	-0.170646	0.569466	0.781113	0.178072	0.536798	0.729709	-0.357837	0.165427	0.36903	-0.417927	0.120724	0.260405	-0.46746	0.416953	0.662219
P08473	Neprilysin	MME	-0.386229	1.68654e-05	8.2535e-05	-0.186811	0.0419395	0.183456	-0.389592	0.0991242	0.333108	-0.231342	0.0569998	0.181426	-0.639132	0.00107139	0.00856016	-1.04208	0.0130494	0.14681
P06702	Protein S100-A9	S100A9	0.338404	0.00176029	0.00564879	0.144306	0.365481	0.570062	0.210887	0.328436	0.549834	0.657697	0.0127655	0.0644865	0.305513	0.126518	0.26774	1.52392	0.0525726	0.293813
P07900	Heat shock protein HSP 90-alpha	HSP90AA1	-0.199813	0.056764	0.111674	-0.456238	0.034864	0.165884	0.176643	0.349022	0.551642	-0.281758	0.145825	0.357485	-0.255546	0.253309	0.434558	-0.164256	0.714368	0.919984
P12235	ADP/ATP translocase 1	SLC25A4	-1.32779	1.45121e-14	3.07108e-13	-1.37698	2.11025e-05	0.000651933	-1.22009	0.000642944	0.0115168	-1.7448	8.2366e-06	0.000201539	-1.04164	0.000689974	0.00658841	-1.23788	0.00695009	0.11106
P08727	Keratin, type I cytoskeletal 19	KRT19	-0.196327	0.106942	0.186079	0.327918	0.220469	0.496055	-0.0707716	0.617914	0.799713	-0.561447	0.0335195	0.124388	-0.340779	0.183648	0.348176	-0.157756	0.799387	0.973436
P31930	Cytochrome b-c1 complex subunit 1, mitochondrial	UQCRC1	-0.722091	1.90872e-09	1.9927e-08	-0.719402	0.00136785	0.0157504	-0.562993	0.0339766	0.177358	-0.745078	0.00155688	0.0143416	-0.827667	0.00046527	0.00469295	-1.18575	0.0107885	0.134085
P28838	Cytosol aminopeptidase	LAP3	-0.0615268	0.557691	0.652724	-0.0850034	0.39925	0.609382	-0.183071	0.117294	0.364356	0.00575078	0.978522	1	-0.00702054	0.979673	1	0.126945	0.733592	0.927953
P52758	Ribonuclease UK114	HRSP12	-1.22723	4.27341e-13	7.78159e-12	-1.02659	0.00348742	0.033189	-1.25864	0.00106698	0.0151899	-1.55839	4.0301e-06	0.000112699	-1.06676	0.000398963	0.00434325	-1.35353	0.0206174	0.179371
P19105	Myosin regulatory light chain 12A	MYL12A	0.0857204	0.469558	0.573074	0.224708	0.499223	0.716459	0.200706	0.177314	0.437972	-0.255658	0.334671	0.528379	0.182122	0.383757	0.540434	-0.300261	0.514032	0.743969
P55072	Transitional endoplasmic reticulum ATPase	VCP	-0.151723	0.192984	0.298629	-0.243504	0.259352	0.551322	0.0477872	0.838598	1	-0.528804	0.0259324	0.104055	0.0593852	0.797469	0.908522	0.0375877	0.919832	1
Q08257	Quinone oxidoreductase	CRYZ	-0.806657	3.72433e-07	2.6037e-06	-1.17189	0.00342174	0.0330768	-0.578426	0.0414603	0.196748	-1.02386	0.00405108	0.0278245	-0.56798	0.0303983	0.102902	-0.97676	0.0968231	0.408062
P17174	Aspartate aminotransferase, cytoplasmic	GOT1	-0.722416	8.94509e-09	8.14419e-08	-0.638996	0.0285153	0.143125	-0.478768	0.0497951	0.217819	-0.937911	0.000258247	0.00326141	-0.790328	0.000658801	0.00644802	-0.763566	0.213274	0.554796
O75369	Filamin-B	FLNB	-0.0714445	0.227302	0.339629	0.0365956	0.432187	0.651089	-0.0245686	0.819924	0.984663	-0.182977	0.237194	0.451994	-0.0880603	0.455696	0.613075	0.0593198	0.925821	1
P07148	Fatty acid-binding protein, liver	FABP1	-0.819027	1.1067e-08	9.62828e-08	-0.980071	0.00255755	0.0267008	-0.58595	0.0158559	0.111833	-0.779549	0.0237216	0.0993262	-0.924906	0.000230148	0.00298428	-1.05865	0.155479	0.518669
P21291	Cysteine and glycine-rich protein 1	CSRP1	-0.301151	0.0492792	0.0984327	-0.398195	0.246399	0.534433	-0.338906	0.18557	0.450938	-0.53191	0.0871297	0.245405	-0.0222747	0.94354	1	-1.36587	0.0318911	0.227052
P08107	Heat shock 70 kDa protein 1A/1B	HSPA1A	-0.483494	2.48709e-05	0.000118744	-0.187535	0.349881	0.563697	-0.3455	0.128509	0.384057	-0.77821	0.00042658	0.00491194	-0.545114	0.0246572	0.0915003	-0.683007	0.141925	0.500572
P50454	Serpin H1	SERPINH1	0.330032	0.000170094	0.000679509	0.216052	0.0637473	0.232375	0.326012	0.0214868	0.132474	0.154041	0.196137	0.409222	0.549797	0.0181798	0.0729987	0.651945	0.0685089	0.34608
P30044	Peroxiredoxin-5, mitochondrial	PRDX5	-0.601506	6.37659e-06	3.37356e-05	-0.485571	0.0426055	0.185223	-0.702094	0.0185139	0.120803	-1.03329	0.0016113	0.0145017	-0.251188	0.200701	0.370276	-0.426956	0.344347	0.599752
Q08426	Peroxisomal bifunctional enzyme	EHHADH	-0.424278	0.000189135	0.000747942	-0.48502	0.0353422	0.165884	-0.351814	0.221191	0.481089	-0.553506	0.00646577	0.0392457	-0.335929	0.0955366	0.22464	-0.190907	0.635827	0.85725
P31949	Protein S100-A11	S100A11	0.649101	5.34246e-07	3.63752e-06	0.374221	0.171118	0.426705	0.537635	0.0675317	0.271166	0.467334	0.0290552	0.112625	1.06139	1.90985e-05	0.000598165	0.756747	0.0111606	0.135697
O95831	Apoptosis-inducing factor 1, mitochondrial	AIFM1	-1.04998	1.45044e-12	2.36603e-11	-0.943842	0.00994572	0.0707954	-1.24813	0.000175539	0.00509063	-1.0125	0.000352056	0.00430719	-0.997224	6.25457e-05	0.00119447	-1.71187	0.0045687	0.103168
P00450	Ceruloplasmin	CP	0.445182	5.91234e-06	3.1708e-05	0.447567	0.0571774	0.220541	0.946245	0.000698461	0.0115949	0.269445	0.099801	0.268537	0.200131	0.0579392	0.162023	0.396887	0.374201	0.619809
P07737	Profilin-1	PFN1	0.404867	0.00388759	0.011069	-0.191536	0.438908	0.655948	-0.089271	0.643615	0.826149	0.539062	0.0653006	0.196655	1.06654	0.000349395	0.0041451	0.107903	0.636286	0.85725
P08133	Annexin A6	ANXA6	-0.287047	0.0267637	0.0592396	-0.259264	0.372148	0.574665	-0.433862	0.140536	0.399854	-0.593882	0.00931545	0.051007	0.0555511	0.81451	0.921621	0.311879	0.529145	0.757494
P84243	Histone H3.3	H3F3A	-0.322775	0.00729881	0.0197068	-0.0543144	0.791303	0.97608	-0.290612	0.292724	0.549834	-0.606155	0.00467477	0.0308382	-0.294164	0.232846	0.412904	-0.149084	0.542435	0.770828
P40925	Malate dehydrogenase, cytoplasmic	MDH1	-0.757762	1.0861e-09	1.21488e-08	-0.350842	0.0186838	0.108123	-0.922106	0.000445277	0.00983039	-0.998973	7.45824e-05	0.00111779	-0.702582	0.00794221	0.0411838	-0.77653	0.170098	0.518669
P60660	Myosin light polypeptide 6	MYL6	-0.293187	0.0645986	0.124891	-0.254451	0.489824	0.708933	-0.357478	0.246491	0.513305	-0.729622	0.0325252	0.122708	0.0834467	0.762472	0.881855	-0.472824	0.495958	0.735804
P20711	Aromatic-L-amino-acid decarboxylase	DDC	-0.466503	4.85472e-06	2.65821e-05	-0.988037	0.00243596	0.0257751	-0.324606	0.161843	0.426618	-0.372838	0.00906107	0.0499635	-0.310305	0.0186444	0.0744827	-0.316431	0.214424	0.555771
P62258	14-3-3 protein epsilon	YWHAE	-0.0935142	0.41768	0.525793	-0.0828207	0.690397	0.886198	-0.510876	0.0385985	0.187718	-0.131264	0.661967	0.820052	0.251032	0.117389	0.256749	0.00827396	0.985933	1
P06703	Protein S100-A6	S100A6	-0.154866	0.208592	0.318378	-0.272766	0.228676	0.51286	-0.284817	0.274575	0.541543	0.00226745	0.992686	1	-0.104729	0.671816	0.813282	-0.446121	0.189548	0.523652
P08603	Complement factor H	CFH	0.0257705	0.461261	0.565626	-0.00927879	0.342846	0.560435	0.0965557	0.248652	0.51643	0.0956474	0.322767	0.527282	-0.0622018	0.221339	0.399329	0.213446	0.419323	0.664636
Q68CK6	Acyl-coenzyme A synthetase ACSM2B, mitochondrial	ACSM2B	-1.3601	3.36578e-15	7.75119e-14	-1.46756	2.16478e-05	0.000651933	-1.32276	0.000415469	0.00983039	-1.45089	7.21527e-06	0.000188319	-1.24523	0.000286118	0.00358569	-1.60398	0.0151067	0.154595
Q9BVA1	Tubulin beta-2B chain	TUBB2B	-0.0829934	0.123755	0.211111	0.119321	0.324679	0.558105	-0.10512	0.150254	0.417195	-0.0849256	0.41384	0.589157	-0.196695	0.0976597	0.226793	0.0251008	0.93571	1
P23141	Liver carboxylesterase 1	CES1	0.0395081	0.340099	0.453658	0	1	1	0	1	1	0.165001	0.322552	0.527282	-0.00562863	0.451013	0.610974	0.615468	0.330545	0.59969
P04264	Keratin, type II cytoskeletal 1	KRT1	0.070062	0.493915	0.594337	0.320921	0.196877	0.466511	-0.253585	0.334714	0.549834	0.0254314	0.908515	1	0.191046	0.0805371	0.20408	0.0015538	0.987932	1
P50053	Ketohexokinase	KHK	-0.73953	8.44923e-09	7.78323e-08	-0.319244	0.161079	0.418395	-0.42858	0.0910251	0.309881	-0.874553	0.000190596	0.00248728	-1.14447	2.09467e-05	0.000630817	-1.25391	0.00960943	0.132003
P13796	Plastin-2	LCP1	0.183862	0.0288872	0.0631798	0.193236	0.366352	0.570286	0.0742847	0.186019	0.450938	0.323514	0.0193084	0.0849353	0.149228	0.466487	0.622247	0.448936	0.093905	0.403998
P49419	Alpha-aminoadipic semialdehyde dehydrogenase	ALDH7A1	-0.473791	2.24595e-05	0.000107888	-0.595649	0.00468309	0.0412007	-0.244134	0.269532	0.537007	-0.487999	0.0426376	0.148379	-0.559298	0.0106889	0.0510991	-0.880258	0.0383563	0.244945
P14174	Macrophage migration inhibitory factor	MIF	0.488991	0.0012111	0.00410515	0.176625	0.41835	0.633594	0.618206	0.115742	0.363961	0.130744	0.635363	0.801655	0.883188	0.00157542	0.0116373	0.192786	0.726517	0.927953
P12277	Creatine kinase B-type	CKB	-0.331886	0.00359808	0.0104253	-0.318113	0.316795	0.558105	-0.420517	0.0382117	0.187718	-0.605294	0.00757273	0.0435989	-0.051885	0.786721	0.904555	-0.397707	0.29364	0.59969
Q01082	Spectrin beta chain, non-erythrocytic 1	SPTBN1	-0.306382	0.000248502	0.000949158	-0.284584	0.112244	0.336731	-0.262599	0.205457	0.468052	-0.307363	0.0245578	0.101739	-0.35352	0.0232382	0.0872082	-0.715307	0.0297869	0.222125
P69891	Hemoglobin subunit gamma-1	HBG1	0.16203	0.0212883	0.048597	0.200325	0.249196	0.539007	-0.00541273	0.934522	1	0.390445	0.023875	0.0994369	0.0813034	0.534263	0.689173	0.489017	0.236431	0.587699
P30042	ES1 protein homolog, mitochondrial	C21orf33	-0.499772	4.23407e-07	2.93387e-06	-0.661518	0.00288506	0.0297237	-0.415615	0.0164975	0.112326	-0.438089	0.0143955	0.0700106	-0.508574	0.0166313	0.0678245	-0.500262	0.0374045	0.244945
P21399	Cytoplasmic aconitate hydratase	ACO1	-0.634918	3.09116e-07	2.20034e-06	-0.801163	0.00976574	0.0701521	-0.230715	0.2829	0.549654	-0.98508	0.000216762	0.00278237	-0.55432	0.00965486	0.0475242	-1.10719	0.038478	0.244945
P20674	Cytochrome c oxidase subunit 5A, mitochondrial	COX5A	-1.03881	3.09386e-12	4.74998e-11	-0.861724	0.00129365	0.0157504	-0.946565	0.00519054	0.0495634	-1.214	3.86028e-05	0.00070293	-1.08404	0.00016597	0.00236281	-1.28673	0.00813185	0.122447
Q16718	NADH dehydrogenase [ubiquinone] 1 alpha subcomplex subunit 5	NDUFA5	-0.558026	7.35941e-10	8.47414e-09	-0.603805	0.00410406	0.037366	-0.506375	0.0100912	0.0806264	-0.504561	0.00268777	0.0202358	-0.61101	0.000288504	0.00358569	-0.644607	0.0410579	0.257187
P54819	Adenylate kinase 2, mitochondrial	AK2	-0.868721	2.31152e-11	3.12055e-10	-0.527346	0.0365686	0.167446	-0.798956	0.00694275	0.060402	-1.01099	5.06506e-05	0.000871271	-1.03068	2.37333e-05	0.0006408	-1.13858	0.0105444	0.133708
P61626	Lysozyme C	LYZ	-0.878423	1.41968e-09	1.52275e-08	-1.11019	0.00147662	0.0162844	-1.04702	0.00132779	0.0183789	-0.752557	0.017349	0.0799288	-0.698852	0.00104301	0.00841933	-0.285336	0.503621	0.737075
Q16836	Hydroxyacyl-coenzyme A dehydrogenase, mitochondrial	HADH	-0.810176	3.14025e-09	3.07352e-08	-0.892645	0.00307394	0.0305362	-0.781869	0.00789952	0.0672318	-0.791318	0.00281564	0.0209966	-0.79326	0.00208054	0.0144165	-1.02588	0.0135313	0.147153
Q05707	Collagen alpha-1(XIV) chain	COL14A1	-0.216518	0.0202574	0.0466516	0.0805888	0.375727	0.577984	0.0551443	0.785264	0.951798	-0.367776	0.0175578	0.0799288	-0.49758	0.0201605	0.0783594	-0.714829	0.117746	0.45641
P14854	Cytochrome c oxidase subunit 6B1	COX6B1	-0.779047	1.89382e-12	3.02624e-11	-0.457926	0.012154	0.0767463	-0.735459	0.00273262	0.0303866	-0.849493	5.31962e-05	0.000886227	-0.96564	1.74321e-05	0.000575746	-0.905969	0.017792	0.165847
P30039	Phenazine biosynthesis-like domain-containing protein	PBLD	-0.412658	6.04713e-07	4.01263e-06	-0.483988	0.00907216	0.0663879	-0.423151	0.0137685	0.100438	-0.400311	0.0174334	0.0799288	-0.36792	0.0158226	0.0658995	-0.446785	0.0895793	0.391847
Q16853	Membrane primary amine oxidase	AOC3	-0.0186594	0.52108	0.619128	0	1	1	-0.0255837	0.327262	0.549834	-0.0029698	0.522064	0.702472	-0.0382057	0.680115	0.8182	-0.00110415	0.995518	1
Q99541	Perilipin-2	PLIN2	0.248067	0.000514966	0.00184962	0.145691	0.268688	0.556568	0.192844	0.161171	0.426618	0.0230645	0.156578	0.366058	0.539219	0.0030929	0.0195302	0.324238	0.330658	0.59969
P00325	Alcohol dehydrogenase 1B	ADH1B	-0.333249	0.00203058	0.00635979	-0.173841	0.328864	0.558105	-0.0578698	0.828129	0.989962	-0.496702	0.0152708	0.0738089	-0.517287	0.0100252	0.0487559	-0.479066	0.38375	0.62993
P16444	Dipeptidase 1	DPEP1	-0.958222	1.05195e-11	1.47086e-10	-1.20282	9.25941e-05	0.00195949	-0.624483	0.0537626	0.229921	-0.98332	3.06641e-05	0.000585609	-1.03474	0.000109207	0.00169006	-1.41184	0.0035133	0.0948591
O60218	Aldo-keto reductase family 1 member B10	AKR1B10	0.147325	0.0849508	0.155776	0	1	1	0.0102526	0.348889	0.551642	-0.00067685	0.94974	1	0.468634	0.0871785	0.214465	0.428549	0.33811	0.59969
O94760	N(G),N(G)-dimethylarginine dimethylaminohydrolase 1	DDAH1	-0.30031	0.0110844	0.028363	-0.524667	0.0180926	0.10572	0.128409	0.558534	0.750141	-0.713524	0.00248155	0.0190496	-0.149649	0.533631	0.689173	-0.229076	0.498925	0.737075
P09327	Villin-1	VIL1	-0.097761	0.00935971	0.0243477	-0.0114563	0.816125	0.99382	-0.0611347	0.216075	0.477928	-0.212788	0.0512408	0.170007	-0.0894587	0.190027	0.356095	-0.258436	0.191371	0.523928
P62328	Thymosin beta-4	TMSB4X	0.253601	0.0217787	0.0495719	0.262663	0.279589	0.558105	-0.223539	0.234941	0.494822	0.455815	0.0517434	0.17095	0.45138	0.0335501	0.108553	0.338608	0.266743	0.59969
Q15847	Adipose most abundant gene transcript 2 protein	APM2	0.203809	0.00199251	0.00629088	0.265141	0.0588068	0.224465	0.140575	0.24519	0.511956	0.164192	0.228406	0.447949	0.244348	0.0657059	0.17381	-0.0656383	0.334279	0.59969
P19338	Nucleolin	NCL	0.0751768	0.200425	0.307711	0.205255	0.390966	0.599074	0.133948	0.219788	0.481089	-0.00556563	0.926988	1	0.0101317	0.859542	0.951939	0.136106	0.688788	0.902389
P06748	Nucleophosmin	NPM1	0.296894	0.0076147	0.0203492	0.086776	0.61555	0.821786	0.440742	0.0419888	0.19687	0.20119	0.469606	0.650561	0.400925	0.0489489	0.142128	0.315463	0.407131	0.650579
P67809	Nuclease-sensitive element-binding protein 1	YBX1	0.021739	0.629447	0.713252	-0.01428	0.575568	0.785139	0.0959414	0.447301	0.642636	0.0641332	0.522144	0.702472	-0.0460305	0.53309	0.689173	0.303273	0.27621	0.59969
P20774	Mimecan	OGN	0.137373	0.191154	0.296389	0.10098	0.32738	0.558105	0.155638	0.148239	0.413064	0.0669943	0.771657	0.921048	0.203963	0.4488	0.609687	0.117416	0.828082	0.988732
P05026	Sodium/potassium-transporting ATPase subunit beta-1	ATP1B1	-0.719074	2.11e-09	2.15028e-08	-0.752133	0.00109667	0.0143115	-0.732705	0.00600848	0.0553487	-0.940843	0.000157333	0.00216125	-0.507853	0.0207712	0.0794354	-0.936233	0.0488789	0.28776
P06727	Apolipoprotein A-IV	APOA4	-0.264077	0.00720249	0.019514	-0.372766	0.139143	0.396177	-0.441769	0.134718	0.391181	-0.207222	0.207848	0.426508	-0.102246	0.235124	0.415579	-0.202386	0.512285	0.743969
P30043	Flavin reductase (NADPH)	BLVRB	0.207239	0.0186592	0.0438743	0.519547	0.0219134	0.118401	0.224221	0.190258	0.45697	0.163196	0.377812	0.561883	0.025549	0.858097	0.951685	0.102491	0.745286	0.93519
Q99715	Collagen alpha-1(XII) chain	COL12A1	-0.00189536	0.971704	1	0	1	1	-0.13365	0.323048	0.549834	0.165731	0.322551	0.527282	-0.0371756	0.251009	0.431957	0.154314	0.455493	0.695226
P21796	Voltage-dependent anion-selective channel protein 1	VDAC1	-0.0654718	0.594214	0.683216	-0.587013	0.00554541	0.0477149	0.142366	0.33917	0.549834	-0.285029	0.162116	0.369002	0.292995	0.342819	0.508385	0.10007	0.766125	0.949382
P80404	4-aminobutyrate aminotransferase, mitochondrial	ABAT	-0.55254	2.61613e-07	1.87929e-06	-0.572933	0.0118554	0.0767463	-0.513479	0.0271438	0.155136	-0.634235	0.00680403	0.0406684	-0.50327	0.0067843	0.0374092	-1.14368	0.0156284	0.155312
P13489	Ribonuclease inhibitor	RNH1	-0.0714809	0.314176	0.437722	0.023438	0.871342	1	-0.281488	0.0714144	0.279588	-0.225442	0.214993	0.437245	0.152354	0.0792208	0.202052	0.39566	0.229116	0.576446
Q13228	Selenium-binding protein 1	SELENBP1	-0.285669	2.6657e-05	0.000124985	-0.456026	0.0205611	0.114995	-0.151515	0.207338	0.468052	-0.218795	0.0267642	0.105309	-0.331491	0.012944	0.0589253	-0.345766	0.120455	0.462333
Q04828	Aldo-keto reductase family 1 member C1	AKR1C1	-0.0192591	0.698135	0.778689	-0.0995581	0.26397	0.552644	-0.000243288	0.992841	1	-0.0417978	0.15942	0.366058	0.0368207	0.803515	0.911815	0.407194	0.339288	0.59969
P01861	Ig gamma-4 chain C region	IGHG4	0.27547	0.0126106	0.0318518	0.399802	0.196305	0.466511	0.279805	0.124175	0.375743	0.292822	0.148274	0.360554	0.176825	0.402137	0.559278	0.108867	0.777282	0.952444
P00167	Cytochrome b5	CYB5A	-0.699511	1.77278e-06	1.10166e-05	-0.949959	0.00314906	0.0308214	-0.682374	0.0328703	0.173902	-0.628771	0.0398983	0.141662	-0.606074	0.0174059	0.0702517	-0.61432	0.315358	0.59969
B9A064	Immunoglobulin lambda-like polypeptide 5	IGLL5	0.125425	0.274713	0.394679	0.314475	0.262469	0.552476	-0.147461	0.526744	0.718537	0.343582	0.18224	0.392016	0.0355226	0.841252	0.942347	0.109271	0.742096	0.932682
Q6NVY1	3-hydroxyisobutyryl-CoA hydrolase, mitochondrial	HIBCH	-0.725852	3.38341e-10	4.2051e-09	-1.022	0.000728733	0.0105666	-0.76149	0.0054947	0.0518355	-0.713886	0.000335427	0.00416887	-0.514469	0.00446609	0.0260966	-0.821939	0.0606898	0.323266
P10599	Thioredoxin	TXN	-0.54166	0.00206257	0.00643424	-0.474272	0.176854	0.439608	-0.977604	0.0251592	0.150379	-0.51324	0.0958653	0.261151	-0.273335	0.393064	0.549587	-0.153919	0.825189	0.988732
P68431	Histone H3.1	HIST1H3A	0.131734	0.0632569	0.122599	0.244476	0.0921192	0.292905	0.0304377	0.163054	0.426618	0.00375122	0.98566	1	0.239308	0.0574264	0.161164	0.540673	0.156997	0.518669
Q71DI3	Histone H3.2	HIST2H3A	0.109502	0.0188879	0.0442792	0.0280126	0.32664	0.558105	0.125561	0.160042	0.426618	0.114288	0.286189	0.513958	0.146563	0.157378	0.315158	0.416798	0.175176	0.518669
Q15084	Protein disulfide-isomerase A6	PDIA6	0.119421	0.128951	0.216208	0.0702371	0.622031	0.821786	-0.139384	0.292135	0.549834	0.0424467	0.764429	0.916612	0.412833	0.0203154	0.0783594	0.992107	0.0527406	0.293813
Q13011	Delta(3,5)-Delta(2,4)-dienoyl-CoA isomerase, mitochondrial	ECH1	-0.573193	3.78927e-06	2.11928e-05	-0.570573	0.0438902	0.187793	-0.568471	0.0766646	0.286724	-0.461775	0.0168464	0.0789862	-0.668529	0.00194672	0.0138422	-0.782461	0.043225	0.264416
P07437	Tubulin beta chain	TUBB	0.389884	0.00142505	0.00470809	0.640818	0.00642929	0.0535546	-0.0293941	0.913088	1	0.442776	0.0715026	0.211193	0.505613	0.0258825	0.0938239	0.0491393	0.929529	1
P19971	Thymidine phosphorylase	TYMP	0.534073	2.81138e-06	1.64277e-05	0.560088	0.0559564	0.2169	0.438568	0.0465866	0.207257	0.359102	0.0717464	0.211193	0.731849	0.000811725	0.00730552	0.863419	0.0311625	0.227052
P00387	NADH-cytochrome b5 reductase 3	CYB5R3	0.128668	0.0724302	0.136988	-0.0582174	0.511344	0.729034	0.0524223	0.517036	0.714002	0.276326	0.119605	0.30806	0.190251	0.242611	0.423084	0.0117139	0.971938	1
P35232	Prohibitin	PHB	-0.120316	0.0828051	0.152556	-0.0410554	0.751538	0.941527	-0.0976021	0.266906	0.535408	-0.00656349	0.960799	1	-0.281488	0.0904781	0.217983	-0.474894	0.158898	0.518669
P09110	3-ketoacyl-CoA thiolase, peroxisomal	ACAA1	-0.511937	4.98208e-08	3.94037e-07	-0.605223	0.00104615	0.0141176	-0.484694	0.0348076	0.179475	-0.549939	0.00533531	0.0336899	-0.441204	0.00430427	0.0253402	-0.55859	0.226511	0.576446
P34931	Heat shock 70 kDa protein 1-like	HSPA1L	-0.583558	9.62869e-06	4.96004e-05	-0.916489	0.00842027	0.0640104	-0.520111	0.0266275	0.15444	-0.747178	0.0030665	0.0220281	-0.282522	0.241344	0.421814	-0.679968	0.104017	0.421996
P31040	Succinate dehydrogenase [ubiquinone] flavoprotein subunit, mitochondrial	SDHA	-0.699955	3.44038e-10	4.20909e-09	-0.630356	0.00234597	0.0251629	-0.779182	0.00133793	0.0183789	-0.77082	0.00229029	0.0177554	-0.627281	0.00152501	0.0114816	-0.915	0.00810819	0.122447
P51858	Hepatoma-derived growth factor	HDGF	0.138721	0.0687927	0.132672	0.0420115	0.782328	0.971694	0.170602	0.163552	0.426618	-0.00794404	0.955983	1	0.295892	0.0848042	0.210132	-0.036842	0.750687	0.938958
P61604	10 kDa heat shock protein, mitochondrial	HSPE1	-1.56826	2.25886e-13	4.31387e-12	-1.96751	3.6328e-05	0.00094816	-1.6291	0.00144434	0.019454	-1.45001	8.18694e-06	0.000201539	-1.35594	0.00092448	0.00798354	-1.08434	0.074426	0.367456
O75874	Isocitrate dehydrogenase [NADP] cytoplasmic	IDH1	-0.340249	0.000530587	0.00189703	-0.468457	0.03538	0.165884	-0.466413	0.0822235	0.288704	-0.239955	0.157268	0.366058	-0.240378	0.0986267	0.227131	0.0763071	0.830888	0.988732
Q02539	Histone H1.1	HIST1H1A	-0.194157	0.1892	0.29452	-0.227664	0.450906	0.664896	-0.35583	0.319444	0.549834	-0.0922045	0.766799	0.918048	-0.130232	0.591311	0.742918	-0.0146213	0.969967	1
Q9BSE5	Agmatinase, mitochondrial	AGMAT	-1.15283	9.52359e-16	2.86806e-14	-1.20818	0.000142062	0.00264843	-0.886514	0.00021073	0.00575191	-1.28908	3.17575e-06	9.20969e-05	-1.21145	7.15117e-05	0.00130218	-1.5646	0.00514529	0.105261
Q96BW5	Phosphotriesterase-related protein	PTER	0.0623327	0.214269	0.325141	0	1	1	0	1	1	0	1	1	0.201383	0.214765	0.389261	0.200744	0.330908	0.59969
P07858	Cathepsin B	CTSB	-0.683579	1.47648e-07	1.09064e-06	-0.939689	0.000658893	0.010116	-0.478257	0.029794	0.165452	-0.792713	0.00626772	0.0383408	-0.585915	0.0208987	0.0794354	-0.453661	0.295228	0.59969
Q02218	2-oxoglutarate dehydrogenase, mitochondrial	OGDH	-0.586063	8.09842e-08	6.21673e-07	-0.756177	0.00358683	0.033189	-0.763368	0.00275536	0.0303866	-0.366517	0.0492815	0.164903	-0.515772	0.00751784	0.040044	-0.796479	0.0543179	0.297419
P54868	Hydroxymethylglutaryl-CoA synthase, mitochondrial	HMGCS2	0	1	1	0	1	1	0	1	1	0	1	1	0	1	1	0.427916	0.330591	0.59969
P53396	ATP-citrate synthase	ACLY	0.256068	0.000197466	0.00077308	0.179466	0.136513	0.390107	0.127374	0.137798	0.395222	0.170035	0.0638135	0.195066	0.474638	0.00935528	0.0467731	0.400356	0.170857	0.518669
Q99714	3-hydroxyacyl-CoA dehydrogenase type-2	HSD17B10	-0.202997	0.00122433	0.00413213	-0.185591	0.0462535	0.191621	-0.196393	0.271659	0.53824	-0.345559	0.0233694	0.0989094	-0.104312	0.116796	0.256449	0.144725	0.531601	0.758185
P29401	Transketolase	TKT	-0.285431	0.00186323	0.00590651	-0.307303	0.0449401	0.189183	-0.162282	0.167882	0.426791	-0.523784	0.032682	0.122708	-0.173343	0.33227	0.501286	-0.727465	0.0861822	0.38406
P48047	ATP synthase subunit O, mitochondrial	ATP5O	-1.27207	2.87789e-18	1.32552e-16	-1.24291	0.000135315	0.00258419	-1.13196	0.000223309	0.00582837	-1.47225	9.12225e-07	3.81862e-05	-1.23724	2.45739e-06	0.000240517	-1.44988	0.000968623	0.047402
P19440	Gamma-glutamyltranspeptidase 1	GGT1	-0.31319	9.15971e-05	0.000385594	-0.542339	0.0121338	0.0767463	-0.321515	0.139015	0.397259	-0.130015	0.0691811	0.205965	-0.304907	0.0191199	0.0759944	-0.388878	0.190601	0.523652
P36269	Gamma-glutamyltransferase 5	GGT5	-0.19986	0.00911756	0.0238764	0.0043939	0.97864	1	-0.0159061	0.89002	1	-0.249846	0.0355639	0.128325	-0.43454	0.0159293	0.0659928	-0.708048	0.0130515	0.14681
P05109	Protein S100-A8	S100A8	0.230672	0.0183031	0.043297	-0.0677211	0.335217	0.558105	0.055042	0.567029	0.755074	0.568972	0.0275325	0.10779	0.287633	0.190099	0.356095	1.57438	0.0156701	0.155312
O75891	Cytosolic 10-formyltetrahydrofolate dehydrogenase	ALDH1L1	-0.0718418	0.126142	0.214716	-0.0674704	0.673683	0.870452	-0.0798298	0.209033	0.468976	-0.0919538	0.387458	0.56341	-0.0523112	0.358633	0.524877	0.296011	0.508157	0.739567
P46940	Ras GTPase-activating-like protein IQGAP1	IQGAP1	0.025947	0.644712	0.725301	0.0933195	0.332672	0.558105	0.00993899	0.782746	0.950217	-0.0125182	0.908355	1	0.0252775	0.863265	0.954712	-0.190638	0.564901	0.788444
P36871	Phosphoglucomutase-1	PGM1	0.0402391	0.376681	0.486701	-0.0432993	0.7488	0.940361	0.040402	0.571787	0.757424	0.0857736	0.289775	0.51644	0.0579571	0.494826	0.649859	0.499736	0.159641	0.518669
P08195	4F2 cell-surface antigen heavy chain	SLC3A2	-0.330695	0.000185548	0.000737481	-0.434641	0.0379291	0.171668	-0.423165	0.0427321	0.199162	-0.117054	0.384153	0.56341	-0.364154	0.0275929	0.0977613	-0.27004	0.171113	0.518669
P80511	Protein S100-A12	S100A12	0.0914364	0.0315456	0.067487	0.0511625	0.325188	0.558105	0	1	1	0.199163	0.146099	0.357485	0.101095	0.182557	0.347289	0.13964	0.178938	0.518669
P02765	Alpha-2-HS-glycoprotein	AHSG	0.0732196	0.319679	0.43864	0.0817372	0.448526	0.662634	0.183924	0.426554	0.623119	0.12411	0.403125	0.577051	-0.0586107	0.488202	0.644724	0.026968	0.669939	0.88459
O14880	Microsomal glutathione S-transferase 3	MGST3	-0.343262	3.3256e-05	0.000149652	-0.454331	0.0190851	0.108287	-0.465911	0.0361793	0.183569	-0.22421	0.0783293	0.226317	-0.272453	0.0394739	0.120734	-0.335013	0.123842	0.464538
P01008	Antithrombin-III	SERPINC1	-0.146262	0.0502264	0.0998154	0.000602029	0.98123	1	0.142075	0.376756	0.571306	-0.0986941	0.387839	0.56341	-0.502507	0.00469382	0.0272242	-0.843653	0.00936118	0.130889
P54652	Heat shock-related 70 kDa protein 2	HSPA2	-0.301919	0.00148136	0.00483295	-0.325536	0.0153362	0.0937483	-0.264592	0.121842	0.371216	-0.533163	0.005125	0.0328924	-0.128415	0.553117	0.711151	-0.263318	0.476729	0.717845
P02730	Band 3 anion transport protein	SLC4A1	0.211642	0.00588232	0.0162178	0.261453	0.103762	0.31861	0.117284	0.140945	0.399854	0.418613	0.0864481	0.245249	0.0844867	0.375775	0.535941	-0.0561373	0.33565	0.59969
O95954	Formimidoyltransferase-cyclodeaminase	FTCD	-0.251696	0.000419264	0.00153404	-0.350937	0.0582938	0.223745	-0.137991	0.317306	0.549834	-0.26288	0.07265	0.213052	-0.265241	0.0297718	0.101796	-0.396967	0.439236	0.6831
P02753	Retinol-binding protein 4	RBP4	-0.878572	2.4084e-11	3.19623e-10	-0.853939	0.0014208	0.016123	-0.946072	0.000120221	0.00392221	-0.974648	0.00221315	0.0176731	-0.765156	0.000975421	0.00798617	-1.34611	0.00436309	0.103168
P31150	Rab GDP dissociation inhibitor alpha	GDI1	-0.142427	0.196159	0.302686	-0.121385	0.602194	0.810197	-0.0664774	0.74202	0.917854	-0.349998	0.122085	0.313419	-0.0469537	0.833077	0.937212	-0.018143	0.956973	1
Q6PJG2	ELM2 and SANT domain-containing protein 1	ELMSAN1	0.170128	0.206566	0.3159	-0.0711715	0.809864	0.989272	0.0514002	0.847927	1	0.811044	0.00294159	0.0217289	-0.0984345	0.6834	0.8182	0.0632898	0.912115	1
P07602	Proactivator polypeptide	PSAP	-0.350482	0.0021847	0.00678818	-0.792795	0.00360127	0.033189	-0.32468	0.268108	0.535531	-0.392923	0.0214819	0.0914148	-0.0468442	0.8028	0.911815	0.532809	0.0752156	0.368086
Q6IB77	Glycine N-acyltransferase	GLYAT	-0.497103	1.16629e-06	7.54712e-06	-0.631066	0.00673631	0.0544201	-0.335068	0.117399	0.364356	-0.469988	0.01895	0.0838299	-0.556053	0.00333255	0.0208751	-1.09868	0.0334547	0.229781
Q9UBQ7	Glyoxylate reductase/hydroxypyruvate reductase	GRHPR	-0.499242	3.28692e-06	1.86497e-05	-0.37289	0.0920334	0.292905	-0.350964	0.106593	0.349941	-0.683443	0.00368176	0.0257394	-0.547139	0.0051532	0.0294522	-0.72082	0.245713	0.599356
P05141	ADP/ATP translocase 2	SLC25A5	-1.6618	1.07791e-17	4.68891e-16	-1.90375	5.90253e-06	0.000225743	-1.62332	1.98384e-05	0.00137003	-1.62165	2.64422e-05	0.000517606	-1.56563	4.13606e-05	0.000874028	-2.21272	0.00110516	0.0509022
P0DJI8	Serum amyloid A-1 protein	SAA1	-0.104435	0.100177	0.176664	0	1	1	-0.0140212	0.33715	0.549834	0.0647647	0.600089	0.774564	-0.378929	0.0311039	0.104506	-0.256042	0.33517	0.59969
Q16698	2,4-dienoyl-CoA reductase, mitochondrial	DECR1	-0.483347	2.84648e-06	1.65096e-05	-0.730071	0.00881145	0.0657331	-0.526866	0.0471308	0.207322	-0.296898	0.0165964	0.0782831	-0.439145	0.0101283	0.0489534	-0.869056	0.0499071	0.289461
O00299	Chloride intracellular channel protein 1	CLIC1	0.0898175	0.2859	0.407017	-0.122323	0.354538	0.566158	0.107836	0.241301	0.505184	0.12658	0.456866	0.637657	0.184971	0.378786	0.5373	0.572128	0.268181	0.59969
P50053-2	Isoform C of Ketohexokinase	KHK	-0.446107	3.34662e-06	1.88518e-05	-0.627233	0.00900339	0.0663879	-0.323179	0.0527328	0.227655	-0.310942	0.044285	0.152119	-0.53141	0.00924446	0.0466994	-0.687846	0.112708	0.441251
P63241	Eukaryotic translation initiation factor 5A-1	EIF5A	0.0092643	0.845347	0.901781	-0.0190045	0.329053	0.558105	-0.137001	0.119004	0.364933	-0.0913295	0.314098	0.527282	0.221508	0.0495894	0.142752	-0.0199249	0.599248	0.823177
P07996	Thrombospondin-1	THBS1	0.00875527	0.839848	0.897137	0.00833301	0.347025	0.563697	-0.123179	0.323076	0.549834	0.197607	0.0576609	0.182222	-0.0420147	0.449284	0.609687	0	1	1
Q12805	EGF-containing fibulin-like extracellular matrix protein 1	EFEMP1	0.134296	0.00627613	0.0171826	-0.00419249	0.954213	1	0.0327768	0.432305	0.629172	0.247777	0.0351916	0.127569	0.211281	0.0627886	0.169508	0.452379	0.201993	0.535449
P42704	Leucine-rich PPR motif-containing protein, mitochondrial	LRPPRC	-0.199381	0.00279665	0.00845472	-0.122478	0.14223	0.402044	-0.151927	0.453256	0.646447	-0.246874	0.0339251	0.125299	-0.247807	0.0227215	0.0859466	-0.440766	0.0471562	0.281857
Q9Y2S2	Lambda-crystallin homolog	CRYL1	-0.428216	2.35891e-06	1.44299e-05	-0.522061	0.023854	0.126201	-0.307523	0.147777	0.413064	-0.718916	0.000564978	0.00623067	-0.224902	0.0146189	0.0625284	-0.0558278	0.73291	0.927953
P05556	Integrin beta-1	ITGB1	0.0441104	0.36666	0.477695	0.0946174	0.432396	0.651089	0.0126393	0.897177	1	-0.0173387	0.485081	0.669873	0.0849271	0.462706	0.620023	-0.183992	0.330986	0.59969
P13611	Versican core protein	VCAN	0.15132	0.0133656	0.0332231	0.234336	0.243557	0.531213	0.0596093	0.380262	0.574798	0.149444	0.228837	0.447949	0.169102	0.0967556	0.226148	0.213869	0.410755	0.655033
Q9Y696	Chloride intracellular channel protein 4	CLIC4	-0.556177	2.64827e-06	1.57407e-05	-0.742972	0.00602821	0.0513053	-0.614209	0.0128612	0.0956926	-0.410956	0.0647002	0.196358	-0.506696	0.0249868	0.0919021	-0.801778	0.183391	0.522164
P04732	Metallothionein-1E	MT1E	-1.31458	8.53007e-16	2.67162e-14	-1.41541	1.13407e-05	0.000386077	-1.59949	1.22797e-06	0.000480749	-1.36363	4.37455e-05	0.000778471	-0.989866	0.00170331	0.012349	-1.20815	0.0281474	0.217614
P21549	Serine--pyruvate aminotransferase	AGXT	0	1	1	0	1	1	0	1	1	0	1	1	0	1	1	0.389379	0.33061	0.59969
Q00796	Sorbitol dehydrogenase	SORD	-0.825289	2.07972e-10	2.62649e-09	-1.15544	6.05442e-06	0.000225743	-0.642998	0.0310266	0.169887	-0.694027	0.00553414	0.0346658	-0.855662	0.000333469	0.00407979	-1.13473	0.0194641	0.171575
P04217	Alpha-1B-glycoprotein	A1BG	0.111281	0.233471	0.345265	0.203164	0.0484614	0.196976	0.505495	0.031714	0.170083	0.168194	0.328183	0.528188	-0.298005	0.0933136	0.220477	-0.0824428	0.815312	0.986618
Q13509	Tubulin beta-3 chain	TUBB3	0.0224268	0.800848	0.86851	-0.126495	0.569624	0.781113	0.00208724	0.991456	1	-0.112371	0.497513	0.678663	0.24432	0.104274	0.234738	-0.0507776	0.905602	1
P23381	Tryptophan--tRNA ligase, cytoplasmic	WARS	0.105798	0.0576345	0.11298	-0.0186369	0.894337	1	0.0159994	0.395309	0.592964	-0.0212441	0.644936	0.809569	0.358847	0.0143704	0.0625284	0.229486	0.393279	0.637551
P11498	Pyruvate carboxylase, mitochondrial	PC	-0.330215	2.58032e-05	0.00012171	-0.407817	0.0152884	0.0937483	-0.136878	0.297696	0.549834	-0.486634	0.0111988	0.0588499	-0.301859	0.0291438	0.100972	-0.365601	0.317877	0.59969
P49411	Elongation factor Tu, mitochondrial	TUFM	-0.948416	5.57657e-13	9.53383e-12	-1.14666	8.20606e-05	0.00178482	-0.754336	0.00629602	0.0560203	-1.20799	9.53483e-06	0.000226235	-0.758429	0.000945206	0.00798354	-0.980859	0.0568407	0.30694
P01871	Ig mu chain C region	IGHM	0.0524706	0.482608	0.584445	0.139127	0.122331	0.358745	-0.143334	0.512915	0.709563	0.0211254	0.140687	0.34641	0.171747	0.298663	0.486181	0.106544	0.470735	0.711953
P55084	Trifunctional enzyme subunit beta, mitochondrial	HADHB	-0.210651	0.014158	0.0349706	-0.239445	0.0273889	0.139257	-0.0746351	0.661235	0.845887	-0.319054	0.0445589	0.152119	-0.208894	0.298099	0.486181	-0.0893487	0.85413	1
P30443	HLA class I histocompatibility antigen, A-1 alpha chain	HLA-A	0.190662	0.0143625	0.0353644	0.0535361	0.557021	0.770578	0.0186757	0.89547	1	0.154834	0.0446838	0.152119	0.441556	0.0348168	0.111272	0.446526	0.123995	0.464538
P09429	High mobility group protein B1	HMGB1	0.0606012	0.461603	0.565626	0.0396198	0.854136	1	0.162976	0.225245	0.485261	-0.159291	0.210322	0.429979	0.173175	0.325687	0.499706	0.784667	0.0119598	0.141886
O14773	Tripeptidyl-peptidase 1	TPP1	-0.00569175	0.948468	0.98656	-0.312633	0.0321245	0.157209	0.0291462	0.860367	1	0.0269988	0.889011	1	0.141798	0.430054	0.591797	0.0206276	0.954595	1
Q9UBX5	Fibulin-5	FBLN5	0.136289	0.0312119	0.06714	0.147456	0.324639	0.558105	0.0528933	0.525502	0.718537	0.0931094	0.237831	0.451994	0.228014	0.150288	0.30418	0.0811138	0.712903	0.91961
P43490	Nicotinamide phosphoribosyltransferase	NAMPT	0.111808	0.0199399	0.0463292	0.0659194	0.32494	0.558105	0.0608358	0.306146	0.549834	0.1336	0.266739	0.487982	0.163422	0.124109	0.265512	0.581591	0.0492581	0.287829
P23297	Protein S100-A1	S100A1	0.0250557	0.787231	0.857304	0.037431	0.793081	0.97608	0.163203	0.205497	0.468052	-0.163929	0.301264	0.527282	0.0633383	0.790736	0.905911	0.182018	0.776199	0.952444
P05089	Arginase-1	ARG1	0	1	1	0	1	1	0	1	1	0	1	1	0	1	1	0	1	1
P07954	Fumarate hydratase, mitochondrial	FH	-0.727637	1.93769e-10	2.48723e-09	-0.967877	0.000749468	0.0106371	-0.841168	0.000835012	0.0125734	-0.712427	0.00112515	0.0108871	-0.495511	0.00807282	0.0415857	-1.09946	0.0165199	0.159692
P05386	60S acidic ribosomal protein P1	RPLP1	-0.0715508	0.482932	0.584445	-0.160646	0.491102	0.70947	-0.216812	0.294461	0.549834	-0.108501	0.580391	0.761492	0.128288	0.508806	0.666213	0.694815	0.16043	0.518669
P38117	Electron transfer flavoprotein subunit beta	ETFB	-0.521539	2.50292e-05	0.000118775	-0.289973	0.0718953	0.254724	-0.648788	0.0746401	0.283705	-0.691586	0.00211031	0.0172153	-0.437717	0.0315901	0.105163	-0.579014	0.0251752	0.207497
Q06323	Proteasome activator complex subunit 1	PSME1	0.200656	0.00319589	0.00951475	0.261302	0.0590546	0.224465	0.0140841	0.902333	1	0.163394	0.156458	0.366058	0.334617	0.0319061	0.105411	0.216501	0.300293	0.59969
P49748	Very long-chain specific acyl-CoA dehydrogenase, mitochondrial	ACADVL	-0.179116	0.0164409	0.0396098	-0.297012	0.0601639	0.227577	-0.0459935	0.82562	0.988472	-0.144466	0.125427	0.318326	-0.232418	0.0795818	0.202313	-0.766654	0.0174835	0.164934
P04004	Vitronectin	VTN	-0.208942	0.0896543	0.162498	0.41171	0.0999883	0.310678	-0.0826113	0.560519	0.750234	-0.409747	0.181854	0.392016	-0.54974	0.0193182	0.0760106	-0.786797	0.179297	0.518669
P55083	Microfibril-associated glycoprotein 4	MFAP4	0.124859	0.0386559	0.0800729	0.166348	0.324623	0.558105	0	1	1	0.0722332	0.33719	0.528379	0.236282	0.118521	0.257069	-0.213202	0.344546	0.599752
P07305	Histone H1.0	H1F0	-0.283298	0.00449402	0.0127033	-0.103593	0.547168	0.762335	-0.663886	0.0031555	0.033846	-0.197305	0.309851	0.527282	-0.177494	0.3554	0.522098	-0.786416	0.0667974	0.341846
Q6NZI2	Polymerase I and transcript release factor	PTRF	0.309671	0.000664961	0.00234533	0.411439	0.0776501	0.263204	0.368968	0.0704636	0.278209	0.285301	0.108138	0.283679	0.217199	0.134057	0.281412	0.0121277	0.96032	1
P10909	Clusterin	CLU	-0.216433	0.0690298	0.132802	-0.0610844	0.833742	1	-0.116025	0.586099	0.766136	-0.0707531	0.774461	0.922988	-0.51291	0.0192186	0.0760007	-0.948195	0.133843	0.482945
P23284	Peptidyl-prolyl cis-trans isomerase B	PPIB	0.167859	0.00791429	0.0209354	-0.0384875	0.0812162	0.270605	0.0209851	0.852348	1	0.101323	0.0535737	0.174784	0.469499	0.0070785	0.0384893	0.897844	0.0380502	0.244945
P31937	3-hydroxyisobutyrate dehydrogenase, mitochondrial	HIBADH	-0.701174	2.30837e-09	2.31724e-08	-0.562907	0.0213018	0.116638	-0.899415	0.000496566	0.0102612	-0.834543	0.00112625	0.0108871	-0.531367	0.00720255	0.0386274	-0.656421	0.0112647	0.135697
P36957	Dihydrolipoyllysine-residue succinyltransferase component of 2-oxoglutarate dehydrogenase complex, mitochondrial	DLST	-0.54468	6.3216e-08	4.9008e-07	-0.520001	0.00945658	0.0685602	-0.618898	0.00580843	0.0541429	-0.611293	0.00109496	0.0108525	-0.449921	0.0232778	0.0872082	-0.647297	0.131585	0.476995
Q16851	UTP--glucose-1-phosphate uridylyltransferase	UGP2	0.00799092	0.172894	0.272936	0.00503047	0.381536	0.585769	0	1	1	0.0278914	0.179952	0.39031	0	1	1	0.326617	0.330655	0.59969
Q9P2E9	Ribosome-binding protein 1	RRBP1	0.0452828	0.517121	0.615359	-0.0330572	0.879253	1	-0.0724876	0.505055	0.702413	0.07048	0.653697	0.813744	0.166746	0.0820478	0.20657	0.161204	0.331132	0.59969
P61769	Beta-2-microglobulin	B2M	0.198281	0.0386014	0.0800729	0.231189	0.158769	0.418395	0.143367	0.377222	0.571306	0.142007	0.495558	0.678361	0.264457	0.205441	0.375841	0.0941512	0.827731	0.988732
Q16695	Histone H3.1t	HIST3H3	-0.156399	0.282459	0.403587	-0.0874625	0.781447	0.971694	-0.403927	0.225587	0.485261	-0.30178	0.387241	0.56341	0.106357	0.592057	0.742918	-0.177998	0.450896	0.690903
P35558	Phosphoenolpyruvate carboxykinase, cytosolic [GTP]	PCK1	-0.282107	9.25689e-05	0.000387601	-0.281827	0.0445391	0.189163	-0.207108	0.200652	0.465496	-0.0807724	0.105443	0.27987	-0.502597	0.00304186	0.0193641	-0.857341	0.0292252	0.220032
Q13642	Four and a half LIM domains protein 1	FHL1	0.162815	0.00360826	0.0104253	0.0881307	0.260365	0.551322	0.000824406	0.90985	1	0.106317	0.15378	0.366058	0.381887	0.0172918	0.0701527	0.384617	0.330613	0.59969
Q9BYX7	Putative beta-actin-like protein 3	POTEKP	-0.0813166	0.430392	0.537286	-0.0352613	0.805482	0.987	-0.222703	0.236621	0.496714	-0.191358	0.373191	0.559787	0.0862084	0.710221	0.842581	-0.264346	0.380676	0.626196
P08246	Neutrophil elastase	ELANE	0.0849562	0.0600472	0.116958	0	1	1	0	1	1	0.0850717	0.322853	0.527282	0.205762	0.109504	0.244278	0.280604	0.0991617	0.411009
P40227	T-complex protein 1 subunit zeta	CCT6A	0.046862	0.595388	0.683561	-0.206003	0.235614	0.519679	0.0689156	0.714059	0.894572	0.0554896	0.655047	0.81413	0.188264	0.340414	0.507703	-0.483672	0.145301	0.507905
Q96A08	Histone H2B type 1-A	HIST1H2BA	-0.0728594	0.597707	0.685219	-0.202329	0.469098	0.683416	-0.300347	0.310219	0.549834	0.246933	0.438564	0.616509	-0.0715099	0.754797	0.878166	-0.269081	0.314732	0.59969
P09936	Ubiquitin carboxyl-terminal hydrolase isozyme L1	UCHL1	0.0333867	0.265919	0.38416	0	1	1	0	1	1	0.102539	0.322725	0.527282	0.0250443	0.620598	0.768874	0.161608	0.501624	0.737075
Q99623	Prohibitin-2	PHB2	-0.14862	0.0236839	0.0532888	-0.0785954	0.665428	0.866141	-0.254185	0.0554123	0.233268	-0.212188	0.0736474	0.214196	-0.0618595	0.581966	0.736154	-0.503448	0.0382126	0.244945
Q5T2W1	Na(+)/H(+) exchange regulatory cofactor NHE-RF3	PDZK1	-0.235937	6.47927e-05	0.000280291	-0.149366	0.116951	0.346438	-0.309619	0.0565561	0.23681	-0.189622	0.0181191	0.0820074	-0.273271	0.0198284	0.0776283	-0.318591	0.178691	0.518669
P20671	Histone H2A type 1-D	HIST1H2AD	0.0549109	0.543251	0.638687	0.122919	0.44522	0.660241	-0.0880539	0.64207	0.825518	0.284473	0.115128	0.298495	-0.0649987	0.720896	0.853952	0.150306	0.331227	0.59969
P22352	Glutathione peroxidase 3	GPX3	-1.1912	6.8436e-14	1.33963e-12	-1.314	0.000172197	0.0031231	-1.2498	0.000705921	0.0115949	-1.22545	1.62372e-05	0.000346527	-1.03816	0.000417559	0.00443894	-2.21217	0.00024385	0.0272764
P09493-6	Isoform 6 of Tropomyosin alpha-1 chain	TPM1	0.186983	0.00758835	0.0203482	0.402594	0.0408421	0.181701	0.0286815	0.326374	0.549834	0.044506	0.731684	0.889609	0.282854	0.0644856	0.171245	0.0585984	0.335231	0.59969
P01860	Ig gamma-3 chain C region	IGHG3	0.276249	0.0125081	0.0316953	-0.177662	0.515146	0.730724	0.572198	0.0363501	0.183569	0.238098	0.151987	0.366058	0.376199	0.0417765	0.12533	-0.0741303	0.746574	0.935308
P07951	Tropomyosin beta chain	TPM2	0.0452225	0.697601	0.778689	0.368384	0.166178	0.42246	-0.326318	0.198734	0.464504	-0.34054	0.0383106	0.136973	0.431303	0.0574252	0.161164	0.122592	0.738999	0.930283
P10768	S-formylglutathione hydrolase	ESD	-0.211365	0.0267152	0.0592396	-0.0652883	0.720674	0.913087	0.00893774	0.957071	1	-0.41273	0.0579307	0.182222	-0.313698	0.0934843	0.220477	-0.52361	0.301141	0.59969
P09651	Heterogeneous nuclear ribonucleoprotein A1	HNRNPA1	0.235435	0.00108765	0.00370275	0.0775339	0.324836	0.558105	0.124823	0.289076	0.549834	0.145027	0.304214	0.527282	0.496785	0.00405023	0.0242087	0.602056	0.0186206	0.171528
P27338	Amine oxidase [flavin-containing] B	MAOB	0.000953318	0.982595	1	-0.0323811	0.749407	0.940361	-0.088019	0.359188	0.558025	0.04204	0.448593	0.627229	0.0580037	0.530593	0.687839	0.0524447	0.766296	0.949382
Q9HAW8	UDP-glucuronosyltransferase 1-10	UGT1A10	-0.305099	0.00345795	0.0101029	-0.50903	0.0067417	0.0544201	-0.0705371	0.807501	0.974227	-0.309762	0.0942551	0.259288	-0.348424	0.0417408	0.12533	-0.468054	0.166855	0.518669
O75947	ATP synthase subunit d, mitochondrial	ATP5H	-0.443118	9.78888e-08	7.3699e-07	-0.240056	0.0619708	0.231063	-0.509313	0.0040155	0.0408329	-0.491343	0.00710473	0.041515	-0.486017	0.00284783	0.0184285	-0.869161	0.0262207	0.210341
Q9BUT1	3-hydroxybutyrate dehydrogenase type 2	BDH2	-0.27718	2.90767e-05	0.000134716	-0.153141	0.27452	0.558105	-0.180081	0.189126	0.456009	-0.312758	0.0120794	0.0615837	-0.404238	0.00197999	0.0138422	-0.480959	0.0628988	0.328332
P02795	Metallothionein-2	MT2A	-0.371192	3.15784e-05	0.000143755	-0.00648135	0.360586	0.566946	-0.450891	0.0258144	0.151975	-0.441071	0.0159613	0.0762056	-0.491908	0.0108583	0.0514408	-0.0752098	0.817084	0.986618
Q01518	Adenylyl cyclase-associated protein 1	CAP1	0.115785	0.264186	0.382361	0.126955	0.459753	0.674133	0.172776	0.408825	0.605122	-0.154392	0.490766	0.675343	0.282862	0.173559	0.338051	0.460524	0.11404	0.444244
O75390	Citrate synthase, mitochondrial	CS	-0.153707	0.00132435	0.00443148	-0.227045	0.0683086	0.243117	-0.00777849	0.366326	0.562418	-0.214929	0.0482426	0.162819	-0.168561	0.0900599	0.217645	-0.167169	0.484641	0.725572
Q00839	Heterogeneous nuclear ribonucleoprotein U	HNRNPU	0.0184165	0.771859	0.842909	-0.159543	0.458411	0.673714	0.216785	0.0821091	0.288704	-0.0384742	0.672729	0.829522	0.0281341	0.759023	0.881624	0.168181	0.440426	0.6831
P53597	Succinyl-CoA ligase [ADP/GDP-forming] subunit alpha, mitochondrial	SUCLG1	-0.450076	4.79525e-08	3.87081e-07	-0.548589	0.00778862	0.0604353	-0.279318	0.0609203	0.251056	-0.356125	0.0111832	0.0588499	-0.592898	0.00039938	0.00434325	-0.971996	0.00420517	0.103168
Q13501	Sequestosome-1	SQSTM1	0.000429629	0.874807	0.929409	0	1	1	0	1	1	0.00171852	0.662763	0.820052	0	1	1	0.186198	0.330974	0.59969
P02760	Protein AMBP	AMBP	-0.314767	0.000487993	0.00176082	-0.238289	0.329751	0.558105	-0.233063	0.0542265	0.229921	-0.227558	0.279395	0.506997	-0.498058	0.00132794	0.0102948	-0.95465	0.0142805	0.153173
P00505	Aspartate aminotransferase, mitochondrial	GOT2	-0.306265	4.28674e-05	0.000188568	-0.544514	0.00654227	0.0539221	-0.148433	0.341683	0.551642	-0.255126	0.0106646	0.0571944	-0.313201	0.0316967	0.105163	-0.616875	0.107196	0.426183
P61916	Epididymal secretory protein E1	NPC2	-0.493726	8.9273e-08	6.78648e-07	-0.46188	0.00881478	0.0657331	-0.262954	0.0608104	0.251056	-0.633773	0.00699188	0.0414745	-0.578952	0.000785714	0.00715365	-0.199656	0.287048	0.59969
P30049	ATP synthase subunit delta, mitochondrial	ATP5D	-0.102368	0.0542567	0.10728	-0.0215323	0.469576	0.683416	-0.177353	0.117729	0.364356	-0.0252576	0.842051	0.98114	-0.159821	0.139509	0.288982	-0.326891	0.15596	0.518669
P17858	6-phosphofructokinase, liver type	PFKL	0.0613507	0.149356	0.243131	0.00732868	0.353208	0.565566	0	1	1	0.153203	0.284984	0.513563	0.0696777	0.362528	0.527619	0.232791	0.366186	0.615287
Q15149	Plectin	PLEC	0.0403087	0.512531	0.610824	-0.0346547	0.2013	0.469614	0.17701	0.276294	0.543563	-0.215307	0.0553868	0.177737	0.190627	0.116925	0.256449	-0.0587887	0.54499	0.771659
P30837	Aldehyde dehydrogenase X, mitochondrial	ALDH1B1	-0.435875	1.32752e-05	6.62067e-05	-0.613019	0.0117831	0.0767463	-0.537776	0.0833229	0.289964	-0.461074	0.0045871	0.0307853	-0.221313	0.0109057	0.0514408	-0.370597	0.0513801	0.291526
P08729	Keratin, type II cytoskeletal 7	KRT7	-0.0721427	0.227046	0.339629	0.208622	0.154471	0.418395	-0.0172438	0.332413	0.549834	-0.125637	0.350186	0.533455	-0.254743	0.041091	0.124225	-0.221683	0.372006	0.618431
P00751	Complement factor B	CFB	0.0488216	0.394829	0.503504	0.0853666	0.256048	0.547774	0.294722	0.0798287	0.286724	0.0461457	0.623755	0.792858	-0.162066	0.0839579	0.20936	0.0403542	0.83523	0.99239
Q562R1	Beta-actin-like protein 2	ACTBL2	-0.373952	0.00322345	0.00956045	-0.318744	0.159157	0.418395	-0.653444	0.00239212	0.029266	-0.551794	0.0626344	0.192324	-0.0514142	0.83804	0.941443	-0.184869	0.568194	0.790223
Q92820	Gamma-glutamyl hydrolase	GGH	-0.409195	5.72675e-06	3.09244e-05	-0.370326	0.0374942	0.170686	-0.143817	0.344697	0.551642	-0.390035	0.0207916	0.0894497	-0.654223	0.000979147	0.00798617	-1.31138	0.00385609	0.100644
P00480	Ornithine carbamoyltransferase, mitochondrial	OTC	0	1	1	0	1	1	0	1	1	0	1	1	0	1	1	0.25725	0.330749	0.59969
P31146	Coronin-1A	CORO1A	0.136563	0.00491457	0.0136943	0.0824524	0.270804	0.558105	0.0537937	0.323883	0.549834	0.0232394	0.132725	0.332025	0.327143	0.0202415	0.0783594	0.294994	0.150506	0.518669
P09622	Dihydrolipoyl dehydrogenase, mitochondrial	DLD	-0.385384	9.87868e-06	5.05556e-05	-0.310599	0.0117739	0.0767463	-0.184866	0.307682	0.549834	-0.376211	0.0418917	0.146434	-0.595934	0.00086105	0.0075753	-0.890373	0.0152029	0.154595
P16930	Fumarylacetoacetase	FAH	-0.196238	0.0122651	0.0311804	-0.273661	0.0665313	0.239536	-0.189649	0.391796	0.591091	-0.106097	0.458198	0.6377	-0.223489	0.0629691	0.169508	-0.178276	0.58855	0.813467
P42126	Enoyl-CoA delta isomerase 1, mitochondrial	ECI1	-0.240929	0.000441689	0.00160857	-0.343455	0.0337056	0.163922	-0.451793	0.0127171	0.0956926	-0.219098	0.0404331	0.142608	-0.029323	0.77977	0.899205	-0.283709	0.155834	0.518669
Q07021	Complement component 1 Q subcomponent-binding protein, mitochondrial	C1QBP	-0.288673	0.000200173	0.000779778	-0.385935	0.0247552	0.129354	-0.0585321	0.69907	0.881436	-0.219986	0.0611576	0.188529	-0.457588	0.00640279	0.0358099	-0.840388	0.0282255	0.217614
P08865	40S ribosomal protein SA	RPSA	0.0344709	0.500165	0.598821	0.0268215	0.348691	0.563697	-0.08009	0.177181	0.437972	-0.0511815	0.649234	0.810766	0.196777	0.126037	0.26774	0.362392	0.0135021	0.147153
O00264	Membrane-associated progesterone receptor component 1	PGRMC1	-0.0443146	0.456566	0.562978	-0.0432716	0.28348	0.558105	-0.0731282	0.48321	0.681717	-0.0618443	0.60312	0.776716	-0.00867354	0.953076	1	-0.272233	0.0889866	0.391441
Q9Y6C2	EMILIN-1	EMILIN1	-0.0672605	0.172825	0.272936	-0.00444982	0.90822	1	0.10128	0.211546	0.473258	-0.235243	0.10317	0.274769	-0.102298	0.227063	0.406842	0.174986	0.274476	0.59969
P27348	14-3-3 protein theta	YWHAQ	0.0859197	0.151589	0.245744	0.0423389	0.667235	0.86641	-0.119871	0.436439	0.634011	0.0643707	0.289788	0.51644	0.29012	0.0243369	0.0907418	0.41457	0.156804	0.518669
O75367	Core histone macro-H2A.1	H2AFY	0.0379881	0.538473	0.634977	-0.0739332	0.317894	0.558105	0.0655678	0.613548	0.796697	0.112451	0.511652	0.694321	0.029809	0.76002	0.881624	0.0619115	0.422917	0.668977
O60701	UDP-glucose 6-dehydrogenase	UGDH	0.120815	0.041314	0.0846828	0.00092078	0.742323	0.934468	-0.0345582	0.182238	0.444524	0.191923	0.126604	0.319778	0.261291	0.104328	0.234738	0.184585	0.479669	0.720884
Q9H9B4	Sideroflexin-1	SFXN1	-0.0972419	0.0445865	0.0902099	-0.104985	0.0388627	0.174882	-0.151019	0.271247	0.53824	-0.0908315	0.226841	0.447949	-0.0559895	0.561204	0.71787	-0.331068	0.0961294	0.408062
P05093	Steroid 17-alpha-hydroxylase/17,20 lyase	CYP17A1	-5.87178e-05	0.982607	1	0	1	1	-0.000246615	0.943906	1	0	1	1	0	1	1	0.356487	0.330631	0.59969
P49773	Histidine triad nucleotide-binding protein 1	HINT1	0.100227	0.212383	0.323233	0.0270668	0.832615	1	0.0102839	0.948032	1	0.206679	0.284938	0.513563	0.13127	0.390196	0.547214	-0.30391	0.50762	0.739567
P09417	Dihydropteridine reductase	QDPR	-0.363871	3.57888e-05	0.000159219	-0.515219	0.0220774	0.118401	-0.194286	0.220476	0.481089	-0.558954	0.00704888	0.0414983	-0.237797	0.0729454	0.188502	-0.413952	0.285939	0.59969
P25311	Zinc-alpha-2-glycoprotein	AZGP1	-0.13405	0.013234	0.0330007	-0.092401	0.488676	0.70858	-0.16775	0.166724	0.426618	-0.216753	0.108327	0.283679	-0.0685596	0.235982	0.416157	-0.184915	0.208161	0.546946
P19652	Alpha-1-acid glycoprotein 2	ORM2	-0.138395	0.0760012	0.142026	-0.258072	0.108017	0.327818	0.183059	0.261222	0.532648	-0.0208442	0.854343	0.988111	-0.402361	0.014466	0.0625284	-0.534556	0.123439	0.464538
Q58FF7	Putative heat shock protein HSP 90-beta-3	HSP90AB3P	0.0290989	0.704198	0.784334	0.145446	0.191268	0.45799	-0.0279671	0.769786	0.938851	-0.00508514	0.978689	1	0.0245329	0.885052	0.966521	0.244422	0.360468	0.607638
P06753-2	Isoform 2 of Tropomyosin alpha-3 chain	TPM3	-0.0827119	0.349845	0.461159	-0.218118	0.267279	0.555118	-0.451223	0.00838459	0.0691066	-0.0705035	0.61448	0.78875	0.279433	0.123094	0.264062	-0.493697	0.199852	0.534531
Q04760	Lactoylglutathione lyase	GLO1	0.0559428	0.223746	0.336264	0.117842	0.287392	0.558105	-0.00488711	0.964839	1	-0.0791781	0.189933	0.399777	0.171399	0.04491	0.133706	0.127245	0.618989	0.844135
P40121	Macrophage-capping protein	CAPG	0.0994936	0.0194782	0.0453911	0.0569852	0.335615	0.558105	0	1	1	0.0106624	0.236557	0.451994	0.275569	0.0340549	0.109283	0.170746	0.500878	0.737075
P10412	Histone H1.4	HIST1H1E	-0.0117235	0.915981	0.967899	-0.029139	0.927402	1	-0.0206221	0.935251	1	0.104194	0.616853	0.789446	-0.087117	0.572623	0.727214	-0.054131	0.354544	0.604416
P52943	Cysteine-rich protein 2	CRIP2	0.0313223	0.487075	0.587642	0.102311	0.181147	0.44532	-0.0046311	0.671907	0.855452	-0.02184	0.891516	1	0.0555017	0.271379	0.457207	0.118772	0.450316	0.690903
Q9H4B7	Tubulin beta-1 chain	TUBB1	-0.129801	0.225016	0.337524	-0.315444	0.0521907	0.20639	-0.402956	0.0164379	0.112326	-0.122651	0.629699	0.796534	0.195925	0.378623	0.5373	-0.168669	0.728944	0.927953
P07099	Epoxide hydrolase 1	EPHX1	-0.00185202	0.571015	0.664346	0	1	1	-0.00777849	0.366326	0.562418	0	1	1	0	1	1	0.387241	0.330611	0.59969
O60494	Cubilin	CUBN	-0.0979871	0.00223949	0.00693091	-0.0961442	0.155817	0.418395	-0.196169	0.0407797	0.194698	-0.0631901	0.16525	0.36903	-0.0517727	0.263319	0.449192	-0.0183909	0.374479	0.619809
Q03518	Antigen peptide transporter 1	TAP1	0.0216133	0.176384	0.277885	0	1	1	0	1	1	-0.00341133	0.489809	0.675212	0.0725829	0.154455	0.311696	0.0197203	0.369218	0.616413
P63313	Thymosin beta-10	TMSB10	0.402467	1.28497e-05	6.44957e-05	0.0771248	0.274912	0.558105	0.143655	0.197816	0.463741	0.298335	0.0876659	0.24603	0.898383	0.000100539	0.00167148	1.53606	0.00240215	0.0817777
P00326	Alcohol dehydrogenase 1C	ADH1C	-0.156532	0.009751	0.0252816	-0.0627146	0.67352	0.870452	-0.197771	0.0445158	0.201595	-0.0530283	0.550176	0.731156	-0.26975	0.0485062	0.141718	-0.465397	0.284767	0.59969
P62834	Ras-related protein Rap-1A	RAP1A	-0.100202	0.140514	0.231626	-0.0343136	0.862535	1	-0.303025	0.0450282	0.202627	-0.0359557	0.722323	0.880964	-0.0391566	0.724386	0.855497	-0.272768	0.139726	0.495049
P21397	Amine oxidase [flavin-containing] A	MAOA	0.0369015	0.364933	0.476238	0	1	1	0.0595135	0.331277	0.549834	0.0596112	0.377926	0.561883	0.0252929	0.821417	0.927125	-0.189342	0.177685	0.518669
P04114	Apolipoprotein B-100	APOB	-0.0549651	0.0942968	0.16842	-0.0396804	0.669201	0.867524	-0.0686481	0.259562	0.530645	-0.1445	0.106957	0.282931	0.0178832	0.337553	0.505361	0	1	1
P00403	Cytochrome c oxidase subunit 2	MT-CO2	-0.319377	1.53138e-05	7.54131e-05	-0.319985	0.049043	0.197942	-0.341115	0.0202827	0.127051	-0.187466	0.0684388	0.204533	-0.408801	0.0136474	0.0611865	-0.768054	0.0798071	0.376381
P52209	6-phosphogluconate dehydrogenase, decarboxylating	PGD	0.000897942	0.983947	1	-0.0160989	0.330796	0.558105	-0.0885482	0.228976	0.489857	0.0473238	0.62253	0.792587	0.0433182	0.690904	0.823611	-0.0143011	0.810377	0.982237
P00747	Plasminogen	PLG	0.0767631	0.196379	0.302686	0.118254	0.324681	0.558105	0.171275	0.213152	0.474143	0.070248	0.540299	0.723169	-0.0178045	0.870458	0.959956	0.106267	0.70632	0.915137
P26599	Polypyrimidine tract-binding protein 1	PTBP1	-0.0351565	0.624808	0.710051	0.0196795	0.917768	1	0.0866184	0.600979	0.782972	-0.220404	0.037773	0.135671	-0.0150612	0.905516	0.986118	0.174493	0.497114	0.735804
P09972	Fructose-bisphosphate aldolase C	ALDOC	0.269184	0.00388635	0.011069	-0.033002	0.779752	0.971694	0.133622	0.351478	0.551642	0.342917	0.0418298	0.146434	0.511492	0.0278343	0.0981723	0.399752	0.375367	0.619809
P06454	Prothymosin alpha	PTMA	-0.0431141	0.570811	0.664346	-0.00165082	0.986369	1	0.165294	0.30153	0.549834	-0.340547	0.0130165	0.0653329	0.00969578	0.954382	1	0.231604	0.487394	0.726914
Q71UI9	Histone H2A.V	H2AFV	0.094859	0.246547	0.36151	0.146905	0.162783	0.418395	-0.0855	0.512563	0.709563	0.303257	0.128058	0.322409	0.0312445	0.857431	0.951685	0.227979	0.19028	0.523652
Q15365	Poly(rC)-binding protein 1	PCBP1	-0.0131003	0.796536	0.865031	-0.0214707	0.783064	0.971694	0.0424126	0.585223	0.766136	-0.113283	0.0898913	0.25048	0.0305873	0.821743	0.927125	0.237894	0.330791	0.59969
P78371	T-complex protein 1 subunit beta	CCT2	0.0996126	0.0414282	0.0846953	-0.0742847	0.496216	0.715538	0.0263332	0.327018	0.549834	0.081705	0.36999	0.558193	0.284147	0.0146938	0.0625284	0.115031	0.331738	0.59969
P68036	Ubiquitin-conjugating enzyme E2 L3	UBE2L3	0.00197633	0.951529	0.988126	0.0359012	0.159136	0.418395	-0.0222154	0.871323	1	0	1	1	0	1	1	0.187635	0.24927	0.599356
P34913	Bifunctional epoxide hydrolase 2	EPHX2	-0.133857	0.0289675	0.0631798	-0.231368	0.0284509	0.143125	-0.0855812	0.694771	0.877428	-0.134656	0.111849	0.290955	-0.106589	0.0519957	0.149131	-0.0721302	0.167014	0.518669
P68363	Tubulin alpha-1B chain	TUBA1B	-0.0657905	0.536526	0.633634	-0.0872074	0.691555	0.886231	-0.177461	0.399793	0.597401	-0.284002	0.2004	0.415115	0.210361	0.299481	0.486501	0.18474	0.502897	0.737075
P02743	Serum amyloid P-component	APCS	-0.116706	0.0233836	0.052828	-0.309362	0.0738679	0.25605	-0.0971359	0.131566	0.387278	-0.0715068	0.584178	0.764902	-0.0422993	0.317696	0.499706	0.0657993	0.33426	0.59969
P00491	Purine nucleoside phosphorylase	PNP	-0.0224775	0.638659	0.720562	-0.0148453	0.189446	0.45502	0.1237	0.482352	0.681717	-0.0558838	0.24744	0.461299	-0.11293	0.0874449	0.214465	-0.142945	0.558072	0.782422
P08238	Heat shock protein HSP 90-beta	HSP90AB1	0.194116	0.00344204	0.0100941	-0.0279261	0.326653	0.558105	0.303039	0.072986	0.280137	0.147356	0.0912987	0.252604	0.293277	0.0589815	0.163149	0.332373	0.385831	0.631286
Q14974	Importin subunit beta-1	KPNB1	0.0734332	0.0931202	0.167616	-0.00152913	0.617574	0.821786	-0.0136133	0.895053	1	0.00998814	0.768962	0.919232	0.24065	0.0323412	0.105955	0.0977806	0.175408	0.518669
Q9BPW8	Protein NipSnap homolog 1	NIPSNAP1	-0.151499	0.000273432	0.00102439	-0.188036	0.0728792	0.255894	-0.0881928	0.302982	0.549834	-0.198437	0.0454757	0.154145	-0.138397	0.0144627	0.0625284	-0.104557	0.0959119	0.408062
O14949	Cytochrome b-c1 complex subunit 8	UQCRQ	-0.136653	0.0154644	0.0376044	-0.143058	0.147701	0.414515	-0.242754	0.137323	0.395222	-0.212392	0.122853	0.314359	0.0103231	0.791853	0.905911	0	1	1
P04080	Cystatin-B	CSTB	0.0731567	0.158719	0.255714	-0.00160885	0.604285	0.810197	0.0032623	0.92258	1	-0.0133965	0.338409	0.528379	0.245715	0.135866	0.284446	-0.0621586	0.334709	0.59969
O75489	NADH dehydrogenase [ubiquinone] iron-sulfur protein 3, mitochondrial	NDUFS3	-0.218356	8.10418e-05	0.000344868	-0.110711	0.0750027	0.256729	-0.161283	0.115008	0.363404	-0.305266	0.0342489	0.125312	-0.262445	0.0136752	0.0611865	-0.260579	0.174403	0.518669
Q99832	T-complex protein 1 subunit eta	CCT7	0.0353538	0.198292	0.305034	-0.000893669	0.989177	1	0.0398171	0.165773	0.426618	0.0293335	0.699703	0.858727	0.0604833	0.177055	0.341463	0.0532671	0.165527	0.518669
Q9BXN1	Asporin	ASPN	-0.0221322	0.427639	0.535746	0	1	1	-0.109625	0.235088	0.494822	0.0137221	0.841836	0.98114	0.00173959	0.877485	0.96322	0.20492	0.330892	0.59969
P61586	Transforming protein RhoA	RHOA	-0.0257939	0.642101	0.723404	-0.0220859	0.837051	1	-0.0216914	0.876328	1	0.000509931	0.996906	1	-0.0526196	0.484511	0.644095	-0.0495562	0.469202	0.711953
P21266	Glutathione S-transferase Mu 3	GSTM3	-0.146306	0.00844234	0.0221824	-0.075065	0.235367	0.519679	-0.0486764	0.324103	0.549834	-0.0962807	0.393411	0.567295	-0.30839	0.0329094	0.106921	-0.666501	0.0638496	0.331088
Q12797	Aspartyl/asparaginyl beta-hydroxylase	ASPH	0.0085152	0.835729	0.895241	-0.0627782	0.371204	0.574665	0.103114	0.361864	0.558855	-0.0629737	0.551205	0.731156	0.0401025	0.209472	0.381434	0	1	1
P51572	B-cell receptor-associated protein 31	BCAP31	0.0370171	0.309851	0.434013	0	1	1	0	1	1	0	1	1	0.119594	0.311665	0.499706	0	1	1
P55809	Succinyl-CoA:3-ketoacid coenzyme A transferase 1, mitochondrial	OXCT1	-0.122178	0.00456748	0.0128184	-0.112494	0.21744	0.492069	-0.0830948	0.323304	0.549834	-0.245598	0.056904	0.181426	-0.0588898	0.0844035	0.209803	-0.0472402	0.337739	0.59969
Q96DC8	Enoyl-CoA hydratase domain-containing protein 3, mitochondrial	ECHDC3	-0.0871091	0.00535503	0.0148688	-0.0933618	0.212474	0.483625	-0.00802323	0.363939	0.560953	-0.0752899	0.214953	0.437245	-0.153402	0.0384392	0.118964	-0.222581	0.171563	0.518669
P29966	Myristoylated alanine-rich C-kinase substrate	MARCKS	0.158709	0.00328659	0.00971096	0.00299098	0.960132	1	0.0780708	0.0226867	0.138779	0.318934	0.0237172	0.0993262	0.193141	0.118143	0.257069	0.202304	0.134921	0.483871
P46782	40S ribosomal protein S5	RPS5	-0.0644197	0.137752	0.227917	-0.0222025	0.549978	0.763534	-0.0889544	0.170979	0.427602	-0.108259	0.347513	0.530414	-0.0377417	0.681685	0.8182	0.406213	0.0537808	0.296552
P23526	Adenosylhomocysteinase	AHCY	-0.186175	0.00282869	0.0085187	-0.229281	0.0725344	0.255831	-0.159742	0.167426	0.426791	-0.0945575	0.520873	0.702472	-0.252321	0.0254154	0.0929918	-0.197392	0.248842	0.599356
P02748	Complement component C9	C9	-0.246371	0.00299838	0.00899515	-0.484032	0.0923672	0.292905	-0.109598	0.0893186	0.305399	-0.191039	0.303831	0.527282	-0.240879	0.0383973	0.118964	-0.309749	0.292055	0.59969
P35527	Keratin, type I cytoskeletal 9	KRT9	0.0515702	0.405047	0.513191	0.100969	0.621264	0.821786	0.144157	0.305011	0.549834	0.0535967	0.647301	0.809644	-0.0535859	0.32247	0.499706	0	1	1
Q9BUF5	Tubulin beta-6 chain	TUBB6	-0.0557649	0.164899	0.263437	-0.153963	0.260523	0.551322	-0.0590002	0.451338	0.646066	-0.0973637	0.184705	0.392359	0.0445293	0.323343	0.499706	0	1	1
P62987	Ubiquitin-60S ribosomal protein L40	UBA52	-0.00242941	0.983285	1	-0.31177	0.167209	0.423704	0.151361	0.574417	0.757424	-0.247494	0.330716	0.528379	0.279468	0.132454	0.278794	0.329049	0.171675	0.518669
P02649	Apolipoprotein E	APOE	-0.0514428	0.312165	0.435695	0	1	1	-0.0683602	0.519655	0.714438	-0.0111571	0.819088	0.961538	-0.104603	0.453562	0.611303	-0.148489	0.440091	0.6831
Q9BX68	Histidine triad nucleotide-binding protein 2, mitochondrial	HINT2	-0.338696	2.32526e-06	1.4336e-05	-0.623854	0.0014622	0.0162844	-0.428872	0.0120605	0.0923239	-0.207657	0.0951943	0.260619	-0.188721	0.0558272	0.158379	-0.0878385	0.332618	0.59969
Q9Y2Q3	Glutathione S-transferase kappa 1	GSTK1	-0.0701785	0.0320941	0.0684731	-0.140278	0.157165	0.418395	-0.0308778	0.75057	0.923861	-0.0166078	0.332954	0.528379	-0.097844	0.0117602	0.0544865	-0.162186	0.050565	0.29112
Q06278	Aldehyde oxidase	AOX1	-0.14161	0.000682246	0.00239551	-0.248398	0.0629132	0.2323	-0.0535705	0.160125	0.426618	-0.0739547	0.0867676	0.245267	-0.194155	0.0371872	0.11647	-0.104743	0.733496	0.927953
P49189	4-trimethylaminobutyraldehyde dehydrogenase	ALDH9A1	-0.0529194	0.0755069	0.141779	-0.111611	0.242319	0.529987	-0.131206	0.108458	0.35092	0.00130653	0.72931	0.888102	0.00187809	0.961461	1	0.0509192	0.685668	0.902316
Q15121	Astrocytic phosphoprotein PEA-15	PEA15	0.0223071	0.348177	0.459734	0.120817	0.157736	0.418395	-0.0494082	0.324067	0.549834	0.040281	0.324263	0.527282	-0.00145508	0.920275	0.999411	-0.0325954	0.345451	0.599752
P01889	HLA class I histocompatibility antigen, B-7 alpha chain	HLA-B	0.155264	0.00384797	0.0110365	0.11407	0.157697	0.418395	0.117664	0.165978	0.426618	0.0704189	0.32304	0.527282	0.279649	0.0490095	0.142128	0.0975566	0.332219	0.59969
Q86TX2	Acyl-coenzyme A thioesterase 1	ACOT1	-0.241705	3.45057e-05	0.000154388	-0.11883	0.186041	0.449598	-0.24187	0.00679867	0.059813	-0.242425	0.0847921	0.241426	-0.321337	0.00937851	0.0467731	-0.485279	0.0720575	0.361673
P60903	Protein S100-A10	S100A10	0.167229	0.00105134	0.00362642	0.108319	0.169448	0.425153	0.0688981	0.0435133	0.199611	0.11545	0.251022	0.464657	0.323209	0.0139942	0.0619064	0.0978757	0.356262	0.604416
O43175	D-3-phosphoglycerate dehydrogenase	PHGDH	0.0283167	0.496704	0.595588	-0.0143864	0.332343	0.558105	-0.00476403	0.576703	0.758922	0	1	1	0.104556	0.438769	0.599697	-0.210837	0.249323	0.599356
P00488	Coagulation factor XIII A chain	F13A1	0.0310712	0.285001	0.406477	0.00336444	0.794078	0.97608	0.0644517	0.279306	0.546741	-0.0175384	0.33189	0.528379	0.0627715	0.438816	0.599697	-0.11015	0.33185	0.59969
O95154	Aflatoxin B1 aldehyde reductase member 3	AKR7A3	-0.249498	0.00019069	0.000750305	-0.333407	0.0626606	0.2323	-0.351636	0.0659444	0.266157	-0.131717	0.0551255	0.177627	-0.211197	0.0312318	0.104506	-0.240855	0.395684	0.638805
Q9Y2T3	Guanine deaminase	GDA	-0.00556936	0.819186	0.883502	0	1	1	0.0738893	0.323415	0.549834	-0.0522943	0.323525	0.527282	-0.0325936	0.325771	0.499706	0	1	1
O94925	Glutaminase kidney isoform, mitochondrial	GLS	-0.0236556	0.221068	0.332878	-0.0041167	0.336195	0.558105	0	1	1	-0.0472092	0.199739	0.414842	-0.0356035	0.519241	0.676482	-0.0766911	0.125611	0.467908
O00468	Agrin	AGRN	-0.0482305	0.0939722	0.168376	0.00842858	0.346542	0.563697	-0.050876	0.202282	0.466462	-0.0126129	0.272841	0.496824	-0.11201	0.200354	0.370276	0	1	1
Q6TFL3	Coiled-coil domain-containing protein 171	CCDC171	0.171254	0.161437	0.259027	-0.16371	0.517578	0.732845	-0.124694	0.549435	0.743018	0.652843	0.0134471	0.0666397	0.228945	0.334681	0.502984	0.137912	0.733233	0.927953
Q8NC51	Plasminogen activator inhibitor 1 RNA-binding protein	SERBP1	0.0956241	0.0266446	0.0592396	0.0839977	0.362984	0.567298	-0.030506	0.693426	0.877144	0.0228165	0.242016	0.456436	0.259055	0.0166148	0.0678245	0.14152	0.331319	0.59969
O95994	Anterior gradient protein 2 homolog	AGR2	0	1	1	0	1	1	0	1	1	0	1	1	0	1	1	0.255248	0.254237	0.59969
Q13113	PDZK1-interacting protein 1	PDZK1IP1	-0.197007	0.00106924	0.003672	-0.363144	0.0353293	0.165884	-0.255623	0.100731	0.337061	-0.178886	0.107988	0.283679	-0.0579262	0.322188	0.499706	0	1	1
P10606	Cytochrome c oxidase subunit 5B, mitochondrial	COX5B	-0.526299	5.52612e-08	4.32695e-07	-0.465116	0.0102578	0.0718413	-0.456854	0.0315026	0.170083	-0.283878	0.017265	0.0799288	-0.815523	0.000197312	0.00266371	-0.656417	0.0824273	0.37965
P01833	Polymeric immunoglobulin receptor	PIGR	-0.0226332	0.297599	0.421375	0	1	1	0	1	1	-0.00443378	0.437379	0.615949	-0.0695415	0.321676	0.499706	-0.200898	0.330908	0.59969
P15313	V-type proton ATPase subunit B, kidney isoform	ATP6V1B1	-0.308719	8.6814e-05	0.000367434	-0.275593	0.0320191	0.157209	-0.270083	0.170314	0.427602	-0.403124	0.0103071	0.0556582	-0.283848	0.0477742	0.140628	-0.484827	0.0679529	0.345501
P20160	Azurocidin	AZU1	0.0420745	0.308379	0.433503	0	1	1	0	1	1	0	1	1	0.135933	0.310379	0.499706	0.0975271	0.21058	0.551084
P01019	Angiotensinogen	AGT	0.0431116	0.32433	0.441653	0.0988661	0.131859	0.37958	0.166151	0.0755809	0.285893	-0.044614	0.60007	0.774564	-0.0171339	0.851865	0.948805	-0.0728535	0.316627	0.59969
Q9UKY3	Putative inactive carboxylesterase 4	CES1P1	0	1	1	0	1	1	0	1	1	0	1	1	0	1	1	0	1	1
P04632	Calpain small subunit 1	CAPNS1	0.0565843	0.443023	0.549741	0.105287	0.560762	0.773022	0.131805	0.163536	0.426618	-0.0296671	0.761961	0.915055	0.036543	0.84046	0.942347	-0.321369	0.495322	0.735804
P24539	ATP synthase subunit b, mitochondrial	ATP5F1	-0.13766	0.000567786	0.0020208	-0.0565602	0.161292	0.418395	-0.205501	0.0725492	0.279833	-0.0732603	0.0831776	0.238564	-0.190516	0.0256408	0.0933804	-0.321516	0.181914	0.522164
P28331	NADH-ubiquinone oxidoreductase 75 kDa subunit, mitochondrial	NDUFS1	-0.187548	0.00202717	0.00635979	0.0424285	0.325471	0.558105	-0.148508	0.118524	0.364933	-0.323816	0.0260341	0.104055	-0.257885	0.0589193	0.163149	-0.456179	0.105607	0.424052
P14927	Cytochrome b-c1 complex subunit 7	UQCRB	-0.176009	0.00777547	0.0206379	0	1	1	-0.193796	0.128358	0.384057	-0.185893	0.132515	0.332025	-0.269426	0.100278	0.228915	-0.327028	0.266068	0.59969
Q6FI13	Histone H2A type 2-A	HIST2H2AA3	0.0743241	0.485003	0.586045	0.263573	0.140486	0.398552	-0.197616	0.325518	0.549834	0.208043	0.391141	0.565373	0.0517651	0.806355	0.913714	-0.0962666	0.762255	0.948732
P36543	V-type proton ATPase subunit E 1	ATP6V1E1	-0.286729	6.14443e-05	0.000267283	-0.137433	0.241054	0.528699	-0.197628	0.193039	0.459421	-0.519174	0.00262929	0.0199877	-0.26514	0.0300347	0.102249	-0.620145	0.0321874	0.227052
P16401	Histone H1.5	HIST1H1B	0.124596	0.0443854	0.0900356	0.0202115	0.165145	0.421857	0.00207913	0.983468	1	0.145884	0.167703	0.371744	0.269895	0.101152	0.230238	0.319358	0.0352337	0.239895
O60656	UDP-glucuronosyltransferase 1-9	UGT1A9	-0.571577	1.02677e-09	1.16516e-08	-0.596152	0.00360289	0.033189	-0.646713	0.0032914	0.0348266	-0.331486	0.0318001	0.120871	-0.691632	8.73403e-05	0.00155426	-0.899319	0.00524291	0.105261
P62820	Ras-related protein Rab-1A	RAB1A	0.00741352	0.907807	0.960558	-0.0140839	0.917972	1	-0.244102	0.0402503	0.19335	0.000731585	0.995063	1	0.22034	0.0898742	0.217645	-0.0165976	0.929848	1
P80294	Metallothionein-1H	MT1H	-0.29121	0.000163804	0.000657737	-0.0866989	0.233212	0.518764	-0.606867	0.00169688	0.0214299	-0.341841	0.0550386	0.177627	-0.141221	0.271343	0.457207	-0.129502	0.331478	0.59969
P35221	Catenin alpha-1	CTNNA1	-0.0654644	0.247308	0.361948	-0.0641023	0.558336	0.771035	0.0136841	0.502383	0.700901	-0.00720948	0.963008	1	-0.17429	0.127156	0.268365	0.321722	0.306395	0.59969
P0CG05	Ig lambda-2 chain C regions	IGLC2	0.253718	0.0208542	0.0478851	0.435958	0.0496058	0.199187	0.365227	0.127941	0.384057	0.459782	0.0708418	0.21011	-0.11765	0.489924	0.644724	-0.194119	0.405529	0.649344
P05204	Non-histone chromosomal protein HMG-17	HMGN2	-0.0110414	0.696267	0.778689	0	1	1	0.0544574	0.371498	0.568131	-0.0710572	0.228569	0.447949	-0.0201701	0.749564	0.874799	0	1	1
P22234	Multifunctional protein ADE2	PAICS	0.0895554	0.0115661	0.0294992	0.0044281	0.807856	0.988362	0.132099	0.0821154	0.288704	0.0872474	0.322833	0.527282	0.114354	0.0978668	0.226793	0.39446	0.0922692	0.400026
Q14624	Inter-alpha-trypsin inhibitor heavy chain H4	ITIH4	0.117242	0.0375306	0.078364	0.197537	0.184009	0.447451	0.161199	0.348726	0.551642	0.157326	0.133744	0.333508	-0.00144603	0.775804	0.895951	0.124408	0.331559	0.59969
O75348	V-type proton ATPase subunit G 1	ATP6V1G1	-0.0894054	0.00733258	0.0197299	-0.0328313	0.326077	0.558105	-0.125612	0.153164	0.420799	-0.121455	0.188378	0.397574	-0.0726582	0.0454406	0.134773	-0.0581385	0.335305	0.59969
P08697	Alpha-2-antiplasmin	SERPINF2	0.0736188	0.0698856	0.134119	0.169272	0.324621	0.558105	0.0814348	0.212515	0.474072	0.0619213	0.323215	0.527282	0.0145123	0.200659	0.370276	0.139268	0.176509	0.518669
Q14315	Filamin-C	FLNC	0.0647271	0.128054	0.215616	0.0147964	0.331924	0.558105	0.0455376	0.653246	0.837139	0.0559443	0.387099	0.56341	0.119229	0.243625	0.423908	0	1	1
Q9P0M6	Core histone macro-H2A.2	H2AFY2	-0.119883	0.166458	0.264599	-0.0918852	0.653672	0.854466	-0.156512	0.34984	0.551642	-0.48056	0.0045011	0.0306466	0.181304	0.241307	0.421814	-0.577013	0.019229	0.171575
P13640-2	Isoform 2 of Metallothionein-1G	MT1G	-0.0872927	0.0180325	0.0429162	0	1	1	-0.186306	0.107709	0.349941	-0.0622108	0.323208	0.527282	-0.0884631	0.157186	0.315158	-0.125161	0.331547	0.59969
P05387	60S acidic ribosomal protein P2	RPLP2	-0.0319577	0.08602	0.156874	-0.0764658	0.0790083	0.264374	-0.0236034	0.355526	0.556753	-0.0552626	0.0532015	0.174296	0.00954061	0.826994	0.931707	0.0453762	0.83025	0.988732
Q96C23	Aldose 1-epimerase	GALM	-0.0500455	0.0434561	0.0883795	-0.153255	0.0949128	0.297267	-0.0418827	0.40111	0.598228	-0.0317084	0.364374	0.550782	-0.00365186	0.881921	0.964447	0	1	1
P25398	40S ribosomal protein S12	RPS12	0.0625707	0.133702	0.223217	-0.029535	0.326433	0.558105	0.036533	0.719675	0.899443	-0.0197175	0.222694	0.445976	0.209286	0.049391	0.142705	0.064268	0.651938	0.86962
P36542	ATP synthase subunit gamma, mitochondrial	ATP5C1	-0.277771	0.000213894	0.000829105	-0.161086	0.0481234	0.196976	-0.440944	0.0190464	0.121246	-0.26509	0.0542327	0.1762	-0.238791	0.122881	0.264062	-0.454065	0.313688	0.59969
P04220	Ig mu heavy chain disease protein		0.0168562	0.610945	0.697332	-0.0376176	0.325718	0.558105	-0.0485573	0.573698	0.757424	0.140366	0.158387	0.366058	0.00303388	0.597352	0.747167	0	1	1
Q08380	Galectin-3-binding protein	LGALS3BP	-0.0265372	0.578202	0.669722	0.0995084	0.295772	0.558105	-0.0439507	0.489594	0.687011	-0.00206459	0.904404	1	-0.115323	0.385462	0.541861	0.0138408	0.403007	0.646628
P59665	Neutrophil defensin 1	DEFA1	0.27083	0.106439	0.185616	0.00471889	0.988687	1	-0.0831347	0.810129	0.975894	0.311517	0.42607	0.60219	0.684243	0.0156772	0.0656429	2.53639	0.0050027	0.105261
P35270	Sepiapterin reductase	SPR	-0.100364	0.0282431	0.0621189	-0.086964	0.20152	0.469614	-0.130342	0.206539	0.468052	-0.191524	0.0738607	0.214196	-0.0124368	0.877644	0.96322	-0.250211	0.189852	0.523652
P11216	Glycogen phosphorylase, brain form	PYGB	0.0331782	0.12823	0.215616	0.0755015	0.361417	0.567114	0.00335571	0.491062	0.687838	0.051218	0.294996	0.521405	0.0138749	0.573041	0.727214	-0.0157062	0.635636	0.85725
P58546	Myotrophin	MTPN	0.0949776	0.0830576	0.152662	-0.0571165	0.412749	0.627539	0.104013	0.44598	0.641916	0.142691	0.250321	0.464457	0.148935	0.114672	0.253639	0.304891	0.0994555	0.411009
P13797	Plastin-3	PLS3	-0.0153444	0.145243	0.237919	0	1	1	-0.00994905	0.350407	0.551642	-0.00645977	0.384325	0.56341	-0.0367037	0.253631	0.434558	-0.0914748	0.326185	0.59969
A6NL28	Putative tropomyosin alpha-3 chain-like protein		-0.212676	0.00367053	0.0105663	-0.105657	0.442333	0.657205	-0.277188	0.0278143	0.156681	-0.121487	0.386782	0.56341	-0.306676	0.0617964	0.168594	-0.403527	0.309849	0.59969
P09668	Pro-cathepsin H	CTSH	-0.0249395	0.0308664	0.0665796	-0.0173306	0.329952	0.558105	-0.00221971	0.593197	0.774122	-0.0118061	0.342805	0.528379	-0.0579992	0.0827054	0.206896	-0.0999757	0.194822	0.529556
P62826	GTP-binding nuclear protein Ran	RAN	0.117448	0.00448695	0.0127033	-0.0317316	0.266708	0.555118	0.136929	0.10757	0.349941	0.0930065	0.244357	0.457732	0.219745	0.0208294	0.0794354	0.236045	0.112564	0.441251
P07741	Adenine phosphoribosyltransferase	APRT	-0.123144	0.0366753	0.0767829	-0.108719	0.511692	0.729034	-0.165087	0.15151	0.419195	-0.0824173	0.458525	0.6377	-0.133208	0.182737	0.347289	-0.185127	0.370494	0.617226
O43598	2'-deoxynucleoside 5'-phosphate N-hydrolase 1	DNPH1	-0.0723261	0.0381971	0.0795435	-0.092602	0.0786919	0.264374	-0.0354577	0.443619	0.640874	-0.195929	0.0327535	0.122708	0.0124041	0.856939	0.951685	-0.164049	0.179514	0.518669
P13640	Metallothionein-1G	MT1G	-0.323946	3.89286e-05	0.00017221	0	1	1	-0.316856	0.0445413	0.201595	-0.270961	0.0184365	0.0820215	-0.584007	0.00362944	0.0220299	-0.555833	0.155754	0.518669
P04229	HLA class II histocompatibility antigen, DRB1-1 beta chain	HLA-DRB1	0.0330942	0.274067	0.394476	0	1	1	0	1	1	0	1	1	0.10692	0.274894	0.461893	0.0579743	0.335332	0.59969
Q96IU4	Alpha/beta hydrolase domain-containing protein 14B	ABHD14B	-0.174077	0.00831521	0.0219219	0.0753623	0.512093	0.729034	-0.307462	0.0967871	0.326657	-0.307593	0.0195542	0.0855359	-0.126727	0.166921	0.32839	-0.113263	0.331777	0.59969
P16402	Histone H1.3	HIST1H1D	0.0647303	0.191158	0.296389	0.130409	0.149616	0.41839	-0.0209273	0.892584	1	0.0748992	0.193683	0.405492	0.0794637	0.324439	0.499706	0	1	1
Q13642-1	Isoform 1 of Four and a half LIM domains protein 1	FHL1	0.0592766	0.0314553	0.0674781	0.080068	0.240891	0.528699	-0.00194314	0.895443	1	0.0717325	0.294659	0.521405	0.0827137	0.126489	0.26774	0.230073	0.330811	0.59969
P16219	Short-chain specific acyl-CoA dehydrogenase, mitochondrial	ACADS	0.00464142	0.937517	0.982698	-0.0038514	0.943351	1	0.147111	0.493117	0.689484	0	1	1	-0.0956491	0.311127	0.499706	-0.14516	0.566557	0.789348
P36776	Lon protease homolog, mitochondrial	LONP1	-0.0263523	0.0411777	0.0846251	0	1	1	-0.0346058	0.220962	0.481089	-0.0178672	0.331552	0.528379	-0.0440872	0.172237	0.336314	-0.192887	0.073984	0.367456
P11586	C-1-tetrahydrofolate synthase, cytoplasmic	MTHFD1	-0.00489522	0.923462	0.973177	-0.103316	0.324717	0.558105	0.0989096	0.615619	0.798062	-0.0178923	0.255216	0.470171	-0.0098952	0.372047	0.533711	-0.0285861	0.349755	0.602868
P07585	Decorin	DCN	-0.0387639	0.392354	0.501164	-0.0307361	0.211276	0.482301	0.144107	0.323025	0.549834	-0.0602349	0.336766	0.528379	-0.167341	0.0295497	0.101796	0.0673017	0.773623	0.952444
P63261	Actin, cytoplasmic 2	ACTG1	-0.129678	0.055399	0.109263	-0.0125088	0.588091	0.798051	0.0198899	0.897073	1	-0.252664	0.115654	0.298868	-0.222005	0.0928402	0.220301	0.128947	0.695624	0.907817
Q9BYZ2	L-lactate dehydrogenase A-like 6B	LDHAL6B	0.688061	3.62639e-08	2.98891e-07	0.713185	0.036337	0.167364	0.68499	0.00430113	0.0426302	0.739364	0.00225931	0.0176904	0.632561	0.0035845	0.0220299	0.682147	0.300158	0.59969
P35241	Radixin	RDX	0.00644053	0.831405	0.894217	0.0241146	0.327362	0.558105	0.0147574	0.903442	1	0.00481899	0.887846	1	-0.0102035	0.369289	0.533711	0	1	1
O75964	ATP synthase subunit g, mitochondrial	ATP5L	-0.291693	2.49531e-06	1.51459e-05	-0.292588	0.0742595	0.256146	-0.369176	0.0114642	0.0897648	-0.230371	0.0298819	0.114694	-0.281036	0.00497917	0.0286669	-0.278594	0.0757889	0.368588
Q15366	Poly(rC)-binding protein 2	PCBP2	0.00164397	0.941511	0.98425	0.0100338	0.340285	0.558772	-0.0156283	0.206374	0.468052	0.061544	0.323225	0.527282	-0.0389361	0.445755	0.607003	-0.142272	0.331311	0.59969
P02461	Collagen alpha-1(III) chain	COL3A1	-0.0747801	0.395809	0.503562	0.0928114	0.59278	0.803022	-0.236248	0.333377	0.549834	-0.140454	0.322549	0.527282	-0.0071091	0.961611	1	0.261415	0.344852	0.599752
P10176	Cytochrome c oxidase subunit 8A, mitochondrial	COX8A	-0.133592	0.0177384	0.042345	-0.482365	0.0187799	0.108123	-0.0322019	0.800203	0.968406	-0.113212	0.184905	0.392359	0	1	1	0	1	1
P31943	Heterogeneous nuclear ribonucleoprotein H	HNRNPH1	-0.0497801	0.38441	0.495054	-0.0681376	0.0648495	0.23508	-0.0682833	0.074273	0.283686	-0.0240404	0.817387	0.960982	-0.0443335	0.785786	0.904555	-0.391109	0.322955	0.59969
Q14204	Cytoplasmic dynein 1 heavy chain 1	DYNC1H1	-0.00188084	0.944251	0.984486	-0.0166741	0.686828	0.884517	0.0601726	0.321355	0.549834	-0.00478812	0.580601	0.761492	-0.0375936	0.584151	0.737726	0.054388	0.775129	0.952444
P51991	Heterogeneous nuclear ribonucleoprotein A3	HNRNPA3	0.0179626	0.494901	0.594337	-0.0307709	0.168876	0.425153	0.0573421	0.323763	0.549834	0.00309896	0.969529	1	0.0315402	0.293905	0.486181	0.178035	0.162612	0.518669
P08311	Cathepsin G	CTSG	0.0334209	0.319217	0.43864	0	1	1	0	1	1	0	1	1	0.107975	0.320994	0.499706	0.00539376	0.59386	0.81721
Q01524	Defensin-6	DEFA6	0	1	1	0	1	1	0	1	1	0	1	1	0	1	1	0	1	1
Q8WUM4	Programmed cell death 6-interacting protein	PDCD6IP	-0.0458767	0.0409313	0.0843401	-0.0663386	0.324935	0.558105	-0.112945	0.124288	0.375743	-0.0125254	0.34062	0.528379	-0.00784443	0.397666	0.554044	0	1	1
P48643	T-complex protein 1 subunit epsilon	CCT5	0.0468185	0.326615	0.443222	-0.105824	0.245897	0.534433	0.0376362	0.704895	0.885928	0.117414	0.241601	0.456436	0.096667	0.286477	0.477965	0.152909	0.695645	0.907817
Q16891	Mitochondrial inner membrane protein	IMMT	-0.237838	0.000332069	0.00123228	-0.501148	0.0165579	0.0982182	-0.176228	0.10507	0.347328	-0.183196	0.0640256	0.195066	-0.157198	0.188947	0.355639	-0.254677	0.229203	0.576446
P00734	Prothrombin	F2	0.0418673	0.166599	0.264599	0.0758928	0.158847	0.418395	0.0178225	0.723473	0.902037	0.119703	0.223541	0.445976	-0.0247517	0.32956	0.500258	0.129123	0.331484	0.59969
P13073	Cytochrome c oxidase subunit 4 isoform 1, mitochondrial	COX4I1	-0.390285	5.69237e-06	3.09244e-05	-0.371409	0.0219768	0.118401	-0.366423	0.0176413	0.118544	-0.485209	0.00875148	0.0489458	-0.344312	0.0542254	0.154958	-0.628437	0.101879	0.417649
P19827	Inter-alpha-trypsin inhibitor heavy chain H1	ITIH1	0.0481419	0.0350377	0.0739474	0.0800774	0.258592	0.551322	0.0106666	0.347009	0.551642	0	1	1	0.0949719	0.0960603	0.225195	0.0618725	0.165628	0.518669
Q9H2U2	Inorganic pyrophosphatase 2, mitochondrial	PPA2	-0.00904058	0.688518	0.771259	-0.0932869	0.251201	0.540358	-0.00549181	0.915278	1	0.0210136	0.236953	0.451994	0.0190392	0.495486	0.649859	-0.0474567	0.337674	0.59969
P14649	Myosin light chain 6B	MYL6B	-0.0593019	0.475904	0.578623	0.0967336	0.549173	0.763534	0.0551616	0.700976	0.882418	-0.374632	0.048635	0.163438	0.0053159	0.973524	1	-0.0241405	0.924079	1
P50225	Sulfotransferase 1A1	SULT1A1	-0.0312638	0.148174	0.242213	-0.0327107	0.326088	0.558105	0	1	1	-0.0649073	0.391356	0.565373	-0.0271932	0.328032	0.499706	0.336338	0.330647	0.59969
Q15417	Calponin-3	CNN3	0.00717522	0.814811	0.879995	0.0504883	0.607743	0.813441	0	1	1	0	1	1	-0.00983014	0.898512	0.979853	-0.0359308	0.342874	0.599752
Q06520	Bile salt sulfotransferase	SULT2A1	0	1	1	0	1	1	0	1	1	0	1	1	0	1	1	0	1	1
P11766	Alcohol dehydrogenase class-3	ADH5	-0.0333021	0.30424	0.429225	0.00934936	0.342581	0.560435	0	1	1	0.00535802	0.947732	1	-0.118032	0.147837	0.302236	0.0425673	0.870311	1
A6NHG4	D-dopachrome decarboxylase-like protein	DDTL	-0.160905	0.00487773	0.0136402	-0.186801	0.0549983	0.214247	0.0067793	0.913676	1	-0.206763	0.19651	0.409222	-0.235923	0.0284377	0.0994049	-0.249043	0.261934	0.59969
P99999	Cytochrome c	CYCS	-0.178563	0.000916924	0.00317678	-0.0247353	0.203149	0.470608	-0.0712035	0.572271	0.757424	-0.309776	0.00992905	0.0539892	-0.255747	0.0163255	0.0672783	-0.316642	0.16177	0.518669
P78527	DNA-dependent protein kinase catalytic subunit	PRKDC	-0.0646624	0.0582063	0.113655	0.0230666	0.626868	0.823553	-0.0558624	0.13489	0.391181	-0.058664	0.540137	0.723169	-0.133638	0.0483013	0.141648	0.0887605	0.514022	0.743969
P50502	Hsc70-interacting protein	ST13	-0.0715751	0.0902402	0.163183	-0.172248	0.323695	0.558105	-0.0233064	0.634349	0.816933	-0.0073381	0.371824	0.558807	-0.0947638	0.167422	0.328551	0.0362124	0.342687	0.599752
P01620	Ig kappa chain V-III region SIE		0.11313	0.00550277	0.015225	0.033982	0.325977	0.558105	0.102511	0.219799	0.481089	0.264517	0.031625	0.120792	0.0507747	0.342365	0.508385	0.14628	0.298337	0.59969
Q01105	Protein SET	SET	0.0238701	0.240919	0.354585	0.0644416	0.324958	0.558105	-0.0141319	0.336934	0.549834	-0.00647651	0.384046	0.56341	0.0510856	0.295168	0.486181	0.00539376	0.59386	0.81721
Q58FF8	Putative heat shock protein HSP 90-beta 2	HSP90AB2P	0.0636745	0.373609	0.48594	0.159485	0.0904296	0.292905	-0.0748311	0.753288	0.92449	0.00547875	0.952431	1	0.154576	0.158461	0.315712	0.406379	0.188511	0.523652
P14060	3 beta-hydroxysteroid dehydrogenase/Delta 5-->4-isomerase type 1	HSD3B1	0	1	1	0	1	1	0	1	1	0	1	1	0	1	1	0	1	1
P24158	Myeloblastin	PRTN3	0.0855434	0.0351532	0.0739918	0	1	1	0.0548706	0.323844	0.549834	0.171012	0.158297	0.366058	0.096038	0.219372	0.396693	0.306193	0.229217	0.576446
Q8N0X4	Citrate lyase subunit beta-like protein, mitochondrial	CLYBL	-0.0266767	0.108792	0.188878	-0.11346	0.0415879	0.183456	-0.0414519	0.170462	0.427602	0.02462	0.513623	0.695022	0	1	1	0	1	1
P17931	Galectin-3	LGALS3	0.106902	0.0454833	0.0915513	0.127557	0.416867	0.632572	-0.0715371	0.32345	0.549834	0.126513	0.204557	0.421495	0.214817	0.0321845	0.105884	0	1	1
P01892	HLA class I histocompatibility antigen, A-2 alpha chain	HLA-A	0.0671827	0.0577166	0.11298	0.0116346	0.336356	0.558105	0.0131517	0.339032	0.549834	0.0656434	0.32313	0.527282	0.146308	0.146473	0.300231	0.419721	0.129974	0.473347
P18859	ATP synthase-coupling factor 6, mitochondrial	ATP5J	-0.190462	0.000718683	0.00250102	-0.225522	0.0247806	0.129354	-0.191317	0.119314	0.364933	-0.121274	0.161938	0.369002	-0.222763	0.07774	0.198923	0	1	1
Q13423	NAD(P) transhydrogenase, mitochondrial	NNT	-0.0886454	0.0327811	0.0695598	-0.243421	0.0844262	0.279658	-0.0853552	0.321869	0.549834	-0.103967	0.223842	0.445976	0.0223985	0.331515	0.501113	0	1	1
Q14117	Dihydropyrimidinase	DPYS	-0.161196	0.000233728	0.000897102	-0.300442	0.0197302	0.111142	-0.235592	0.0385942	0.187718	-0.0762863	0.237495	0.451994	-0.0815025	0.118207	0.257069	-0.196392	0.182726	0.522164
P14406	Cytochrome c oxidase subunit 7A2, mitochondrial	COX7A2	-0.247853	0.00349959	0.0101866	-0.517095	0.00804938	0.0617908	-0.0855886	0.751596	0.923861	-0.263338	0.0266319	0.105309	-0.184122	0.0382299	0.118964	-0.414833	0.0863277	0.38406
P18462	HLA class I histocompatibility antigen, A-25 alpha chain	HLA-A	0.0913532	0.018279	0.043297	0	1	1	0.022134	0.169494	0.427602	0.0229847	0.19248	0.404053	0.25955	0.0328614	0.106921	0.0935311	0.249699	0.599356
P68366	Tubulin alpha-4A chain	TUBA4A	-0.048396	0.0332753	0.0704177	-0.0442265	0.169841	0.425153	-0.0563379	0.0817375	0.288704	-0.027886	0.505526	0.6872	-0.0615789	0.284718	0.476356	-0.180954	0.170334	0.518669
Q6YN16	Hydroxysteroid dehydrogenase-like protein 2	HSDL2	-0.186065	0.00166967	0.00540227	-0.27341	0.0631927	0.2323	-0.0864731	0.345536	0.551642	-0.22373	0.0601942	0.186293	-0.175142	0.140741	0.290001	-0.57235	0.0801522	0.376381
Q00325	Phosphate carrier protein, mitochondrial	SLC25A3	-0.400687	3.2166e-07	2.269e-06	-0.192527	0.183715	0.447451	-0.415901	0.00756607	0.0651014	-0.385293	0.00306553	0.0220281	-0.537522	0.00222819	0.0153041	-0.804663	0.0326723	0.228415
Q9UJW2	Tubulointerstitial nephritis antigen	TINAG	-0.116377	0.0154097	0.0375881	-0.117923	0.177419	0.439618	-0.00893624	0.945102	1	-0.127449	0.101658	0.271667	-0.18907	0.0287011	0.0998799	-0.314109	0.0763459	0.369005
Q99536	Synaptic vesicle membrane protein VAT-1 homolog	VAT1	0.0351363	0.116945	0.201247	0.00699653	0.35581	0.566158	-0.0174364	0.332208	0.549834	0.0640038	0.285313	0.513563	0.0706598	0.175925	0.340963	0.152026	0.229695	0.576446
Q14894	Thiomorpholine-carboxylate dehydrogenase	CRYM	-0.0503972	0.0704038	0.134127	-0.0278084	0.162164	0.418395	-0.0133505	0.776213	0.943749	-0.0283806	0.22559	0.447949	-0.111447	0.162138	0.322218	-0.324533	0.157548	0.518669
P07911	Uromodulin	UMOD	-0.105975	0.00261827	0.00803964	0.0134599	0.33343	0.558105	-0.157317	0.0787325	0.286724	-0.0885701	0.154798	0.366058	-0.158632	0.0356201	0.112462	-0.090837	0.185783	0.523588
P12956	X-ray repair cross-complementing protein 6	XRCC6	-0.0219053	0.220452	0.332853	0	1	1	0.0197836	0.330159	0.549834	-0.0644078	0.22349	0.445976	-0.0339674	0.341184	0.507884	-0.178334	0.0844291	0.381397
Q9UJZ1	Stomatin-like protein 2, mitochondrial	STOML2	-0.0216391	0.118552	0.203121	0	1	1	-0.0321008	0.214679	0.476186	0	1	1	-0.0452179	0.150342	0.30418	-0.05574	0.335723	0.59969
P14543	Nidogen-1	NID1	-0.0627458	0.0998563	0.176664	-0.0122177	0.813608	0.992297	0.0583425	0.263475	0.534459	-0.119366	0.184431	0.392359	-0.143197	0.090795	0.218075	-0.309145	0.104758	0.422814
Q03001	Dystonin	DST	-0.0162101	0.835787	0.895241	-0.0905992	0.62929	0.82535	-0.00833465	0.958046	1	0.0611651	0.755344	0.908502	-0.0361244	0.73256	0.861253	-0.225234	0.303229	0.59969
P80297	Metallothionein-1X	MT1X	-0.0765365	0.0186117	0.0438743	0	1	1	-0.21257	0.0400006	0.193336	-0.0239067	0.327574	0.528188	-0.0644474	0.321867	0.499706	0	1	1
P24844	Myosin regulatory light polypeptide 9	MYL9	0.0684896	0.159352	0.256206	0.224269	0.152472	0.418395	0.0720108	0.257034	0.528236	-0.0545067	0.388961	0.563993	0.0632684	0.518464	0.676482	0.0626861	0.806116	0.980107
P05413	Fatty acid-binding protein, heart	FABP3	-0.693522	4.99058e-10	5.92065e-09	-0.937619	0.00026502	0.00461135	-0.764343	0.00066263	0.0115298	-0.706564	0.00522002	0.0332299	-0.46891	0.00904751	0.0460013	-0.509482	0.176778	0.518669
Q14847	LIM and SH3 domain protein 1	LASP1	-0.0303931	0.415258	0.523587	-0.00148628	0.624995	0.822473	-0.0645508	0.323579	0.549834	0.00443378	0.885048	1	-0.051148	0.636427	0.78107	-0.0671698	0.782224	0.955509
P42330	Aldo-keto reductase family 1 member C3	AKR1C3	-0.252537	0.00265748	0.00812815	-0.423852	0.018919	0.108128	-0.0591386	0.733336	0.909987	-0.303473	0.0982241	0.265909	-0.248152	0.0917206	0.219625	-0.223276	0.558587	0.782422
P80723	Brain acid soluble protein 1	BASP1	0.00732303	0.839723	0.897137	-0.0781034	0.324832	0.558105	-0.00480134	0.422383	0.619336	-0.0303141	0.162798	0.36903	0.102904	0.321043	0.499706	0	1	1
Q9BVM4	Gamma-glutamylaminecyclotransferase	GGACT	-0.426456	4.76201e-07	3.27075e-06	-0.487003	0.00626551	0.0527516	-0.867534	0.000624121	0.0115168	-0.419438	0.0137002	0.0670452	-0.053246	0.0337661	0.108802	-0.0271576	0.35174	0.603584
P35914	Hydroxymethylglutaryl-CoA lyase, mitochondrial	HMGCL	-0.122098	0.0128996	0.0323661	-0.104406	0.235615	0.519679	-0.214388	0.137731	0.395222	-0.124177	0.181529	0.392016	-0.0609934	0.369631	0.533711	-0.249457	0.182281	0.522164
Q16555	Dihydropyrimidinase-related protein 2	DPYSL2	0.0549257	0.0324071	0.0689532	0.0224912	0.162741	0.418395	0.0406592	0.324628	0.549834	0.0175406	0.234229	0.451728	0.117303	0.11897	0.257331	0.0453236	0.199936	0.534531
P07108	Acyl-CoA-binding protein	DBI	-0.0759259	0.0774842	0.14411	-0.113544	0.324691	0.558105	-0.0272016	0.326761	0.549834	-0.151641	0.288087	0.516184	-0.027655	0.20098	0.370276	-0.0434306	0.339041	0.59969
P05166	Propionyl-CoA carboxylase beta chain, mitochondrial	PCCB	-0.125286	0.00241331	0.00743945	-0.0263472	0.32691	0.558105	-0.131372	0.259289	0.530645	-0.173818	0.0591797	0.18388	-0.146097	0.0270291	0.096199	-0.250348	0.0373731	0.244945
P13861	cAMP-dependent protein kinase type II-alpha regulatory subunit	PRKAR2A	-0.0721038	0.00176818	0.00565095	-0.0408477	0.271288	0.558105	-0.0979019	0.0529161	0.227655	-0.0570644	0.162111	0.369002	-0.084843	0.0889905	0.21707	-0.175929	0.168365	0.518669
P53634	Dipeptidyl peptidase 1	CTSC	-0.0155128	0.100564	0.176947	-0.0313633	0.0789485	0.264374	0	1	1	0.00350138	0.849681	0.98563	-0.0324394	0.16308	0.323162	-0.0895365	0.177111	0.518669
P00439	Phenylalanine-4-hydroxylase	PAH	-0.0856954	0.0152012	0.0371954	-0.1829	0.106577	0.324707	-0.0102359	0.25035	0.516877	-0.145289	0.164248	0.36903	-0.0320509	0.172061	0.336314	0	1	1
P45880	Voltage-dependent anion-selective channel protein 2	VDAC2	0.0229388	0.338425	0.452671	0	1	1	0	1	1	0	1	1	0.0741101	0.339394	0.507149	-0.00315353	0.727773	0.927953
P23588	Eukaryotic translation initiation factor 4B	EIF4B	-0.0230917	0.36432	0.476231	-0.00561981	0.290834	0.558105	-0.0323257	0.731397	0.909022	-0.00723852	0.395822	0.56869	-0.040217	0.323978	0.499706	0	1	1
Q16762	Thiosulfate sulfurtransferase	TST	-0.0825725	0.0295565	0.0641074	0.00057341	0.986555	1	-0.132012	0.277581	0.544726	-0.167638	0.0732922	0.214134	-0.0302007	0.0996748	0.228203	0.239911	0.330787	0.59969
O60361	Putative nucleoside diphosphate kinase	NME2P1	0.0316964	0.298905	0.42246	-0.0103547	0.339355	0.558772	0.0985416	0.231662	0.492912	0.00135427	0.987282	1	0.032279	0.345961	0.512075	0.287302	0.171895	0.518669
P08294	Extracellular superoxide dismutase [Cu-Zn]	SOD3	-0.000334029	0.989396	1	0.0292825	0.326465	0.558105	0.0190488	0.52606	0.718537	-0.0120056	0.342162	0.528379	-0.0251814	0.738639	0.865799	0	1	1
P12821	Angiotensin-converting enzyme	ACE	-0.0369991	0.0742416	0.139738	0	1	1	-0.00527771	0.408243	0.605122	-0.0954645	0.156996	0.366058	-0.0383699	0.324318	0.499706	0	1	1
Q6XQN6	Nicotinate phosphoribosyltransferase	NAPRT1	0.0164967	0.532896	0.630298	0.0125036	0.514479	0.730724	0.0281364	0.662234	0.845887	0.0773114	0.322939	0.527282	-0.0389658	0.174358	0.338766	0.0811052	0.586642	0.812992
P07942	Laminin subunit beta-1	LAMB1	0.0297505	0.218352	0.330696	0.146682	0.208182	0.478025	-0.00885424	0.357118	0.558025	-0.00865897	0.358965	0.543655	0.014014	0.347659	0.513617	0	1	1
Q9NYQ3	Hydroxyacid oxidase 2	HAO2	-0.0139815	0.33828	0.452671	-0.0589718	0.325034	0.558105	0.0250953	0.327432	0.549834	0	1	1	-0.0259166	0.138538	0.288497	-0.0614369	0.2004	0.534531
Q02878	60S ribosomal protein L6	RPL6	-0.0711871	0.177605	0.279247	-0.101905	0.101686	0.314705	-0.297616	0.0785788	0.286724	0.0436763	0.49309	0.676163	0.0302999	0.729141	0.859816	0.366532	0.1745	0.518669
Q9NQC3	Reticulon-4	RTN4	0.041764	0.234145	0.345265	0.0358626	0.700372	0.896065	-0.0168517	0.332852	0.549834	-0.0104033	0.740759	0.894618	0.132847	0.148753	0.302528	-0.103921	0.446264	0.686771
P41219	Peripherin	PRPH	0.515835	1.76553e-06	1.10166e-05	0.320728	0.0418057	0.183456	0.563303	0.0374401	0.185542	0.39904	0.0504504	0.168096	0.701224	0.000736866	0.00686864	0.239637	0.466955	0.709953
Q9H8H3	Methyltransferase-like protein 7A	METTL7A	0.0194786	0.544145	0.638779	0.00790743	0.349378	0.563697	-0.00498383	0.316509	0.549834	0.0644534	0.618664	0.789446	0.00953567	0.375556	0.535941	0.0243521	0.356628	0.604416
Q86WU2	Probable D-lactate dehydrogenase, mitochondrial	LDHD	-0.0739366	0.0294619	0.0640796	-0.103277	0.300045	0.558105	-0.10571	0.207364	0.468052	-0.0109777	0.345839	0.530152	-0.0811629	0.193958	0.362457	-0.234471	0.195455	0.529556
P01042	Kininogen-1	KNG1	0.0185441	0.30981	0.434013	-0.018558	0.715577	0.911051	0.0422309	0.299376	0.549834	0.0462746	0.323824	0.527282	0.00218486	0.682346	0.8182	0	1	1
P51161	Gastrotropin	FABP6	-0.0012566	0.672421	0.754307	0	1	1	-0.00527771	0.408243	0.605122	0	1	1	0	1	1	0.178035	0.331019	0.59969
Q9Y6R1	Electrogenic sodium bicarbonate cotransporter 1	SLC4A4	-0.0173785	0.227721	0.339629	0	1	1	-0.0406676	0.486094	0.684553	-0.015056	0.178807	0.389989	-0.0127025	0.21379	0.388394	-0.0199249	0.368491	0.616413
O00483	NADH dehydrogenase [ubiquinone] 1 alpha subcomplex subunit 4	NDUFA4	-0.409895	1.76943e-06	1.10166e-05	-0.453601	0.0454548	0.190193	-0.640552	0.00415672	0.0417271	-0.316928	0.0133378	0.0665193	-0.278978	0.0281698	0.0989102	-0.305415	0.0373636	0.244945
Q9NTK5	Obg-like ATPase 1	OLA1	0.0141268	0.732599	0.811351	-0.122313	0.0923032	0.292905	0.0675446	0.579168	0.760887	0.0299125	0.662954	0.820052	0.0494969	0.438225	0.599697	0.308805	0.220479	0.567879
P0C7P4	Putative cytochrome b-c1 complex subunit Rieske-like protein 1	UQCRFS1P1	-0.0500307	0.0129382	0.0323661	-0.0606441	0.0849332	0.279658	-0.0946567	0.191804	0.459273	-0.0168147	0.332703	0.528379	-0.0355918	0.101877	0.231216	0	1	1
P17987	T-complex protein 1 subunit alpha	TCP1	0.000205528	0.980505	1	0.00185166	0.932182	1	0	1	1	-0.00067685	0.980498	1	0	1	1	0.0595419	0.22309	0.57272
Q6ZMR3	L-lactate dehydrogenase A-like 6A	LDHAL6A	-0.244993	0.0150779	0.0370093	-0.337226	0.061426	0.230127	-0.107997	0.465296	0.66121	-0.421607	0.0943769	0.259288	-0.147417	0.463235	0.620023	-0.21106	0.633734	0.85725
Q14697	Neutral alpha-glucosidase AB	GANAB	0.0288423	0.39207	0.501164	-0.017243	0.330006	0.558105	0.0370093	0.284349	0.549834	-0.0243005	0.826276	0.968524	0.0956157	0.0927185	0.220301	0	1	1
Q07960	Rho GTPase-activating protein 1	ARHGAP1	0.0169801	0.355538	0.467091	0.0894957	0.324768	0.558105	0	1	1	-0.000226359	0.961963	1	-0.00347487	0.56194	0.71787	0	1	1
P36955	Pigment epithelium-derived factor	SERPINF1	0.000499763	0.90718	0.960558	-0.0112549	0.337144	0.558105	0.00699431	0.375487	0.571306	0	1	1	0.00359334	0.632965	0.778041	0.097428	0.332224	0.59969
Q16881	Thioredoxin reductase 1, cytoplasmic	TXNRD1	0.0119614	0.329596	0.445724	0	1	1	0	1	1	0	1	1	0.0386444	0.324264	0.499706	0	1	1
Q58FG0	Putative heat shock protein HSP 90-alpha A5	HSP90AA5P	-0.109735	0.137601	0.227917	-0.186067	0.115347	0.34341	-0.243671	0.036573	0.183569	-0.224384	0.290209	0.51644	0.135804	0.249603	0.431433	-0.0582191	0.601298	0.824548
Q9Y678	Coatomer subunit gamma-1	COPG1	0.0707366	0.0496976	0.0990159	0.137141	0.162976	0.418395	0.036168	0.625696	0.808449	0.0934744	0.322782	0.527282	0.0355446	0.203638	0.374293	0	1	1
P62857	40S ribosomal protein S28	RPS28	-0.0678344	0.158585	0.255714	-0.0642718	0.529015	0.746672	-0.181252	0.0831875	0.289964	-0.0711866	0.34064	0.528379	0.0197878	0.843762	0.942519	-0.00433268	0.650418	0.869074
P25325	3-mercaptopyruvate sulfurtransferase	MPST	-0.0676848	0.017263	0.0413361	-0.0803502	0.324817	0.558105	-0.124163	0.160724	0.426618	-0.0290607	0.208079	0.426508	-0.0471553	0.106157	0.238169	-0.0586579	0.564558	0.788444
Q93091	Ribonuclease K6	RNASE6	-0.00627958	0.181876	0.285389	0	1	1	-0.00832696	0.361233	0.558855	-0.00475912	0.425396	0.60219	-0.0100386	0.370737	0.533711	0	1	1
P42224	Signal transducer and activator of transcription 1-alpha/beta	STAT1	0.0114209	0.343676	0.456098	0	1	1	0	1	1	-0.00128415	0.733237	0.890115	0.0379356	0.324405	0.499706	0.0860644	0.332706	0.59969
Q9BV73	Centrosome-associated protein CEP250	CEP250	0.0310627	0.334709	0.451079	0.0606547	0.447983	0.662634	-0.040625	0.574598	0.757424	0.111002	0.203596	0.420622	0.0022923	0.880885	0.964447	-0.00547024	0.860097	1
P35908	Keratin, type II cytoskeletal 2 epidermal	KRT2	-0.023646	0.608156	0.696179	0.144925	0.292103	0.558105	0	1	1	-0.00845977	0.929438	1	-0.164321	0.0693896	0.180505	-0.283537	0.33449	0.59969
P12236	ADP/ATP translocase 3	SLC25A6	-0.0429946	0.233853	0.345265	-0.0797296	0.324821	0.558105	0.0998866	0.208023	0.468052	-0.132224	0.134913	0.335014	-0.0568144	0.206781	0.377411	-0.145572	0.170356	0.518669
P24534	Elongation factor 1-beta	EEF1B2	0.0677141	0.0854648	0.156353	0.153309	0.324633	0.558105	0	1	1	0.042902	0.324049	0.527282	0.0838764	0.239001	0.420534	-0.0401178	0.702653	0.913915
Q8N142	Adenylosuccinate synthetase isozyme 1	ADSSL1	0.044795	0.0716518	0.136173	0.0813592	0.324811	0.558105	0.0430723	0.159318	0.426618	0	1	1	0.0583933	0.297129	0.486181	0	1	1
Q8IYB5	Stromal membrane-associated protein 1	SMAP1	-0.116169	0.116174	0.200362	0.160486	0.328428	0.558105	-0.283803	0.0455206	0.203672	-0.0404844	0.799815	0.947435	-0.229239	0.081361	0.205502	-0.098663	0.763348	0.948732
P04275	von Willebrand factor	VWF	0.0220527	0.739084	0.817284	0.0201747	0.858232	1	-0.0938652	0.467729	0.663463	0.111435	0.551793	0.731156	0.0402552	0.670218	0.813282	-0.0910027	0.706233	0.915137
O76070	Gamma-synuclein	SNCG	0	1	1	0	1	1	0	1	1	0	1	1	0	1	1	0	1	1
P30085	UMP-CMP kinase	CMPK1	0.0398626	0.262918	0.381232	0	1	1	0.0192946	0.330526	0.549834	0.089654	0.227011	0.447949	0.041532	0.673099	0.813282	-0.0775905	0.506501	0.739567
P11678	Eosinophil peroxidase	EPX	0.0235892	0.165195	0.263437	0.0614349	0.324997	0.558105	-0.000717765	0.840685	1	0	1	1	0.0365945	0.324693	0.499706	0.339912	0.2384	0.590719
Q99829	Copine-1	CPNE1	0.0007868	0.863425	0.918562	0	1	1	0	1	1	0.00221952	0.80786	0.95408	0.000749283	0.946436	1	0.0207509	0.619895	0.844135
P49327	Fatty acid synthase	FASN	0.015692	0.245713	0.360962	0	1	1	0	1	1	0	1	1	0.0506974	0.240632	0.421814	0.0967919	0.332246	0.59969
O00764	Pyridoxal kinase	PDXK	-0.144883	0.0136032	0.0337067	-0.0803446	0.157353	0.418395	-0.0132535	0.892497	1	-0.389196	0.0203962	0.0882333	-0.0910041	0.371026	0.533711	-0.0664845	0.776528	0.952444
P48637	Glutathione synthetase	GSS	0.00285466	0.892805	0.947245	-0.00211041	0.91985	1	-0.0515904	0.180166	0.443616	-0.0138123	0.337492	0.528379	0.0614436	0.296876	0.486181	0.00852509	0.483979	0.725572
O14975	Very long-chain acyl-CoA synthetase	SLC27A2	-0.0246916	0.375178	0.48638	-0.0670602	0.324927	0.558105	-0.00861945	0.358867	0.558025	-0.0111097	0.906873	1	-0.0203223	0.333814	0.502646	0.01586	0.387802	0.631286
P30153	Serine/threonine-protein phosphatase 2A 65 kDa regulatory subunit A alpha isoform	PPP2R1A	-0.0172344	0.717886	0.797312	0.0509402	0.599712	0.80988	-0.041391	0.316014	0.549834	-0.24339	0.0200335	0.0871459	0.139436	0.182336	0.347289	0.00201554	0.992684	1
O76003	Glutaredoxin-3	GLRX3	0.0225702	0.48138	0.584373	0	1	1	0.0195412	0.445356	0.641916	-0.0114508	0.908422	1	0.0671363	0.29636	0.486181	0.00200628	0.817772	0.986618
Q06141	Regenerating islet-derived protein 3-alpha	REG3A	0	1	1	0	1	1	0	1	1	0	1	1	0	1	1	0	1	1
Q14019	Coactosin-like protein	COTL1	-0.116817	0.0281334	0.062052	-0.261124	0.0357411	0.166579	-0.116631	0.250011	0.516877	-0.135222	0.159185	0.366058	-0.00773947	0.942109	1	-0.447277	0.0784827	0.374707
Q9ULD0	2-oxoglutarate dehydrogenase-like, mitochondrial	OGDHL	-0.102252	0.00768214	0.0204596	-0.0100478	0.458607	0.673714	-0.215631	0.0845939	0.293084	-0.0750406	0.250278	0.464457	-0.0973039	0.0979006	0.226793	-0.102491	0.575073	0.798373
P61158	Actin-related protein 3	ACTR3	0.072963	0.0258043	0.0577279	-0.011319	0.571302	0.782045	0.0185851	0.33111	0.549834	0.0933515	0.233911	0.451728	0.153432	0.0629972	0.169508	-0.0632107	0.441594	0.683336
Q01469	Fatty acid-binding protein, epidermal	FABP5	0	1	1	0	1	1	0	1	1	0	1	1	0	1	1	0	1	1
P04196	Histidine-rich glycoprotein	HRG	-0.0346407	0.409385	0.517014	-0.020061	0.533468	0.749921	0.050816	0.608309	0.791205	-0.08221	0.396364	0.56869	-0.0714882	0.373493	0.534634	-0.26824	0.127247	0.469574
P16662	UDP-glucuronosyltransferase 2B7	UGT2B7	-0.0173609	0.183926	0.287454	-0.0102796	0.18936	0.45502	-0.0571104	0.286403	0.549834	0	1	1	-0.00543676	0.457786	0.614831	-0.0157062	0.388791	0.631584
P06753	Tropomyosin alpha-3 chain	TPM3	-0.036002	0.426402	0.535053	0.00778621	0.944375	1	-0.148314	0.265387	0.535408	-0.00999161	0.625534	0.793829	0.000752798	0.992156	1	-0.140562	0.331331	0.59969
Q16352	Alpha-internexin	INA	0.789306	6.12961e-11	7.99914e-10	0.465529	0.012262	0.076809	0.967842	0.000823649	0.0125734	0.638509	0.0046001	0.0307853	0.985469	3.19969e-05	0.000727077	0.746812	0.0620227	0.325932
P01877	Ig alpha-2 chain C region	IGHA2	-0.0184628	0.252551	0.368245	-0.0912281	0.250811	0.540358	0	1	1	0	1	1	0	1	1	0	1	1
Q14980	Nuclear mitotic apparatus protein 1	NUMA1	-0.0298867	0.0934896	0.167895	-0.00416962	0.403249	0.614287	0	1	1	-0.0481289	0.306211	0.527282	-0.0549576	0.204977	0.375841	0	1	1
P31948	Stress-induced-phosphoprotein 1	STIP1	0.0126839	0.460151	0.565617	-0.00233319	0.51065	0.729034	-0.0165401	0.134322	0.391181	0.00742815	0.396558	0.56869	0.0492277	0.364941	0.530146	-0.00710131	0.52508	0.75438
P60981	Destrin	DSTN	-0.0140747	0.575167	0.667194	0	1	1	-0.0950665	0.280127	0.546981	-0.0261789	0.559369	0.738594	0.0488006	0.0687231	0.179967	0.0661538	0.650264	0.869074
Q16563	Isoform 2 of Synaptophysin-like protein 1	SYPL1	-0.0107579	0.444605	0.550832	-0.047282	0.159699	0.418395	0.0197287	0.330198	0.549834	0	1	1	-0.0190172	0.60225	0.750894	0	1	1
P17900	Ganglioside GM2 activator	GM2A	-0.36795	7.24513e-06	3.75691e-05	-0.48469	0.0113536	0.0762838	-0.473775	0.0212386	0.131983	-0.318015	0.0260376	0.104055	-0.250549	0.0629302	0.169508	-0.405317	0.15792	0.518669
P52272	Heterogeneous nuclear ribonucleoprotein M	HNRNPM	0.0187439	0.717472	0.797312	-0.0620822	0.351351	0.564904	0.0414512	0.673449	0.856024	-0.063571	0.311136	0.527282	0.12061	0.372166	0.533711	-0.0266677	0.910499	1
Q07075	Glutamyl aminopeptidase	ENPEP	-0.00527185	0.82076	0.883983	-0.0170298	0.330141	0.558105	-0.00766642	0.937677	1	0	1	1	0	1	1	0.0498126	0.337021	0.59969
Q32P51	Heterogeneous nuclear ribonucleoprotein A1-like 2	HNRNPA1L2	0.108016	0.0305209	0.0660163	0.00923743	0.925561	1	0.157387	0.189276	0.456009	0.0501637	0.432738	0.610512	0.18135	0.0872711	0.214465	0.215572	0.227769	0.576446
P62807	Histone H2B type 1-C/E/F/G/I	HIST1H2BC	0.257231	0.0461268	0.0926085	0.487356	0.102153	0.314903	0.213802	0.41407	0.610577	0.0300752	0.900183	1	0.323642	0.195286	0.363636	-0.0611693	0.900326	1
Q9UI12	V-type proton ATPase subunit H	ATP6V1H	-0.00238761	0.469876	0.573074	0	1	1	0	1	1	-0.0073381	0.371824	0.558807	-0.0017869	0.73044	0.860051	0	1	1
P62136	Serine/threonine-protein phosphatase PP1-alpha catalytic subunit	PPP1CA	0.0194435	0.506659	0.604747	-0.00448445	0.394126	0.602735	-0.00326744	0.818511	0.984476	-0.0130664	0.865321	0.999331	0.0788167	0.269142	0.456144	0	1	1
P16083	Ribosyldihydronicotinamide dehydrogenase [quinone]	NQO2	-0.116047	0.00132255	0.00443148	-0.168851	0.110312	0.332208	-0.0830456	0.323305	0.549834	-0.0638087	0.158749	0.366058	-0.1491	0.0145873	0.0625284	-0.113263	0.331777	0.59969
Q9Y2V2	Calcium-regulated heat stable protein 1	CARHSP1	0.0445222	0.115901	0.200332	0.0609229	0.357293	0.566316	0.0128349	0.295386	0.549834	0.0610425	0.357221	0.542063	0.0448302	0.4662	0.622247	-0.0538508	0.336091	0.59969
P21912	Succinate dehydrogenase [ubiquinone] iron-sulfur subunit, mitochondrial	SDHB	-0.0647467	0.100121	0.176664	-0.0263211	0.326915	0.558105	-0.136805	0.266936	0.535408	-0.0181735	0.812161	0.957714	-0.0720583	0.224265	0.403676	-0.24188	0.0475764	0.282215
P78417	Glutathione S-transferase omega-1	GSTO1	0.038007	0.421353	0.529566	0.0801826	0.20236	0.470173	-0.138863	0.0882377	0.303027	0.0288056	0.693897	0.852938	0.153916	0.195518	0.363636	0.0224845	0.360858	0.607638
Q96HR9	Receptor expression-enhancing protein 6	REEP6	-0.0126764	0.31696	0.43864	-0.00152913	0.617574	0.821786	-0.051941	0.323955	0.549834	0	1	1	0	1	1	0.0139479	0.402064	0.64644
Q9Y536	Peptidyl-prolyl cis-trans isomerase A-like 4A/B/C	PPIAL4A	0.0979843	0.126701	0.2152	0.0192571	0.882929	1	0.0327123	0.746085	0.921427	0.0962564	0.588851	0.769733	0.201065	0.0462075	0.13653	0.0672854	0.7721	0.952444
P39019	40S ribosomal protein S19	RPS19	0.0496509	0.343218	0.456098	0.0122629	0.335205	0.558105	0.218223	0.316437	0.549834	0.00337936	0.491912	0.675732	-0.018201	0.572243	0.727214	-0.072881	0.33357	0.59969
P13645	Keratin, type I cytoskeletal 10	KRT10	-0.0581233	0.0723249	0.136988	-0.0259402	0.0456658	0.190193	-0.0523257	0.20255	0.466462	-0.16428	0.183132	0.392359	0.00211593	0.690293	0.823611	0	1	1
Q9BQE5	Apolipoprotein L2	APOL2	0	1	1	0	1	1	0	1	1	0	1	1	0	1	1	0	1	1
P61970	Nuclear transport factor 2	NUTF2	0.0115856	0.318319	0.43864	0	1	1	0.0473885	0.32417	0.549834	0	1	1	0.000977792	0.843813	0.942519	0	1	1
Q9Y6M9	NADH dehydrogenase [ubiquinone] 1 beta subcomplex subunit 9	NDUFB9	-0.0562189	0.0993192	0.176342	-0.16751	0.121372	0.357273	-0.048045	0.573835	0.757424	-0.000289263	0.935044	1	-0.0349134	0.52847	0.687362	0	1	1
O43488	Aflatoxin B1 aldehyde reductase member 2	AKR7A2	-0.0153987	0.649006	0.729085	-0.0739747	0.230667	0.514565	-0.0673578	0.545857	0.739457	0.0802626	0.24394	0.457732	-0.0143954	0.148394	0.302528	0.0539997	0.51631	0.745887
P30711	Glutathione S-transferase theta-1	GSTT1	-0.0130038	0.396161	0.503562	-0.0490978	0.325242	0.558105	0	1	1	0	1	1	-0.00990991	0.791467	0.905911	-0.00303415	0.736481	0.930105
P55209	Nucleosome assembly protein 1-like 1	NAP1L1	0.0461841	0.308031	0.433503	-0.0730269	0.32487	0.558105	0.0058861	0.393966	0.592083	0.0719778	0.439833	0.617185	0.134295	0.250426	0.431903	0.199351	0.320678	0.59969
Q5T0F9	Coiled-coil and C2 domain-containing protein 1B	CC2D1B	-0.00519685	0.9304	0.979171	0.0884874	0.620329	0.821786	0.101367	0.285156	0.549834	-0.17053	0.152757	0.366058	-0.0148859	0.878339	0.96322	0.0722249	0.167366	0.518669
P50395	Rab GDP dissociation inhibitor beta	GDI2	-0.0265909	0.375811	0.48638	-0.00441336	0.920524	1	-0.138826	0.234223	0.494822	0	1	1	0.0237659	0.330311	0.500258	0.035452	0.343201	0.599752
P84077	ADP-ribosylation factor 1	ARF1	0.0244527	0.187576	0.292574	0	1	1	0.00973503	0.351558	0.551642	0.0849762	0.24707	0.461299	0.00287781	0.611246	0.759692	0.0247973	0.355748	0.604416
P15880	40S ribosomal protein S2	RPS2	0.00737227	0.61782	0.70313	0	1	1	-0.0361554	0.423646	0.620027	0	1	1	0.05163	0.107794	0.241151	0.115541	0.188661	0.523652
P27816	Microtubule-associated protein 4	MAP4	0.0379738	0.164128	0.262805	-0.0664343	0.263185	0.552476	0.00549388	0.402742	0.59952	0.0414366	0.337394	0.528379	0.128428	0.0670198	0.176688	0.0792614	0.433248	0.679826
P13667	Protein disulfide-isomerase A4	PDIA4	0.0476056	0.137973	0.227917	0	1	1	0.0962866	0.267362	0.535408	0	1	1	0.079736	0.321397	0.499706	0.112706	0.33179	0.59969
Q01955	Collagen alpha-3(IV) chain	COL4A3	-0.547689	9.16314e-07	6.02919e-06	-0.499735	0.0109254	0.0743876	-0.594786	0.00149073	0.019454	-0.326499	0.254203	0.469437	-0.721469	0.000419517	0.00443894	-1.01373	0.0102741	0.133708
Q9H6S3	Epidermal growth factor receptor kinase substrate 8-like protein 2	EPS8L2	-0.000318929	0.979739	1	0	1	1	0.000540338	0.985323	1	0.0278554	0.326233	0.52777	-0.0239446	0.330168	0.500258	0.0476946	0.337604	0.59969
Q6PCB0	von Willebrand factor A domain-containing protein 1	VWA1	0.0058319	0.220626	0.332853	0.00699653	0.35581	0.566158	0	1	1	0.00385333	0.535361	0.719018	0.0111546	0.36201	0.527619	0	1	1
P63244	Guanine nucleotide-binding protein subunit beta-2-like 1	GNB2L1	0.016562	0.573125	0.665811	0	1	1	0.0198139	0.195259	0.461896	0.0619866	0.597091	0.774564	-0.0117994	0.35794	0.524845	0.0934238	0.452051	0.691321
P08571	Monocyte differentiation antigen CD14	CD14	0.0038488	0.333205	0.449827	0	1	1	0	1	1	0.0107793	0.346664	0.530152	0.00372823	0.543974	0.700545	0	1	1
P51148	Ras-related protein Rab-5C	RAB5C	-0.0822529	0.136912	0.227605	0.0679174	0.338785	0.558772	-0.320444	0.0107637	0.0851313	-0.0875544	0.23213	0.449895	0.00706441	0.956195	1	0.0543442	0.689181	0.902389
Q93099	Homogentisate 1,2-dioxygenase	HGD	-0.0848438	0.0099629	0.0257457	-0.132217	0.157063	0.418395	-0.0865709	0.272213	0.53824	-0.0130781	0.607421	0.78097	-0.110505	0.0717976	0.186151	-0.151961	0.276546	0.59969
Q12931	Heat shock protein 75 kDa, mitochondrial	TRAP1	-0.0618108	0.351943	0.463145	0.057322	0.371982	0.574665	-0.0612287	0.628154	0.810287	-0.0723721	0.618496	0.789446	-0.131623	0.377692	0.5373	-0.451786	0.0432109	0.264416
P25787	Proteasome subunit alpha type-2	PSMA2	0.0129282	0.529906	0.628661	0.0264044	0.725049	0.917146	-0.00993899	0.520089	0.714438	-0.0276456	0.163312	0.36903	0.0544782	0.185187	0.350246	0	1	1
P02750	Leucine-rich alpha-2-glycoprotein	LRG1	0.0522437	0.0490869	0.0982994	0	1	1	0.015417	0.334745	0.549834	0.1669	0.0984847	0.265909	0.0221242	0.318041	0.499706	0.0723391	0.333616	0.59969
Q15293	Reticulocalbin-1	RCN1	0.0944592	0.00453219	0.0127651	0.00799691	0.348854	0.563697	0.069562	0.196577	0.462748	0.114969	0.157201	0.366058	0.153578	0.0410771	0.124225	0.0116077	0.427395	0.67334
Q10567	AP-1 complex subunit beta-1	AP1B1	0.00353718	0.806148	0.873048	0.0280126	0.32664	0.558105	-0.0287704	0.326353	0.549834	0	1	1	0.0152429	0.6741	0.813282	0	1	1
P05108	Cholesterol side-chain cleavage enzyme, mitochondrial	CYP11A1	0	1	1	0	1	1	0	1	1	0	1	1	0	1	1	0	1	1
Q16790	Carbonic anhydrase 9	CA9	0.0163579	0.324113	0.441653	0.0808274	0.324814	0.558105	0	1	1	0	1	1	0	1	1	0	1	1
P06133	UDP-glucuronosyltransferase 2B4	UGT2B4	-0.278038	3.01131e-05	0.000138697	-0.19947	0.113472	0.339117	-0.179547	0.114478	0.363404	-0.355191	0.0164291	0.0779637	-0.342856	0.0123446	0.0568576	-0.348363	0.301614	0.59969
P0DJI9	Serum amyloid A-2 protein	SAA2	-0.0316837	0.17242	0.272936	0	1	1	0	1	1	-0.0473437	0.323762	0.527282	-0.0641235	0.32188	0.499706	-0.109105	0.331876	0.59969
Q8NBS9	Thioredoxin domain-containing protein 5	TXNDC5	0.00464127	0.297589	0.421375	0	1	1	0	1	1	0	1	1	0.0149949	0.229127	0.407741	0	1	1
Q8IZF3	Probable G-protein coupled receptor 115	GPR115	0.0967423	0.128323	0.215616	0.102313	0.465251	0.679649	0.129178	0.375843	0.571306	0.243878	0.0816255	0.234973	-0.0506912	0.598677	0.74763	0.0242233	0.440569	0.6831
Q15075	Early endosome antigen 1	EEA1	0.0193529	0.744568	0.819968	0.150192	0.105577	0.322917	-0.151746	0.345279	0.551642	0.153189	0.222356	0.445976	-0.0426794	0.63105	0.776906	0.0431129	0.655607	0.873028
P19224	UDP-glucuronosyltransferase 1-6	UGT1A6	0.0139185	0.326531	0.443222	0	1	1	0	1	1	0.0556738	0.323398	0.527282	0	1	1	0	1	1
P80188	Neutrophil gelatinase-associated lipocalin	LCN2	0.0261861	0.261615	0.380046	0.00730064	0.440649	0.655948	0.00699431	0.375487	0.571306	0	1	1	0.0744474	0.321527	0.499706	0	1	1
P50991	T-complex protein 1 subunit delta	CCT4	0.0033097	0.936163	0.982594	-0.0327459	0.788544	0.97608	0.117072	0.232706	0.49379	-0.094147	0.322778	0.527282	0.0180903	0.228152	0.406932	0.0452014	0.241339	0.593595
P09497	Clathrin light chain B	CLTB	0.00912374	0.38549	0.49563	0	1	1	-0.0118775	0.342533	0.551642	-0.0115382	0.343719	0.528747	0.0479326	0.112509	0.24989	0	1	1
P08922	Proto-oncogene tyrosine-protein kinase ROS	ROS1	-0.0480309	0.335703	0.451642	-0.0978551	0.461552	0.675504	-0.117701	0.508688	0.70621	0.00141169	0.711291	0.868862	-0.00179589	0.941359	1	0.049063	0.337219	0.59969
Q9NZN4	EH domain-containing protein 2	EHD2	0.0286682	0.150048	0.24375	-0.0114983	0.33663	0.558105	0	1	1	0	1	1	0.100139	0.112658	0.24989	0	1	1
P60953	Cell division control protein 42 homolog	CDC42	0.00988097	0.765406	0.839374	-0.146169	0.179308	0.442897	0.0945361	0.161588	0.426618	0.0253082	0.11136	0.290649	0.0343337	0.562011	0.71787	0	1	1
Q9P1U1	Actin-related protein 3B	ACTR3B	0.0367596	0.105841	0.184986	0	1	1	0.0206412	0.488494	0.686698	0	1	1	0.102884	0.138963	0.288615	0.0568746	0.317761	0.59969
P29590	Protein PML	PML	0.0248403	0.145177	0.237919	0	1	1	0.0581932	0.285402	0.549834	0.043939	0.323974	0.527282	0	1	1	0	1	1
P52597	Heterogeneous nuclear ribonucleoprotein F	HNRNPF	-0.0471619	0.0426634	0.0869933	-0.0738943	0.324863	0.558105	-0.0652435	0.030073	0.165825	-0.0107885	0.346625	0.530152	-0.0451527	0.390667	0.547214	0.0812886	0.312853	0.59969
P09496	Isoform Non-brain of Clathrin light chain A	CLTA	-0.00444481	0.286845	0.407621	0	1	1	-0.0110403	0.34548	0.551642	0	1	1	-0.00586761	0.443187	0.604557	0	1	1
O75309	Cadherin-16	CDH16	-0.0289278	0.0201328	0.046581	-0.0318479	0.326172	0.558105	-0.0171053	0.332565	0.549834	-0.0252616	0.164892	0.36903	-0.0390739	0.163438	0.323162	0	1	1
Q14914	Prostaglandin reductase 1	PTGR1	-0.0740899	0.0703302	0.134127	-0.0920128	0.183421	0.447451	-0.196693	0.0694808	0.277569	-0.0786414	0.219608	0.443177	0.035615	0.644076	0.78922	0.00478217	0.978574	1
P26440	Isovaleryl-CoA dehydrogenase, mitochondrial	IVD	-0.0765785	0.0201673	0.046581	-0.177055	0.109639	0.331456	-0.0777922	0.307706	0.549834	-0.0888964	0.179826	0.39031	0	1	1	0	1	1
Q9NSE4	Isoleucine--tRNA ligase, mitochondrial	IARS2	-0.0189759	0.317387	0.43864	-0.0597598	0.295686	0.558105	0	1	1	-0.0544311	0.323442	0.527282	0.0217305	0.286901	0.477965	0	1	1
P46777	60S ribosomal protein L5	RPL5	0.0179679	0.464292	0.568032	0.0144519	0.585877	0.796427	0.0241912	0.726098	0.90387	-0.0325163	0.166917	0.371296	0.0562553	0.297896	0.486181	0.0847009	0.332777	0.59969
P01591	Immunoglobulin J chain	IGJ	-0.00851153	0.340686	0.453668	0	1	1	0	1	1	0	1	1	-0.0274988	0.327868	0.499706	-0.0794409	0.333087	0.59969
Q02928	Cytochrome P450 4A11	CYP4A11	-0.0316305	0.0944269	0.16842	-0.0676052	0.324922	0.558105	-0.0514763	0.323974	0.549834	0	1	1	-0.0183904	0.186618	0.352101	0.048998	0.669817	0.88459
P04843	Dolichyl-diphosphooligosaccharide--protein glycosyltransferase subunit 1	RPN1	0.053187	0.11219	0.194346	0.00258799	0.98299	1	0.0425522	0.164633	0.426618	0.0373644	0.337822	0.528379	0.107231	0.0985351	0.227131	0	1	1
P38159	RNA-binding motif protein, X chromosome	RBMX	-0.0167009	0.327688	0.44391	-0.00160885	0.604285	0.810197	0.0243699	0.327704	0.549834	-0.0289233	0.163766	0.36903	-0.0482899	0.322921	0.499706	-0.139504	0.331343	0.59969
P08574	Cytochrome c1, heme protein, mitochondrial	CYC1	-0.0103893	0.472234	0.575053	0	1	1	0.0223729	0.339142	0.549834	-0.0599023	0.255802	0.470171	-0.0023929	0.659335	0.804142	-0.00691282	0.531513	0.758185
Q16543	Hsp90 co-chaperone Cdc37	CDC37	-0.00140021	0.941167	0.98425	0	1	1	-0.0584321	0.323731	0.549834	0	1	1	0.040424	0.323943	0.499706	0.0281538	0.350325	0.602868
P11712	Cytochrome P450 2C9	CYP2C9	0	1	1	0	1	1	0	1	1	0	1	1	0	1	1	0	1	1
Q9UII2	ATPase inhibitor, mitochondrial	ATPIF1	-0.0233597	0.432483	0.537515	0	1	1	-0.114591	0.323106	0.549834	0	1	1	0.012677	0.737525	0.86579	-0.0279488	0.666734	0.883338
P25713	Metallothionein-3	MT3	0	1	1	0	1	1	0	1	1	0	1	1	0	1	1	0	1	1
P12724	Eosinophil cationic protein	RNASE3	0.00928053	0.337174	0.452671	0	1	1	0	1	1	0.0371221	0.324585	0.527282	0	1	1	0	1	1
Q9Y3D6	Mitochondrial fission 1 protein	FIS1	-0.0273123	0.121951	0.208489	-0.0705195	0.254333	0.545596	-0.051941	0.323955	0.549834	0	1	1	-0.00217629	0.683325	0.8182	-0.00628706	0.554815	0.781331
Q86XE5	Probable 4-hydroxy-2-oxoglutarate aldolase, mitochondrial	HOGA1	-0.0264649	0.391726	0.501164	-0.0480356	0.209878	0.48051	-0.00489876	0.946704	1	0	1	1	-0.0503259	0.529417	0.687452	-0.180943	0.331002	0.59969
Q03135	Caveolin-1	CAV1	0.0742072	0.0234116	0.052828	0	1	1	0.0687568	0.22458	0.485261	0.156949	0.168433	0.371744	0.0600898	0.0590074	0.163149	0.0335659	0.344624	0.599752
Q6IQ49	Protein SDE2 homolog	SDE2	-0.0400922	0.579108	0.669781	-0.00968216	0.943655	1	-0.266306	0.0369467	0.184263	-0.0443263	0.797968	0.946681	0.117455	0.380718	0.538091	0.327068	0.395389	0.638805
Q14192	Four and a half LIM domains protein 2	FHL2	0.00596942	0.362289	0.474368	0.0294959	0.326438	0.558105	0	1	1	0	1	1	0	1	1	0	1	1
Q969G5	Protein kinase C delta-binding protein	PRKCDBP	0.0539323	0.0703263	0.134127	0	1	1	0.16572	0.156707	0.426047	0.0579002	0.17528	0.383556	0	1	1	0	1	1
P05155	Plasma protease C1 inhibitor	SERPING1	-0.0723426	0.091944	0.165881	0.0336415	0.326006	0.558105	-0.0494676	0.555142	0.748152	-0.105853	0.2425	0.456436	-0.13217	0.176905	0.341463	-0.222776	0.278925	0.59969
P02656	Apolipoprotein C-III	APOC3	-0.0340578	0.101924	0.178539	-0.0604324	0.325011	0.558105	-0.0516211	0.428264	0.624451	-0.0144699	0.336194	0.528379	-0.0191235	0.33548	0.50322	0	1	1
Q07020	60S ribosomal protein L18	RPL18	0.0101654	0.430926	0.537286	0	1	1	0	1	1	0.0496028	0.323645	0.527282	-0.00722165	0.409024	0.567847	0.0820572	0.273067	0.59969
P27105	Erythrocyte band 7 integral membrane protein	STOM	0.0133041	0.755535	0.830876	-0.0222604	0.865145	1	0.0798475	0.129084	0.384307	-0.00731335	0.938583	1	0.00202327	0.976839	1	-0.0755596	0.720103	0.925079
P20962	Parathymosin	PTMS	0.128066	0.019449	0.0453911	-0.0190795	0.329018	0.558105	-0.0321682	0.16289	0.426618	0.138478	0.175368	0.383556	0.339125	0.0262744	0.0948056	0.586886	0.0978982	0.409916
A1IGU5	Rho guanine nucleotide exchange factor 37	ARHGEF37	0.0623883	0.0210132	0.0481092	0.0127475	0.195666	0.466511	0.127324	0.142861	0.403828	0.0125553	0.340537	0.528379	0.0851449	0.125401	0.267544	0.0239352	0.357494	0.604574
P56134	ATP synthase subunit f, mitochondrial	ATP5J2	-0.0540704	0.0250199	0.0561335	-0.063565	0.263134	0.552476	-0.112329	0.114674	0.363404	-0.00645977	0.384325	0.56341	-0.0415028	0.323768	0.499706	-0.119897	0.33164	0.59969
Q9Y617	Phosphoserine aminotransferase	PSAT1	-0.00492144	0.322599	0.4416	0	1	1	0	1	1	-0.0118061	0.342805	0.528379	-0.00636435	0.557732	0.715908	0	1	1
Q8WX93	Palladin	PALLD	0.000430109	0.992394	1	-0.0850336	0.473233	0.687461	0.0202164	0.337902	0.549834	-0.00867627	0.934872	1	0.0484451	0.593638	0.743709	-0.039953	0.28465	0.59969
Q9UJM8	Hydroxyacid oxidase 1	HAO1	0.000504687	0.853847	0.909608	0	1	1	0	1	1	0	1	1	0.00163053	0.750785	0.874799	0	1	1
Q04695	Keratin, type I cytoskeletal 17	KRT17	-0.00936122	0.33878	0.452671	-0.0432182	0.360104	0.566946	0	1	1	-0.0024587	0.569514	0.749461	0	1	1	0	1	1
P01619	Ig kappa chain V-III region B6		0.0144353	0.148497	0.242236	-0.015358	0.331403	0.558105	-0.00480134	0.422383	0.619336	0.0219535	0.328516	0.528188	0.0426407	0.0685106	0.179967	0.0141623	0.400228	0.644812
Q9Y6R1-2	Isoform 2 of Electrogenic sodium bicarbonate cotransporter 1	SLC4A4	-0.0147144	0.323795	0.441653	0	1	1	0	1	1	-0.0588574	0.321391	0.527282	0	1	1	0	1	1
Q07955	Serine/arginine-rich splicing factor 1	SRSF1	0.011767	0.449312	0.554907	0.0179506	0.32959	0.558105	0	1	1	0.0325364	0.591689	0.772154	0	1	1	0	1	1
O43390	Heterogeneous nuclear ribonucleoprotein R	HNRNPR	0.00778362	0.344941	0.456744	0	1	1	0	1	1	0.0311345	0.325482	0.527645	0	1	1	0	1	1
Q9C0G6	Dynein heavy chain 6, axonemal	DNAH6	-0.0315231	0.568507	0.664346	-0.00296089	0.979183	1	-0.00329792	0.980504	1	-0.055542	0.41539	0.590291	-0.0525101	0.653486	0.798252	-0.191635	0.496489	0.735804
Q9NVA2	Septin-11	SEPT11	0.0541984	0.0967123	0.172104	0	1	1	0.1743	0.0724555	0.279833	0.0163606	0.849062	0.98563	0.0278113	0.327706	0.499706	0.214982	0.196149	0.529603
Q7Z794	Keratin, type II cytoskeletal 1b	KRT77	-0.0150872	0.37555	0.48638	0.00884146	0.344621	0.562163	-0.0708813	0.318086	0.549834	0	1	1	0	1	1	0	1	1
P07438	Metallothionein-1B	MT1B	-0.246814	0.00108706	0.00370275	-0.229876	0.165402	0.421857	-0.531833	0.00244801	0.0294892	-0.0691197	0.228098	0.447949	-0.182167	0.271522	0.457207	-0.350711	0.119896	0.462333
Q8NHW5	60S acidic ribosomal protein P0-like	RPLP0P6	-0.0181127	0.613438	0.699159	-0.0816086	0.229248	0.51286	-0.163974	0.0797334	0.286724	0	1	1	0.120975	0.115751	0.255304	0.0528859	0.16836	0.518669
Q9Y2K3	Myosin-15	MYH15	-0.00653061	0.609235	0.696396	0	1	1	0.00250203	0.562126	0.751099	0.0118486	0.342666	0.528379	-0.0325936	0.411727	0.56958	0	1	1
P68032	Actin, alpha cardiac muscle 1	ACTC1	-0.00544008	0.834515	0.895241	0	1	1	-0.0834383	0.166581	0.426618	0.0609674	0.216195	0.43855	-0.00263527	0.963788	1	0.0103455	0.446445	0.686771
Q9BTT0	Acidic leucine-rich nuclear phosphoprotein 32 family member E	ANP32E	-0.0099703	0.432359	0.537515	-0.0594319	0.332733	0.558105	0	1	1	0	1	1	0.00664756	0.42167	0.582307	0	1	1
Q9BUR5	Apolipoprotein O	APOO	-0.0707674	0.0267827	0.0592396	-0.00999559	0.340402	0.558772	-0.010716	0.346799	0.551642	-0.0665711	0.26889	0.490772	-0.160086	0.0765107	0.196419	-0.247929	0.184438	0.523241
Q15067	Peroxisomal acyl-coenzyme A oxidase 1	ACOX1	-0.0306	0.0861504	0.156874	-0.0296902	0.169952	0.425153	-0.0177215	0.331916	0.549834	-0.017104	0.332366	0.528379	-0.0520018	0.32259	0.499706	0	1	1
O00748	Cocaine esterase	CES2	-0.00918142	0.282	0.403587	0	1	1	0.00407938	0.450707	0.646066	-0.0068876	0.37773	0.561883	-0.027238	0.294174	0.486181	-0.0338576	0.539799	0.768478
P62753	40S ribosomal protein S6	RPS6	0	1	1	0	1	1	0	1	1	0	1	1	0	1	1	0	1	1
P51570	Galactokinase	GALK1	-0.0304876	0.319531	0.43864	0	1	1	0	1	1	-0.12195	0.322643	0.527282	0	1	1	0	1	1
O75915	PRA1 family protein 3	ARL6IP5	0	1	1	0	1	1	0	1	1	0	1	1	0	1	1	0.123991	0.331566	0.59969
P56470	Galectin-4	LGALS4	0	1	1	0	1	1	0	1	1	0	1	1	0	1	1	0.223666	0.330829	0.59969
