# Supplementary material for: Proteotranscriptomic Analysis Reveals Stage Specific Changes in the Molecular Landscape of Clear-Cell Renal Cell Carcinoma
Source: PLoS One. 2016 Apr 29;11(4):e0154074. doi: 10.1371/journal.pone.0154074 (PMC4851420; doi:10.1371/journal.pone.0154074)
Supplement: S5 Table — Differentially abundant proteins from this study (pooled and individual analyses) were compared to differentially abundant proteins identified in four other studies (granular proteomic results from Lebdai et al.[23] were not available): Perroud et al.[25] Supp. Table 3 (180 proteins), Masui et al.[35] Supp. Table 5 (29 proteins), White et al.[22] Supp. Table 7 (55 proteins), and Zhao et al.[24] Online resource 1 (213 proteins). Pathway enrichment analysis was performed using IPA as described in the current study and the top 15 pathways with more than one molecule and p < 0.05 are given (ranked by p-value). (XLSX) [file pone.0154074.s011.xlsx]

## Sheet: Table S5
S5 Table. Pathway enrichment analysis of previously published proteomic analyses of ccRCC. Differentially abundant proteins from this study (pooled and individual analyses) were compared to differentially abundant proteins identified in four other studies (granular proteomic results from Lebdai et al.[23] were not available): Perroud et al.[25] Supp. Table 3 (180 proteins), Masui et al.[35] Supp.…
Perroud					Masui					White					Zhao					Pooled Analysis					Individual Analysis
Ingenuity Canonical Pathways	-log(p-value)	Ratio	Molecules		Ingenuity Canonical Pathways	-log(p-value)	Ratio	Molecules		Ingenuity Canonical Pathways	-log(p-value)	Ratio	Molecules		Ingenuity Canonical Pathways	-log(p-value)	Ratio	Molecules		Ingenuity Canonical Pathways	-log(p-value)	Ratio	Molecules		Ingenuity Canonical Pathways	-log(p-value)	Ratio	Molecules
Glycolysis I	18.3	0.5	PFKP,ALDOB,ENO2,PGK1,FBP1,ALDOC,PKM,GAPDH,ALDOA,ENO1,GPI,PFKL		Glycolysis I	12	0.25	TPI1,FBP1,PKM,GAPDH,ALDOA,GPI		Glycolysis I	14.9	0.333	TPI1,ALDOB,PGK1,FBP1,PKM,GAPDH,ALDOA,ENO1		Mitochondrial Dysfunctiona	19.4	0.145	UQCRC1,HSD17B10,VDAC1,COX5A,ATP5J,ACO2,CYB5R3,NDUFA4,SDHB,SOD2,UQCRC2,ATP5O,CYB5A,NDUFS3,CAT,NDUFA9,ATP5A1,ATP5H,ACO1,AIFM1,MT-CO2,UQCRFS1,ATP5B,NDUFV2		Mitochondrial Dysfunctiona	29.4	0.212	NDUFA10,NDUFB9,ATP5F1,COX5A,OGDH,ATP5J,NDUFA5,PRDX3,NDUFA13,NDUFA8,ATP5O,CAT,NDUFA9,ATP5A1,ATP5C1,ATP5B,UQCRC1,HSD17B10,COX4I1,SDHA,ACO2,NDUFV1,NDUFA2,PDHA1,NDUFB10,NDUFS1,CYC1,UQCRC2,CYB5A,NDUFS3,ATP5H,NDUFS6,ACO1,AIFM1,UQCRB		Mitochondrial Dysfunctiona	27.4	0.218	ATP5F1,ATP5O,COX5A,OGDH,ATP5J,NDUFA5,PRDX3,COX7A2,ATP5L,COX6B1,CAT,ATP5A1,ATP5C1,ATP5B,NDUFS3,UQCRC1,HSD17B10,COX4I1,PARK7,SDHA,ACO2,COX5B,CYCS,NDUFS1,NDUFA4,SOD2,UQCRC2,UQCRQ,PRDX5,CYB5A,ATP5H,ACO1,AIFM1,COX8A,MT-CO2,UQCRB
Tryptophan Degradation X (Mammalian, via Tryptamine)	13.8	0.5	ALDH9A1,ALDH1A1,DDC,ALDH7A1,ALDH2,AKR1A1,ALDH1B1,MAOB,ALDH4A1		Gluconeogenesis I	11.9	0.24	FBP1,GAPDH,ALDOA,MDH2,MDH1,GPI		Gluconeogenesis I	12.4	0.28	ALDOB,PGK1,FBP1,GAPDH,ALDOA,MDH2,ENO1		Oxidative Phosphorylation	13.4	0.154	UQCRC1,COX5A,ATP5J,NDUFA4,SDHB,UQCRC2,ATP5O,CYB5A,NDUFS3,NDUFA9,ATP5A1,ATP5H,MT-CO2,UQCRFS1,ATP5B,NDUFV2		Oxidative Phosphorylation	25.3	0.26	NDUFA10,NDUFB9,ATP5F1,COX5A,ATP5J,NDUFA5,NDUFA13,NDUFA8,ATP5O,NDUFA9,ATP5A1,ATP5C1,ATP5B,UQCRC1,COX4I1,SDHA,NDUFV1,NDUFA2,NDUFB10,NDUFS1,CYC1,UQCRC2,CYB5A,NDUFS3,ATP5H,NDUFS6,UQCRB		Oxidative Phosphorylation	21.5	0.25	ATP5F1,ATP5O,COX5A,ATP5J,NDUFA5,COX7A2,ATP5L,COX6B1,ATP5A1,ATP5C1,ATP5B,NDUFS3,UQCRC1,COX4I1,SDHA,COX5B,CYCS,NDUFS1,NDUFA4,UQCRC2,UQCRQ,CYB5A,ATP5H,COX8A,MT-CO2,UQCRB
Noradrenaline and Adrenaline Degradation	12.6	0.303	ALDH9A1,HSD17B10,ADH1C,ALDH1A1,ALDH7A1,ALDH2,AKR1A1,ALDH1B1,MAOB,ALDH4A1		D-glucuronate Degradation I	8.48	1	DCXR,AKR1A1,CRYL1		Sucrose Degradation V (Mammalian)	8.44	0.5	TPI1,ALDOB,KHK,ALDOA		Fatty Acid β-oxidation I	10.6	0.3	ACAA2,HSD17B10,HSD17B4,HADH,HADHA,ACAA1,EHHADH,ECI2,ECHS1		Valine Degradation I	11.8	0.5	HIBCH,HIBADH,ACADSB,ALDH6A1,DBT,BCKDHB,EHHADH,ABAT,ECHS1		Glycolysis I	18.1	0.583	PFKP,ENO3,PGAM1,PKM,ALDOA,TPI1,ALDOB,ENO2,PGK1,FBP1,ALDOC,GAPDH,ENO1,GPI
Gluconeogenesis I	12.2	0.36	ALDOB,ENO2,PGK1,FBP1,ALDOC,GAPDH,ALDOA,ENO1,GPI		TCA Cycle II (Eukaryotic)	5.24	0.13	DLST,MDH2,MDH1		Tryptophan Degradation X (Mammalian, via Tryptamine)	6.81	0.222	DDC,ALDH2,AKR1A1,ALDH4A1		Valine Degradation I	9.25	0.389	HIBADH,ALDH6A1,DBT,HADHA,EHHADH,ABAT,ECHS1		TCA Cycle II (Eukaryotic)	10.6	0.391	FH,OGDH,SDHA,OGDHL,DLST,ACO2,ACO1,MDH2,SUCLG1		Gluconeogenesis I	15.9	0.52	ENO3,PGAM1,ALDOA,ALDOB,ENO2,PGK1,FBP1,ALDOC,GAPDH,MDH2,ENO1,MDH1,GPI
Serotonin Degradation	11.6	0.196	ALDH9A1,HSD17B10,ADH1C,ALDH1A1,UGT2B7,ALDH7A1,ALDH2,AKR1A1,ALDH1B1,MAOB,ALDH4A1		Aspartate Degradation II	4.32	0.286	MDH2,MDH1		Fatty Acid β-oxidation I	5.87	0.133	ACAA2,HADH,ECHS1,ACADM		LXR/RXR Activation	9	0.107	S100A8,C3,FGA,HADH,APOB,VTN,CLU,APOA1,SERPINA1,APOE,C9,ECHS1,ALB		Ethanol Degradation IV	9.78	0.421	ALDH3A2,ALDH9A1,CAT,ALDH7A1,ALDH2,ACSS3,ALDH1B1,ALDH4A1		TCA Cycle II (Eukaryotic)	14.7	0.522	DLD,FH,OGDH,SDHA,CS,OGDHL,DLST,ACO2,ACO1,MDH2,SUCLG1,MDH1
Ethanol Degradation II	11.4	0.3	ALDH9A1,HSD17B10,ADH1C,ALDH1A1,ALDH7A1,ALDH2,AKR1A1,ALDH1B1,ALDH4A1		Sucrose Degradation V (Mammalian)	4.19	0.25	TPI1,ALDOA		Ethanol Degradation IV	4.73	0.158	CAT,ALDH2,ALDH4A1		Glutaryl-CoA Degradation	8.8	0.5	HSD17B10,HSD17B4,ACAT1,HADH,HADHA,EHHADH		Fatty Acid β-oxidation I	9.39	0.3	ACAA2,HSD17B10,HADH,ACAA1,EHHADH,ECI2,IVD,ECHS1,ACADM		Valine Degradation I	12.7	0.556	HIBCH,HIBADH,DLD,ACADSB,ALDH6A1,HADHA,EHHADH,ABAT,ECHS1,HADHB
Putrescine Degradation III	10.1	0.412	ALDH9A1,ALDH1A1,ALDH7A1,ALDH2,ALDH1B1,MAOB,ALDH4A1		Tryptophan Degradation X (Mammalian, via Tryptamine)	3.46	0.111	DDC,AKR1A1		Pyruvate Fermentation to Lactate	4.13	0.4	LDHA,LDHB		Acute Phase Response Signaling	8.2	0.0833	C3,CP,HNRNPK,C5,SERPINA3,FGA,SOD2,FGB,APOA1,SERPINA1,C9,ITIH2,F2,ALB		Oxidative Ethanol Degradation III	9	0.467	ALDH3A2,ALDH9A1,ALDH7A1,ALDH2,ACSS3,ALDH1B1,ALDH4A1		Fatty Acid β-oxidation I	11.6	0.379	ECI1,ACAA2,HSD17B10,HADH,HADHA,ACAA1,EHHADH,IVD,ECHS1,HADHB,ACADM
Valine Degradation I	9.87	0.389	HIBCH,DLD,ALDH6A1,HADHA,EHHADH,ABAT,ECHS1		Fatty Acid β-oxidation I	3.01	0.0667	ACAA2,HADH		Ethanol Degradation II	4.11	0.1	ALDH2,AKR1A1,ALDH4A1		FXR/RXR Activation	7.79	0.096	PCK2,APOB,VTN,C3,CLU,APOA1,SERPINA1,FBP1,FGA,APOE,C9,ALB		Glycolysis I	8.82	0.333	PFKP,PKLR,ALDOB,PGAM1,FBP1,PKM,ENO1,FBP2		Isoleucine Degradation I	10.4	0.571	HSD17B10,DLD,ACADSB,ACAT1,HADHA,EHHADH,ECHS1,HADHB
Mitochondrial Dysfunction	9.46	0.0848	HSD17B10,ATP5F1,SDHA,ACO2,UQCRC2,ATP5O,ATP5A1,ATP5H,ATP5J2,AIFM1,MT-CO2,ATP5C1,MAOB,ATP5B		14-3-3-mediated Signaling	1.86	0.0172	VIM,YWHAZ		Mitochondrial Dysfunctiona	4.04	0.0303	CAT,ATP5A1,ACO2,CYCS,PRDX3		Tryptophan Degradation III (Eukaryotic)	7.21	0.3	HSD17B10,HSD17B4,ACAT1,HADH,HADHA,EHHADH		Tryptophan Degradation X (Mammalian, via Tryptamine)	8.32	0.389	ALDH3A2,ALDH9A1,DDC,ALDH7A1,ALDH2,ALDH1B1,ALDH4A1		Sucrose Degradation V (Mammalian)	8.94	0.75	TKFC,TPI1,ALDOB,KHK,ALDOC,ALDOA
Dopamine Degradation	9.16	0.318	ALDH9A1,ALDH1A1,ALDH7A1,ALDH2,ALDH1B1,MAOB,ALDH4A1		FXR/RXR Activation	1.8	0.016	PCK2,FBP1		Noradrenaline and Adrenaline Degradation	3.99	0.0909	ALDH2,AKR1A1,ALDH4A1		Glycolysis I	6.69	0.25	PFKP,ALDOB,FBP1,PKM,GAPDH,ENO1		Ethanol Degradation II	7.95	0.267	ALDH3A2,ALDH9A1,HSD17B10,ALDH7A1,ALDH2,ACSS3,ALDH1B1,ALDH4A1		Ethanol Degradation II	8.57	0.3	HSD17B10,ADH1C,ADH1B,ALDH7A1,ADH1A,ALDH2,AKR1A1,ALDH1B1,ALDH4A1
Histamine Degradation	9.07	0.462	ALDH9A1,ALDH1A1,ALDH7A1,ALDH2,ALDH1B1,ALDH4A1							Ketolysis	3.81	0.286	ACAT1,BDH2		Isoleucine Degradation I	6.51	0.357	HSD17B10,ACAT1,HADHA,EHHADH,ECHS1		Histamine Degradation	7.74	0.462	ALDH3A2,ALDH9A1,ALDH7A1,ALDH2,ALDH1B1,ALDH4A1		Glutaryl-CoA Degradation	7.74	0.545	HSD17B10,ACAT1,HADH,HADHA,EHHADH,HADHB
Isoleucine Degradation I	8.83	0.429	HSD17B10,DLD,ACAT1,HADHA,EHHADH,ECHS1							Aspartate Degradation II	3.81	0.286	GOT2,MDH2		Intrinsic Prothrombin Activation Pathway	6.25	0.214	FGB,FGA,COL1A1,SERPINC1,COL18A1,F2		Fatty Acid α-oxidation	7.09	0.375	ALDH3A2,ALDH9A1,ALDH7A1,ALDH2,ALDH1B1,ALDH4A1		Ketolysis	7.33	0.714	ACAT1,OXCT1,HADHA,BDH2,HADHB
Oxidative Ethanol Degradation III	8.61	0.4	ALDH9A1,ALDH1A1,ALDH7A1,ALDH2,ALDH1B1,ALDH4A1							Ketogenesis	3.48	0.2	ACAT1,BDH2		Actin Cytoskeleton Signaling	6.14	0.0619	FLNA,EZR,ACTC1,MSN,MYL12A,MYH10,MYH9,PFN1,ACTG1,GSN,MYH11,ACTN4,F2		Putrescine Degradation III	6.91	0.353	ALDH3A2,ALDH9A1,ALDH7A1,ALDH2,ALDH1B1,ALDH4A1		Ketogenesis	6.27	0.5	ACAT1,HMGCL,HADHA,BDH2,HADHB
Sucrose Degradation V (Mammalian)	8.49	0.625	TKFC,ALDOB,KHK,ALDOC,ALDOA							Glutaryl-CoA Degradation	3.31	0.167	ACAT1,HADH		TCA Cycle II (Eukaryotic)	5.32	0.217	SDHB,FH,ACO2,ACO1,MDH1		Serotonin Degradation	6.82	0.161	ALDH3A2,ALDH9A1,HSD17B10,UGT1A7 (includes others),UGT2A3,ALDH7A1,ALDH2,ALDH1B1,ALDH4A1		Pyruvate Fermentation to Lactate	6.22	0.8	LDHAL6A,LDHA,LDHAL6B,LDHB
Fatty Acid α-oxidation	8.41	0.375	ALDH9A1,ALDH1A1,ALDH7A1,ALDH2,ALDH1B1,ALDH4A1							Serotonin Degradation	3.3	0.0536	ALDH2,AKR1A1,ALDH4A1		Gluconeogenesis I	5.13	0.2	ALDOB,FBP1,GAPDH,ENO1,MDH1		Noradrenaline and Adrenaline Degradation	6.28	0.212	ALDH3A2,ALDH9A1,HSD17B10,ALDH7A1,ALDH2,ALDH1B1,ALDH4A1		Tryptophan Degradation III (Eukaryotic)	6.03	0.316	HSD17B10,ACAT1,HADH,HADHA,EHHADH,HADHB
a Mitochondrial Dysfunction is listed here but not in Fig. 3 since it is an IPA canonical pathway though is not a canonical pathway in other databases (KEGG, WikiPathways, REACTOME).
