# Supplementary material for: Proteotranscriptomic Analysis Reveals Stage Specific Changes in the Molecular Landscape of Clear-Cell Renal Cell Carcinoma
Source: PLoS One. 2016 Apr 29;11(4):e0154074. doi: 10.1371/journal.pone.0154074 (PMC4851420; doi:10.1371/journal.pone.0154074)
Supplement: S6 Table — Differentially abundant proteins from this study (pooled and individual analyses) were compared to differentially abundant proteins identified in four other studies (granular proteomic results from Lebdai et al.[23] were not available): Perroud et al.[25] Supp. Table 3 (180 proteins), Masui et al.[35] Supp. Table 5 (29 proteins), White et al.[22] Supp. Table 7 (55 proteins), and Zhao et al.[24] Online resource 1 (213 proteins). Upstream regulator analysis was performed using IPA as described in the current study and the top 15 targets are given (ranked by p-value). The activation z-score is given and an activation z-score ≥ 2 is considered activated and ≤ -2 is considered inhibited. The six targets identified in the current study as being activated or inhibited (ESRRA, ESRRG, HIF1A, FOXA1, MAPK1, and WISP2; Fig 5) are highlighted in bold or listed in bolded italics below the top 15 targets if not included in the top 15 (ranked by p-value). Also, EPAS1 (also refered to as HIF2A) is listed if present since its activation is implied by ESRRA/ESRRG activation and the transcriptomic analysis in the current study. (XLSX) [file pone.0154074.s012.xlsx]

## Sheet: Table S6
S6 Table. Upstream regulator analysis of previously published proteomic analyses of ccRCC. Differentially abundant proteins from this study (pooled and individual analyses) were compared to differentially abundant proteins identified in four other studies (granular proteomic results from Lebdai et al.[23] were not available): Perroud et al.[25] Supp. Table 3 (180 proteins), Masui et al.[35] Supp.…
Perroud					Masui					White					Zhao					Pooled Analysis					Individual Analysis
Upstream Regulator	Activation z-score	p-value of overlap	Target molecules in dataset		Upstream Regulator	Activation z-score	p-value of overlap	Target molecules in dataset		Upstream Regulator	Activation z-score	p-value of overlap	Target molecules in dataset		Upstream Regulator	Activation z-score	p-value of overlap	Target molecules in dataset		Upstream Regulator	Activation z-score	p-value of overlap	Target molecules in dataset		Upstream Regulator	Activation z-score	p-value of overlap	Target molecules in dataset
ESRRA	1.851	1.81e-10	ACADM,ALDOC,ATP5B,ENO1,GAPDH,LDHA,LDHB,PKM		ESRRA		1.12e-07	ATP5B,GAPDH,PKM,TPI1		LONP1		5.58e-13	ACAT1,ANXA2,ATP5A1,ETFB,HNRNPA2B1,HSPB1,HSPE1,MDH2		LONP1	0.068	1.91e-18	ACAT1,ANXA2,ATP5A1,ATP5J,COX5A,ETFB,GLUD1,HNRNPA2B1,HSPD1,MT-CO2,PFN1,SOD2,TUFM,UQCRFS1,VDAC1		LONP1	-0.283	4.43e-12	ACAT1,ATP5A1,ATP5J,C1QBP,COX5A,ETFB,GLUD1,IMMT,MDH2,OXCT1,PGAM1,TUFM		ESRRA	2.054	1.2e-09	ACADM,ALDOC,ATP5B,ENO1,GAPDH,LDHA,LDHB,PKM,TPI1
ESRRG	2.18	1.08e-07	ALDOC,ENO1,GAPDH,LDHA,PKM		LONP1		7.62e-07	MDH2,P4HB,PFN1,S100A11		ESRRA	1.814	1.39e-12	ACADM,ENO1,GAPDH,LDHA,LDHB,PKM,TPI1		ESRRA	2.19	7.67e-07	ATP5B,ENO1,GAPDH,LDHA,LDHB,PKM		PGR	-1.332	6.21e-09	ACOX1,AKR1C3,ATP1B1,CPT2,DDC,FN1,GOT1,GSTM3,HPCAL1,HSD11B2,NDRG1,NQO2,PFKP,SLC9A3R1		PGR	-0.792	3.38e-08	AK4,AKR1C3,ATP1B1,CALD1,DDC,EZR,FN1,GOT1,GSTM3,NDRG1,NQO2,PFKP,VCAN
LONP1		2.15e-07	ACAT1,ATP5A1,DLD,MT-CO2,P4HB,TPM3,TUFM		miR-122-5p (miRNAs w/seed GGAGUGU)	-1.982	8.24e-07	ALDOA,P4HB,PKM,VIM		ESRRG	2.18	2.5e-10	ENO1,GAPDH,LDHA,PKM,TPI1		MYC	-1.954	1.39e-06	CLU,COL1A1,ENO1,GAPDH,GLS,GLUD1,HSP90AA1,IDH1,IDH2,LDHA,PHB,SHMT1		NUBPL	-1.98	1.86e-07	NDUFA13,NDUFS1,NDUFS3,NDUFV1		ESRRG	2.38	5.2e-08	ALDOC,ENO1,GAPDH,LDHA,PKM,TPI1
HIF1A	2.224	2.9e-06	ALDOA,ALDOC,CORO1A,ENO1,ENO2,FN1,GAPDH,LDHA,NDRG1,PKM		ESRRG		1.13e-06	GAPDH,PKM,TPI1		KDM8		5.3e-07	ENO1,LDHA,PKM		IL6	2.327	3.02e-06	ALB,APOB,C3,CLU,FGA,FGB,PHB,SERPINA1,SERPINA3		ESRRA	1.35	4.78e-06	ACADM,ATP5B,ENO1,LDHA,LDHB,PKM		NFE2L2		1.37e-06	CAT,FTH1,FTL,SOD1,SOD2
SREBF1		1.31e-05	AGMAT,DARS,HSPA5,PCK2,RPLP0,TF		SREBF1		9.02e-05	AGMAT,LGALS3,PCK2		HIF1A	1.195	6.04e-06	ALDOA,ENO1,GAPDH,HSPB1,LDHA,PKM		estrogen receptor	-0.722	5.23e-06	ANXA1,C3,CDH16,COL4A2,HSP90AA1,KRT19,KRT7,KRT8,MSN,MT-CO2,VIM		AMPK	-2	4.56e-05	ACO2,CAT,PDHB,SDHA		SMARCA4		2.86e-06	A2M,ACTN4,CTSB,FN1,GAPDH,GSTP1,HBB,HBG1,KRT18,LGALS1,MT1H,TPM1,TUBB
HSF1	-2.643	1.73e-05	COL18A1,HSP90AB1,HSPA8,PGK1,SERPINH1,SPTAN1,TTR		HIF1A		0.000114	ALDOA,GAPDH,LGALS1,PKM		MYC		1.27e-05	ENO1,GAPDH,HSPB1,IDH2,LDHA,TPI1		ESRRG	1.965	1.32e-05	ENO1,GAPDH,LDHA,PKM		KDM8		9.13e-05	ENO1,LDHA,PKM		HSF1	-1.414	3.16e-06	COL18A1,CRYAB,EFEMP1,HSP90AB1,HSPA1A/HSPA1B,HSPA8,HSPE1,PGK1,SERPINH1,SPTAN1
PGR	0.478	1.73e-05	DDC,DPYSL2,FN1,NDRG1,PFKP,S100A8,SLC9A3R1,VCL		mir-122		0.000215	ALDOA,PKM,VIM		CACNA1C		1.88e-05	ANXA2,ENO1		CEBPA	1.633	2.56e-05	ANPEP,ANXA1,C3,CA2,ITGAM,MPO,S100A9,SOD2		PPARA		0.000138	ACAA1,ACOX1,CPT2,CYP4A11,PCK1		estrogen receptor	-1.127	3.3e-06	ANXA1,CALD1,CAPG,CDH16,COL4A1,COL4A2,COL6A1,FN1,HSPA1A/HSPA1B,KRT18,KRT8,MSN,MT-CO2,VIM
KDM8		1.96e-05	ENO1,LDHA,PKM		SMARCA4		0.000297	AGMAT,FBP1,GAPDH,LGALS1,LGALS3		PPARGC1A		7.89e-05	ACADM,CYCS,PCK2		IL1B	1.877	2.81e-05	APOB,APOE,C3,CAT,COL1A1,DPP4,GSTA1,ITGAM,SERPINA3,SOD2		HNF1A		0.000405	ANPEP,CYB5A,FABP1,FH,GOT1,PCK1,UGT1A7 (includes others),UQCRC2		CEBPA	-1.093	3.54e-06	A2M,ANPEP,ANXA1,CA2,GGH,HLA-B,LGALS1,MT2A,S100A9,SOD2,VCL
CTNNB1		3.73e-05	ALDH1A1,DDX17,DPEP1,ENO2,FN1,MME,PCCA,VIM		EIF2A		0.00141	PCK2		HSF1		0.000106	CRYAB,HSPB1,HSPE1,PGK1		KDM8		3.57e-05	ENO1,LDHA,PKM		MYC		0.000655	ENO1,GLS,GLUD1,HSD11B2,IDH1,IDH2,LDHA,MTHFD1,SHMT1,TMSB10/TMSB4X		CACNA1C		4.46e-06	ANXA2,ENO1,S100A10
SMARCA4	-0.333	6.55e-05	ACTN4,AGMAT,ALDH2,ANXA2P3,FBP1,FGG,FN1,GAPDH,MAOB,MAPK1,PLIN2,SERPINH1,TAGLN		KDM4B		0.00141	VIM		AMPK		0.000645	ACO2,CAT		HNF1A		4.64e-05	ALB,ANPEP,CYB5A,FH,MCCC1,SERPINA1,UQCRC2,VTN		ESRRG		0.00109	ENO1,LDHA,PKM		HIF1A	2.429	1.99e-05	ALDOA,ALDOC,CORO1A,ENO1,ENO2,FHL1,FN1,GAPDH,LDHA,LGALS1,NDRG1,NPM1
EPAS1		7.44e-05	ALDOC,CKB,CORO1A,ENO1,ENO2,NDRG1		FAF1		0.00141	VIM		SMARCA4		0.000703	AHNAK,ALDH2,CTSB,FBP1,GAPDH,TAGLN		TNF	0.579	5.24e-05	ALDH2,APOE,C3,CAT,DPP4,GSTA1,HSPG2,LCN2,MT-CO2,MVP,NID1,S100A8,S100A9,SOD2,TYMP		PPARGC1A		0.00112	ACADM,COX4I1,GK,PCK2		HNF1A		2.65e-05	ADH1A,ANPEP,CYB5A,FABP1,FH,GOT1,MT1X,PCK1,UGT1A7 (includes others),UQCRC2
TGFB1	2.207	0.000264	ALB,COL18A1,COL1A1,CRIP2,FN1,KRT7,MAPK1,SERPINH1,TAGLN,VIM		ZNF224		0.00141	ALDOA		CUL4B		0.000736	PRDX3,TPI1		CUL4A		0.000104	CAT,SOD2		PIAS3		0.00115	FGG,FTH1		PRMT1		6.41e-05	FTH1,FTL,MT2A,PRDX3
FZD8		0.000413	COL1A1,FN1		RALBP1		0.00141	GAPDH		PKM		0.00104	LDHA,PKM		MECP2		0.000179	ANXA1,APOE,DPP4,VIM		SPP1	-2.236	0.00189	FN1,NDUFA9,NDUFB9,NDUFV1,UQCRC2		CUL4B	1	0.000114	HSPA9,PRDX3,SOD1,TPI1
ZNF148		0.000413	FN1,VIM		PLCB1		0.00141	GAPDH		MYCN		0.00167	ALDOA,LDHA		PTGES		0.000206	ANXA1,ANXA2,EZR,VIM		PKM		0.00223	ACLY,LDHA,PKM		SREBF1		0.000132	AGMAT,AK4,HSPA1A/HSPA1B,IMMT,PCK2,SUCLG1
ATP2A1		0.000413	CALR,HSPA5		COMP		0.00141	LGALS3		CDC42BPB		0.00253	CTSB		CACNA1C		0.000309	ANXA2,ENO1		MAPK1	-2.137	0.00241	ACO1,CRYL1,CTSB,FN1,GLS,HLA-B,LAMA4,MVP		FSH	1.387	0.000158	ACTN1,COL18A1,EZR,GOT1,KRT18,MT1H,MT1X,MT2A,NPC2,PCK1,PDXK,PGK1,TPM1,VCL
WISP2		0.0364	FN1,VIM		WISP2		0.0496	VIM							FOXA1	-1.178	0.000612	ALDH6A1,ANXA1,ATP5J,COL18A1,GLS		FOXA1	-1.178	0.00248	ALDH6A1,ANXA1,ATP5J,COL18A1,GLS		EPAS1		0.000219	ALDOC,CKB,CORO1A,ENO1,ENO2,FHL1,NDRG1
FOXA1		0.0186	ALDH6A1,COL18A1,TF												HIF1A	1.347	0.00256	APOE,ENO1,GAPDH,HIST1H2BK,LDHA,PKM,SOD2							MAPK1	-2.967	0.00146	ACO1,CRYL1,CTSB,FN1,HBA1/HBA2,HBB,HLA-B,MVP,PSME2
															MAPK1	-0.277	0.028	ACO1,GLS,LAP3,MVP,VIM							WISP2	-2	0.00229	FN1,KRT18,KRT8,VIM
																									FOXA1	-2.16	0.00409	ALDH6A1,ANXA1,ATP5J,COL18A1,SOD1
